# Supplementary material for: The Tinkerbell (Tink) Mutation Identifies the Dual-Specificity MAPK Phosphatase INDOLE-3-BUTYRIC ACID-RESPONSE5 (IBR5) as a Novel Regulator of Organ Size in Arabidopsis
Source: PLoS One. 2015 Jul 6;10(7):e0131103. doi: 10.1371/journal.pone.0131103 (PMC4492785; doi:10.1371/journal.pone.0131103)
Supplement: S1 Table — (XLSX) [file pone.0131103.s007.xlsx]

## Sheet: Table S1
Table S1. De-regulated genes in tink/ibr5-6 mutant compared to wildtype (Ler) using gcrma analysis
Gene locus	GeneName	tink/ibr5-6 - Ler*
AT2G26410	IQD4 (IQ-domain 4); calmodulin binding; similar to IQD3 (IQ-domain 3), calmodulin binding [Arabidopsis thaliana] (TAIR:AT3G52290.1); similar to IQ calmodulin-binding motif, putative [Medicago truncatula] (GB:ABE77889.1); similar to Os01g0833800 [Oryza sativa (japonica cultivar-group)] (GB:NP_001044716.1); contains InterPro domain IQ calmodulin-binding region; (InterPro:IPR000048)	-3.73086
AT2G26450	pectinesterase family protein; similar to pectinesterase family protein [Arabidopsis thaliana] (TAIR:AT4G33230.1); similar to pectin methylesterase [Salix (GB:BAA89480.1); contains InterPro domain Virulence factor, pectin lyase fold; (InterPro:IPR011050); contains InterPro domain Plant invertase/pectin methylesterase inhibitor; (InterPro:IPR007186); contains InterPro domain Pectinesterase; (Inter…	-2.99993
AT2G26490	transducin family protein / WD-40 repeat family protein; similar to transducin family protein / WD-40 repeat family protein [Arabidopsis thaliana] (TAIR:AT4G34380.1); similar to putative WD repeat-protein [Oryza sativa (japonica cultivar-group)] (GB:AAP44704.1); similar to Os03g0738700 [Oryza sativa (japonica cultivar-group)] (GB:NP_001051213.1); contains InterPro domain WD-40 repeat; (InterPro:I…	-4.03898
AT2G23170	encodes an IAA-amido synthase that conjugates Asp and other amino acids to auxin in vitro.	-2.00306
AT2G39850	subtilase; similar to subtilase family protein [Arabidopsis thaliana] (TAIR:AT5G59190.1); similar to subtilisin-like protease C1 [Glycine max] (GB:AAN12272.1); contains InterPro domain Peptidase S8 and S53, subtilisin, kexin, sedolisin; (InterPro:IPR000209); contains InterPro domain Proteinase inhibitor I9, subtilisin propeptide; (InterPro:IPR010259); contains InterPro domain Proteinase inhibitor…	-2.07981
AT2G47550	pectinesterase family protein; similar to pectinesterase family protein [Arabidopsis thaliana] (TAIR:AT1G02810.1); similar to pectinesterase family protein [Arabidopsis thaliana] (TAIR:AT4G02330.1); similar to papillar cell-specific pectin methylesterase-like protein [Brassica napus] (GB:AAK84428.1); contains InterPro domain Virulence factor, pectin lyase fold; (InterPro:IPR011050); contains Inte…	-3.62084
AT2G33100	encodes a gene similar to cellulose synthase	-1.64518
AT1G67810	Fe-S metabolism associated domain-containing protein; similar to QS (QUINOLINATE SYNTHASE), quinolinate synthetase A [Arabidopsis thaliana] (TAIR:AT5G50210.1); similar to Os12g0290300 [Oryza sativa (japonica cultivar-group)] (GB:NP_001066600.1); similar to hypothetical protein tll1089 [Thermosynechococcus elongatus BP-1] (GB:NP_681880.1); similar to Os09g0270900 [Oryza sativa (japonica cultivar-g…	-1.43137
AT5G12270	oxidoreductase, 2OG-Fe(II) oxygenase family protein; similar to oxidoreductase, 2OG-Fe(II) oxygenase family protein [Arabidopsis thaliana] (TAIR:AT3G13610.1); similar to putative flavanone 3-hydroxylase [Oryza sativa (japonica cultivar-group)] (GB:AAL58118.1); similar to Os04g0581000 [Oryza sativa (japonica cultivar-group)] (GB:NP_001053651.1); contains InterPro domain 2OG-Fe(II) oxygenase; (Inte…	2.68234
AT4G25590	actin binding; similar to actin-depolymerizing factor, putative [Arabidopsis thaliana] (TAIR:AT5G52360.1); similar to pollen specific actin-depolymerizing factor 2 [Nicotiana tabacum] (GB:AAL91667.1); contains InterPro domain Actin-binding, cofilin/tropomyosin type; (InterPro:IPR002108)	-2.73888
AT4G15630	integral membrane family protein; similar to integral membrane family protein [Arabidopsis thaliana] (TAIR:AT4G15620.1); similar to Os01g0363300 [Oryza sativa (japonica cultivar-group)] (GB:NP_001043031.1); similar to hypothetical protein MA4_106O17.50 [Musa acuminata] (GB:ABF69990.1); contains InterPro domain Protein of unknown function DUF588; (InterPro:IPR006702); contains InterPro domain Cons…	1.16081
AT4G14130	xyloglucan endotransglycosylase-related protein (XTR7)	1.61436
AT4G17090	Encodes a beta-amylase targeted to the chloroplast. Transgenic BMY8 RNAi lines fail to accumulate maltose during cold shock suggesting that maltose accumulation coincides with BMY8 expression. Apart from maltose, the sugar content of the RNAi lines were similar to wildtype (glucose and sucrose unaffected).	1.30707
AT4G17690	peroxidase, putative; Identical to Peroxidase 41 precursor (EC 1.11.1.7) (Atperox P41) (PER41) [Arabidopsis Thaliana] (GB:O23609); similar to peroxidase, putative [Arabidopsis thaliana] (TAIR:AT5G47000.1); similar to peroxidase, putative [Brassica oleracea] (GB:ABD65151.1); contains InterPro domain Haem peroxidase; (InterPro:IPR010255); contains InterPro domain Haem peroxidase, plant/fungal/bacte…	-4.13986
AT4G16700	phosphatidylserine decarboxylase; similar to PSD2 (Phosphatidylserine decarboxylase 2) [Arabidopsis thaliana] (TAIR:AT4G25970.1); similar to Phosphatidylserine decarboxylase [Medicago truncatula] (GB:ABE81413.1); contains InterPro domain Phosphatidylserine decarboxylase-related; (InterPro:IPR003817); contains InterPro domain Phosphatidylserine decarboxylase; (InterPro:IPR005221)	1.28535
AT4G16030	60S ribosomal protein L19, putative; similar to 60S ribosomal protein L19 (RPL19C) [Arabidopsis thaliana] (TAIR:AT4G02230.1); similar to EMB2386 (EMBRYO DEFECTIVE 2386), structural constituent of ribosome [Arabidopsis thaliana] (TAIR:AT1G02780.1); similar to 60S ribosomal protein L19-like protein [Solanum tuberosum] (GB:ABC01909.1); contains InterPro domain Ribosomal protein L19e; (InterPro:IPR00…	1.32519
AT4G16480	Encodes a high affinity H+:<i>myo</i>-inositol symporter. The only other compound shown to be transported was pinitol, a methylated derivative of <i>myo</i>-inositol.	-1.85885
AT4G15770	60S ribosome subunit biogenesis protein, putative; similar to PREDICTED: similar to MGC83122 protein [Gallus gallus] (GB:XP_414222.1); contains InterPro domain PUA; (InterPro:IPR002478)	1.32811
AT4G15920	nodulin MtN3 family protein; similar to nodulin MtN3 family protein [Arabidopsis thaliana] (TAIR:AT3G16690.1); similar to MtN3/saliva family protein, expressed [Oryza sativa (japonica cultivar-group)] (GB:ABF95863.1); contains InterPro domain MtN3 and saliva related transmembrane protein; (InterPro:IPR004316)	1.18603
AT4G15200	formin homology 2 domain-containing protein / FH2 domain-containing protein; similar to Fh5 (FORMIN HOMOLOGY5), actin binding [Arabidopsis thaliana] (TAIR:AT5G54650.2); similar to Pyridoxal-dependent decarboxylase; Actin-binding FH2 [Medicago truncatula] (GB:ABE93173.1); contains InterPro domain Quinonprotein alcohol dehydrogenase-like; (InterPro:IPR011047); contains InterPro domain Actin-binding…	1.63139
AT4G15460	glycine-rich protein; similar to glycine-rich protein [Arabidopsis thaliana] (TAIR:AT2G05440.2); similar to hypothetical protein Bcen_1918 [Burkholderia cenocepacia AU 1054] (GB:YP_621794.1); similar to hypothetical protein Bcen2424_2530 [Burkholderia cenocepacia HI2424] (GB:YP_836173.1)	1.87132
AT4G14230	CBS domain-containing protein-related; similar to unknown protein [Arabidopsis thaliana] (TAIR:AT4G14240.1); similar to Os05g0395300 [Oryza sativa (japonica cultivar-group)] (GB:NP_001055462.1); similar to unknown protein [Oryza sativa (japonica cultivar-group)] (GB:AAT07635.1); contains InterPro domain Protein of unknown function DUF21; (InterPro:IPR002550); contains InterPro domain CBS; (InterP…	1.12264
AT1G25240	epsin N-terminal homology (ENTH) domain-containing protein / clathrin assembly protein-related; Identical to Putative clathrin assembly protein At1g25240 [Arabidopsis Thaliana] (GB:Q9FRH3); similar to epsin N-terminal homology (ENTH) domain-containing protein / clathrin assembly protein-related [Arabidopsis thaliana] (TAIR:AT1G68110.1); similar to Os09g0449500 [Oryza sativa (japonica cultivar-gro…	-3.14443
AT1G25230	purple acid phosphatase family protein; similar to ATPAP3/PAP3 (purple acid phosphatase 3), acid phosphatase/ protein serine/threonine phosphatase [Arabidopsis thaliana] (TAIR:AT1G14700.1); similar to purple acid phosphatase 1 [Solanum tuberosum] (GB:AAT37529.1); contains InterPro domain Acid phosphatase, type 5; (InterPro:IPR012007); contains InterPro domain Metallophosphoesterase; (InterPro:IPR…	-1.02718
AT4G13960	F-box family protein; similar to unknown protein [Arabidopsis thaliana] (TAIR:AT1G52650.1); similar to Os10g0128600 [Oryza sativa (japonica cultivar-group)] (GB:NP_001064091.1); similar to Unknown protein [Oryza sativa (japonica cultivar-group)] (GB:AAM23236.1); similar to F-box domain containing protein, expressed [Oryza sativa (japonica cultivar-group)] (GB:AAP51974.2); contains InterPro domain…	-2.03816
AT1G28270	Member of a diversely expressed predicted peptide family showing sequence similarity to tobacco Rapid Alkalinization Factor (RALF), and is believed to play an essential role in the physiology of Arabidopsis. Consists of a single exon and is characterized by a conserved C-terminal motif and N-terminal signal peptide.	-4.19708
AT1G28330	dormancy-associated protein (DRM1)	-2.36774
AT5G04180	carbonic anhydrase family protein; similar to carbonic anhydrase family protein [Arabidopsis thaliana] (TAIR:AT4G20990.1); similar to putative dioscorin class A precursor [Oryza sativa (japonica cultivar-group)] (GB:BAD09854.1); contains InterPro domain Carbonic anhydrase, eukaryotic; (InterPro:IPR001148)	-4.84453
AT5G04140	Encodes a gene whose sequence is similar to ferredoxin dependent glutamate synthase (Fd-GOGAT). Expression in leaves is induced by light and sucrose. Proposed to be involved in photorespiration and nitrogen assimilation.	-1.3795
AT1G44160	DNAJ chaperone C-terminal domain-containing protein; similar to DNAJ chaperone C-terminal domain-containing protein [Arabidopsis thaliana] (TAIR:AT1G11040.1); similar to pollen-specific DnaJ-like protein [Lilium lon (GB:AAR12906.1); contains InterPro domain HSP40/DnaJ peptide-binding; (InterPro:IPR008971); contains InterPro domain Chaperone DnaJ, C-terminal; (InterPro:IPR002939); contains InterPr…	-1.27617
AT1G49920	zinc finger protein-related; similar to zinc finger protein-related [Arabidopsis thaliana] (TAIR:AT1G64260.1); similar to SWIM zinc finger family protein [Arabidopsis thaliana] (TAIR:AT1G64255.1); similar to MuDR family transposase, putative [Medicago truncatula] (GB:ABE90055.1); contains InterPro domain Zinc finger, PMZ-type; (InterPro:IPR006564); contains InterPro domain Plant MuDR transposase;…	1.28614
AT1G26210	similar to unknown protein [Arabidopsis thaliana] (TAIR:AT1G68870.1); similar to PREDICTED: similar to Mystery 45A CG8070-PA isoform 1 [Apis mellifera] (GB:XP_624659.1); similar to Os08g0486700 [Oryza sativa (japonica cultivar-group)] (GB:NP_001062097.1)	2.33412
AT1G26320	NADP-dependent oxidoreductase, putative; similar to NADP-dependent oxidoreductase, putative [Arabidopsis thaliana] (TAIR:AT3G03080.1); similar to allyl alcohol dehydrogenase [Nicotiana tabacum] (GB:BAA89423.1); contains InterPro domain GroES-like; (InterPro:IPR011032); contains InterPro domain Alcohol dehydrogenase superfamily, zinc-containing; (InterPro:IPR002085); contains InterPro domain Alcoh…	-2.98084
NA	NA	-1.02237
AT5G09420	chloroplast outer membrane translocon subunit, putative; similar to chloroplast outer membrane translocon subunit, putative [Arabidopsis thaliana] (TAIR:AT3G17970.1); similar to chloroplast Toc64-1 [Physcomitrella patens] (GB:AAS47584.1); similar to Os02g0754500 [Oryza sativa (japonica cultivar-group)] (GB:NP_001048155.1); contains InterPro domain Tetratricopeptide region; (InterPro:IPR013026); c…	1.35694
AT5G09300	2-oxoisovalerate dehydrogenase, putative / 3-methyl-2-oxobutanoate dehydrogenase, putative / branched-chain alpha-keto acid dehydrogenase E1 alpha subunit, putative; similar to 2-oxoisovalerate dehydrogenase, putative / 3-methyl-2-oxobutanoate dehydrogenase, putative / branched-chain alpha-keto acid dehydrogenase E1 alpha subunit, putative [Arabidopsis thaliana] (TAIR:AT1G21400.1); similar to Os1…	-1.27774
AT5G09480	hydroxyproline-rich glycoprotein family protein; similar to hydroxyproline-rich glycoprotein family protein [Arabidopsis thaliana] (TAIR:AT5G09520.1); similar to Pro- and Glu-rich, PENPEV (10x); similar to Streptococcus B antigen, corresponds to Swiss-Prot Accession Number P27951 [Paramecium bursaria Chlorella virus 1] (GB:NP_048785.1)	1.48414
AT5G19600	Encodes sulfate transporter Sultr3;5.	-3.98262
NA	NA	-1.06897
AT5G19580	glyoxal oxidase-related; similar to glyoxal oxidase-related [Arabidopsis thaliana] (TAIR:AT1G67290.1); similar to Os01g0677000 [Oryza sativa (japonica cultivar-group)] (GB:NP_001043851.1); similar to Os05g0559000 [Oryza sativa (japonica cultivar-group)] (GB:NP_001056298.1); similar to glyoxal oxidase [Vitis pseudoreticulata] (GB:ABA42922.1); contains InterPro domain Galactose oxidase, central; (I…	-3.46461
AT5G19610	sec7 domain-containing protein; similar to GN (GNOM) [Arabidopsis thaliana] (TAIR:AT1G13980.1); similar to pattern formation protein, putative [Arabidopsis thaliana] (TAIR:AT5G39500.1); similar to putative pattern formation protein GNOM [Oryza sativa (japonica cultivar-group)] (GB:BAD15695.1); similar to H0207B04.10 [Oryza sativa (indica cultivar-group)] (GB:CAH65909.1); similar to GNOM gene prod…	-1.13489
AT5G13150	A member of EXO70 gene family, putative exocyst subunits, conserved in land plants. Arabidopsis thaliana contains 23 putative EXO70 genes, which can be classified into eight clusters on the phylogenetic tree.	-2.80454
AT5G08330	TCP family transcription factor, putative; similar to TCP family transcription factor, putative [Arabidopsis thaliana] (TAIR:AT5G23280.1); similar to unknown [Brassica rapa] (GB:ABB97033.1); contains InterPro domain TCP transcription factor; (InterPro:IPR005333)	1.39838
AT5G10650	protein binding / zinc ion binding; similar to zinc finger (C3HC4-type RING finger) family protein [Arabidopsis thaliana] (TAIR:AT5G24870.2); similar to Zinc finger, RING-type; RINGv [Medicago truncatula] (GB:ABE80412.1); contains InterPro domain Zinc finger, RING-type; (InterPro:IPR001841);zinc finger (C3HC4-type RING finger) family protein; similar to zinc finger (C3HC4-type RING finger) family…	-1.33043
AT5G19360	member of Calcium Dependent Protein Kinase	-3.03883
AT5G20410	Encodes a type B monogalactosyldiacylglycerol (MGDG) synthase. Strongly induced by phosphate deprivation, and in non-photosynthetic tissues	-2.94207
AT5G20230	Al-stress-induced gene	-2.75776
AT5G28680	protein kinase family protein; similar to protein kinase family protein [Arabidopsis thaliana] (TAIR:AT3G04690.1); similar to protein kinase family protein [Arabidopsis thaliana] (TAIR:AT3G51550.1); similar to Os05g0280700 [Oryza sativa (japonica cultivar-group)] (GB:NP_001055089.1); similar to putative receptor-like protein kinase [Oryza sativa (japonica cultivar-group)] (GB:BAD81103.1); similar…	-3.68568
AT5G20250	encodes a member of glycosyl hydrolase family 36. Expression is induced within 3 hours of dark treatment, in senescing leaves and treatment with exogenous photosynthesis inhibitor. Induction of gene expression was suppressed in excised leaves supplied with sugar. The authors suggest that the gene's expression pattern is responding to the level of sugar in the cell.	-1.28551
AT4G36490	SEC14 cytosolic factor, putative / phosphoglyceride transfer protein, putative; similar to phosphatidylinositol transporter [Arabidopsis thaliana] (TAIR:AT2G21540.2); similar to SEC14 cytosolic factor, putative / phosphoglyceride transfer protein, putative [Arabidopsis thaliana] (TAIR:AT2G18180.1); similar to Cellular retinaldehyde-binding/triple function, N-terminal [Medicago truncatula] (GB:ABE…	-5.22605
AT4G36600	late embryogenesis abundant domain-containing protein / LEA domain-containing protein; similar to late embryogenesis abundant domain-containing protein / LEA domain-containing protein [Arabidopsis thaliana] (TAIR:AT2G18340.1); similar to plant Late Embryo Abundant (LEA) related family member (lea-1) [Caenorhabditis elegans] (GB:NP_001024042.1); contains InterPro domain Late embryogenesis abundant…	-1.93323
AT4G36880	cysteine proteinase, putative; Identical to Germination-specific cysteine protease 1 precursor (EC 3.4.22.-) (GCP1) [Arabidopsis Thaliana] (GB:Q94B08;GB:O23195); similar to cysteine proteinase, putative / thiol protease, putative [Arabidopsis thaliana] (TAIR:AT5G43060.1); similar to cysteine proteinase (RD21A) / thiol protease [Arabidopsis thaliana] (TAIR:AT1G47128.1); similar to COT44=cysteine p…	-1.3094
AT4G36540	BEE2 (BR ENHANCED EXPRESSION 2); DNA binding / transcription factor; similar to basic helix-loop-helix (bHLH) family protein [Arabidopsis thaliana] (TAIR:AT2G18300.1); similar to Helix-loop-helix DNA-binding [Medicago truncatula] (GB:ABE85937.1); contains InterPro domain Helix-loop-helix DNA-binding; (InterPro:IPR011598); contains InterPro domain Basic helix-loop-helix dimerisation region bHLH; (…	-1.40242
AT4G37190	similar to Os03g0240900 [Oryza sativa (japonica cultivar-group)] (GB:NP_001049512.1); similar to Os12g0586400 [Oryza sativa (japonica cultivar-group)] (GB:NP_001067157.1); similar to tubulin-related protein-like [Oryza sativa (japonica cultivar-group)] (GB:BAC84426.1);similar to Os03g0240900 [Oryza sativa (japonica cultivar-group)] (GB:NP_001049512.1); similar to Os12g0586400 [Oryza sativa (japon…	1.0512
AT4G36580	AAA-type ATPase family protein; similar to AAA-type ATPase family protein [Arabidopsis thaliana] (TAIR:AT5G16930.1); similar to AAA-type ATPase family protein [Arabidopsis thaliana] (TAIR:AT2G18330.1); similar to ATPase [Arabidopsis thaliana] (TAIR:AT3G03060.1); similar to Os02g0697600 [Oryza sativa (japonica cultivar-group)] (GB:NP_001047821.1); similar to Os02g0706500 [Oryza sativa (japonica cu…	1.46136
AT3G51770	Encodes a negative regulator of 1-aminocyclopropane-1-carboxylic acid synthase5(ACS5), which catalyze the rate-limiting step in ethylene biosynthesis. ETO1 directly interacts with ACS5 and inhibits its enzyme activity and targets it for degradation via proteasome-dependent pathway. It also interacts with CUL3 (a component of ubiquitin ligase complexes). eto1 (and eto3) mutations elevate ethylene …	-1.38847
AT3G51790	putative transmembrane protein G1p (AtG1) mRNA, complete	1.0512
NA	NA	1.17768
AT1G57550	hydrophobic protein, putative / low temperature and salt responsive protein, putative; Identical to UPF057 membrane protein At1g57550 [Arabidopsis Thaliana] (GB:Q9FE70); similar to hydrophobic protein, putative / low temperature and salt responsive protein, putative [Arabidopsis thaliana] (TAIR:AT2G38905.1); similar to Os03g0286900 [Oryza sativa (japonica cultivar-group)] (GB:NP_001049776.1); sim…	-3.94255
AT1G58120	similar to unknown protein [Arabidopsis thaliana] (TAIR:AT5G01710.1); similar to conserved hypothetical protein [Medicago truncatula] (GB:ABE93079.1)	-2.79472
AT5G17480	polcalcin, putative / calcium-binding pollen allergen, putative; Identical to Probable calcium-binding protein At5g17480 [Arabidopsis Thaliana] (GB:Q9LF54); similar to polcalcin, putative / calcium-binding pollen allergen, putative [Arabidopsis thaliana] (TAIR:AT3G03430.1); similar to Polcalcin Bra n 2 (Calcium-binding pollen allergen Bra n 2) (GB:P69198); contains InterPro domain EF-Hand type; (…	-2.90374
AT5G16750	mutant has Female gametophyte; WD-40 Repeat Protein	1.14197
AT5G16100	similar to hypothetical protein [Cleome spinosa] (GB:ABD96916.1)	-1.65295
AT5G16230	acyl-(acyl-carrier-protein) desaturase, putative / stearoyl-ACP desaturase, putative; similar to acyl-(acyl-carrier-protein) desaturase, putative / stearoyl-ACP desaturase, putative [Arabidopsis thaliana] (TAIR:AT3G02620.1); similar to acyl-[acyl-carrier-protein] desaturase [Arabidopsis thaliana] (TAIR:AT3G02610.1); similar to stearoyl-acyl carrier protein desaturase [Linum usitatissimum] (GB:CAA…	1.16527
AT5G15700	DNA-directed RNA polymerase (RPOT2); Identical to DNA-directed RNA polymerase 2, chloroplast/mitochondrial precursor (EC 2.7.7.6) (RPOT2) [Arabidopsis Thaliana] (GB:Q9LFV6;GB:O23644); similar to PDE319/SCA3 (PIGMENT DEFECTIVE 319, SCABRA 3), DNA binding / DNA-directed RNA polymerase [Arabidopsis thaliana] (TAIR:AT2G24120.1); similar to DNA-directed RNA polymerase, mitochondrial (RPOMT) [Arabidops…	1.00692
AT5G15850	Homologous to the flowering-time gene CONSTANS.	-1.141
AT5G15600	SPIRAL1-LIKE4 belongs to a six-member gene family in Arabidopsis; all members share high sequence similarity in amino- and carboxy-terminal regions. Regulates cortical microtubule organization. Mutant plants exhibit altered patterns of root, leaf and petal growth as a result of defective anisotropic cell expansion.	-2.20001
AT5G15100	PIN8 (PIN-FORMED 8); auxin:hydrogen symporter/ transporter; Identical to Putative auxin efflux carrier component 5 (AtPIN5) (PIN5) [Arabidopsis Thaliana] (GB:Q9LFP6); similar to PIN5 (PIN-FORMED 5), auxin:hydrogen symporter/ transporter [Arabidopsis thaliana] (TAIR:AT5G16530.1); similar to TPA: TPA_exp: auxin efflux carrier protein [Medicago truncatula] (GB:DAA05219.1); contains InterPro domain A…	-1.37927
AT5G15110	pectate lyase family protein; Identical to Putative pectate lyase 19 precursor (EC 4.2.2.2) [Arabidopsis Thaliana] (GB:Q9LFP5); similar to pectate lyase family protein [Arabidopsis thaliana] (TAIR:AT3G01270.1); similar to Pectate lyase, N-terminal; Pectolytic enzyme, Pectin lyase fold [Medicago truncatula] (GB:ABE84460.1); contains InterPro domain Virulence factor, pectin lyase fold; (InterPro:IP…	-4.80842
AT5G15070	acid phosphatase; similar to acid phosphatase [Arabidopsis thaliana] (TAIR:AT3G01310.2); similar to hypothetical protein [Oryza sativa (japonica cultivar-group)] (GB:BAD53244.1); similar to PREDICTED: similar to KIAA0377 splice [Gallus gallus] (GB:XP_413955.2); similar to LOC495012 protein, putative, expressed [Oryza sativa (japonica cultivar-group)] (GB:ABF98273.1); contains InterPro domain Hist…	-1.18397
AT5G15550	transducin family protein / WD-40 repeat family protein; similar to WD-40 repeat family protein / notchless protein, putative [Arabidopsis thaliana] (TAIR:AT5G52820.1); similar to WD40-like [Medicago truncatula] (GB:ABE82641.1); contains InterPro domain WD-40 repeat; (InterPro:IPR001680); contains InterPro domain WD40-like; (InterPro:IPR011046); contains InterPro domain NLE; (InterPro:IPR012972);…	1.12558
AT5G14960	DEL2/E2FD/E2L1 (DP-E2F-LIKE 2); DNA binding / transcription factor; similar to DEL3 (DP-E2F-like 3), transcription factor [Arabidopsis thaliana] (TAIR:AT3G01330.1); similar to Transcription factor E2F/dimerisation partner (TDP) [Medicago truncatula] (GB:ABE82375.1); contains InterPro domain Transcription factor E2F/dimerisation partner (TDP); (InterPro:IPR003316); contains InterPro domain Winged …	1.8275
AT1G31660	similar to Os09g0352400 [Oryza sativa (japonica cultivar-group)] (GB:NP_001062958.1); similar to bystin (51.6 kD)-like [Oryza sativa (japonica cultivar-group)] (GB:BAD29025.1); contains InterPro domain Bystin; (InterPro:IPR007955)	1.0964
AT1G31750	proline-rich family protein; similar to proline-rich family protein [Arabidopsis thaliana] (TAIR:AT4G19200.1); similar to Unknown (protein for MGC:12025) [Mus musculus] (GB:AAH05782.1); similar to Os05g0119300 [Oryza sativa (japonica cultivar-group)] (GB:NP_001054483.1); contains InterPro domain XYPPX repeat; (InterPro:IPR006031)	-2.05927
AT5G14870	member of Cyclic nucleotide gated channel family	-1.20543
AT5G14890	NHL repeat-containing protein; similar to NHL repeat-containing protein [Arabidopsis thaliana] (TAIR:AT1G70280.2); similar to Os06g0269300 [Oryza sativa (japonica cultivar-group)] (GB:NP_001057356.1); similar to NHL repeat [Medicago truncatula] (GB:ABE85368.1); similar to Os02g0730400 [Oryza sativa (japonica cultivar-group)] (GB:NP_001048013.1); contains InterPro domain Soluble quinoprotein gluco…	-2.58894
AT5G36260	aspartyl protease family protein; similar to aspartyl protease family protein [Arabidopsis thaliana] (TAIR:AT1G65240.1); similar to Os02g0473200 [Oryza sativa (japonica cultivar-group)] (GB:NP_001046837.1); similar to Eukaryotic aspartyl protease [Medicago truncatula] (GB:ABE89788.1); contains InterPro domain Peptidase A1, pepsin; (InterPro:IPR001461); contains InterPro domain Peptidase aspartic,…	-2.66134
AT1G48920	The predominant form of the two nucleolin genes in Arabidopsis. Plays a role in ribosome synthesis. Knock-out mutant plants accumulate increased level of unprocessed rRNA. The sugar-induced expression of ribosome proteins are reduced in the mutants.	1.0959
AT5G35090	similar to unknown protein [Arabidopsis thaliana] (TAIR:AT5G11070.1); similar to conserved hypothetical protein [Medicago truncatula] (GB:ABE80958.1)	-1.51445
AT5G27980	seed maturation family protein; similar to late embryogenesis abundant protein, putative / LEA protein, putative [Arabidopsis thaliana] (TAIR:AT3G22490.1); similar to Late embryogenesis abundant protein D-34 (LEA D-34) (GB:P09444); contains InterPro domain Seed maturation protein; (InterPro:IPR007011)	-3.5804
NA	NA	1.00269
AT5G26700	germin-like protein, putative; Identical to Probable germin-like protein subfamily 2 member 5 precursor [Arabidopsis Thaliana] (GB:O65252); similar to GLP8 (GERMIN-LIKE PROTEIN 8), manganese ion binding / metal ion binding / nutrient reservoir [Arabidopsis thaliana] (TAIR:AT3G05930.1); similar to germin-like protein 2 [Vitis vinifera] (GB:ABH09468.1); contains InterPro domain 11-S plant seed stor…	-5.84115
AT5G26060	S1 self-incompatibility protein-related; similar to unknown protein [Arabidopsis thaliana] (TAIR:AT5G11820.1); contains InterPro domain Plant self-incompatibility S1; (InterPro:IPR010264)	-4.53345
AT5G26220	ChaC-like family protein; similar to ChaC-like family protein [Arabidopsis thaliana] (TAIR:AT4G31290.1); similar to ChaC-like family protein-like [Solanum tuberosum] (GB:ABB87104.1); similar to meloidogyne-induced (GB:ABA46779.1); contains InterPro domain ChaC-like protein; (InterPro:IPR006840)	1.22627
AT5G25550	leucine-rich repeat family protein / extensin family protein; similar to leucine-rich repeat family protein / extensin family protein [Arabidopsis thaliana] (TAIR:AT4G13340.1); similar to Os01g0594300 [Oryza sativa (japonica cultivar-group)] (GB:NP_001043463.1); similar to extensin precursor-like [Oryza sativa (japonica cultivar-group)] (GB:BAB91812.1); contains InterPro domain Leucine-rich repea…	-2.91151
AT5G25880	The malic enzyme (EC 1.1.1.40) encoded by the ATNADP-ME3 is presumably cytosolic and restricted in its expression by both developmental and cell-specific signals.	-2.32294
AT5G25340	similar to unknown protein [Arabidopsis thaliana] (TAIR:AT4G32270.1); similar to Ubiquitin [Medicago truncatula] (GB:ABE81772.1); contains domain no description (G3D.3.10.20.90); contains domain Ubiquitin-like (SSF54236)	-1.77044
AT5G25390	encodes a member of the ERF (ethylene response factor) subfamily B-6 of ERF/AP2 transcription factor family. The protein contains one AP2 domain. There are 12 members in this subfamily including RAP2.11.	1.00274
AT5G25400	phosphate translocator-related; similar to phosphate translocator-related [Arabidopsis thaliana] (TAIR:AT5G11230.1); similar to Protein of unknown function DUF250 [Medicago truncatula] (GB:ABE88491.1); contains InterPro domain Protein of unknown function DUF250; (InterPro:IPR004853)	-1.01953
AT5G25440	protein kinase family protein; similar to protein kinase family protein [Arabidopsis thaliana] (TAIR:AT5G11410.1); similar to Os06g0727400 [Oryza sativa (japonica cultivar-group)] (GB:NP_001058637.1); similar to H0409D10.5 [Oryza sativa (indica cultivar-group)] (GB:CAH66747.1); contains InterPro domain Protein kinase-like; (InterPro:IPR011009); contains InterPro domain Protein kinase; (InterPro:I…	1.43453
AT5G24820	aspartyl protease family protein; similar to CDR1 (CONSTITUTIVE DISEASE RESISTANCE 1), aspartic-type endopeptidase/ pepsin A [Arabidopsis thaliana] (TAIR:AT5G33340.1); similar to Aspartic proteinase nepenthesin-1 precursor (Nepenthesin-I) (GB:Q766C3); contains InterPro domain Peptidase A1, pepsin; (InterPro:IPR001461); contains InterPro domain Peptidase aspartic, catalytic; (InterPro:IPR009007)	1.72594
AT5G67390	similar to unknown protein [Arabidopsis thaliana] (TAIR:AT5G57340.1); similar to hypothetical protein MtrDRAFT_AC137703g30v2 [Medicago truncatula] (GB:ABE82530.1)	1.86794
AT5G66960	prolyl oligopeptidase family protein; similar to prolyl oligopeptidase family protein [Arabidopsis thaliana] (TAIR:AT1G69020.1); similar to putative oligopeptidase [Oryza sativa (japonica cultivar-group)] (GB:BAD38028.1); contains InterPro domain Peptidase S9A, prolyl oligopeptidase, N-terminal beta-propeller; (InterPro:IPR004106); contains InterPro domain Peptidase S9, prolyl oligopeptidase acti…	1.21684
AT5G66540	similar to unknown protein [Arabidopsis thaliana] (TAIR:AT3G28770.1); similar to Os12g0133900 [Oryza sativa (japonica cultivar-group)] (GB:NP_001066092.1); similar to Os11g0137100 [Oryza sativa (japonica cultivar-group)] (GB:NP_001065694.1); similar to PREDICTED: hypothetical protein [Strongylocentrotus purpuratus] (GB:XP_798175.2); contains InterPro domain Mpp10 protein; (InterPro:IPR007151); co…	1.08542
AT5G66710	protein kinase, putative; similar to protein kinase, putative [Arabidopsis thaliana] (TAIR:AT3G50720.1); similar to flag-tagged protein kinase domain of putative mitogen-activated protein kinase kinase kinase [synthetic construct] (GB:ABK06444.1); contains InterPro domain Protein kinase-like; (InterPro:IPR011009); contains InterPro domain Protein kinase; (InterPro:IPR000719); contains InterPro do…	1.24735
AT5G66740	similar to unknown protein [Arabidopsis thaliana] (TAIR:AT1G75160.1); similar to BAC19.5 [Lycopersicon esculentum] (GB:AAG01120.1); contains InterPro domain Protein of unknown function DUF620; (InterPro:IPR006873)	-1.49958
AT5G66130	Encodes a homolog to yeast RAD17. Mutant has increased sensitivity to MMS and increased telomere lengths.	1.02548
AT5G65870	Probable phytosulfokines 5 precursor, coding for a unique plant peptide growth factor.	-1.27254
AT5G66020	Mutants in this gene are unable to express female sterility in response to beta-aminobutyric acid, as wild type plants do. non-consensus AT donor splice site at exon 7, TA donor splice site at exon 10, AT acceptor splice at exon 13.	-2.57613
AT5G65530	protein kinase, putative; similar to protein kinase family protein [Arabidopsis thaliana] (TAIR:AT5G10520.1); similar to putative receptor protein kinase PERK1 [Oryza sativa (japonica cultivar-group)] (GB:BAD45880.1); similar to Os06g0663900 [Oryza sativa (japonica cultivar-group)] (GB:NP_001058295.1); contains InterPro domain Serine/threonine protein kinase; (InterPro:IPR002290); contains InterP…	-1.26079
AT5G65110	Encodes an acyl-CoA oxidase presumably involved in long chain fatty acid biosynthesis.	-1.08361
AT5G65390	AGP7 (Arabinogalactan protein 7); Identical to Classical arabinogalactan protein 7 precursor (AGP7) [Arabidopsis Thaliana] (GB:Q8LG54;GB:Q9FKQ0); similar to AGP4 (ARABINOGALACTAN-PROTEIN 4) [Arabidopsis thaliana] (TAIR:AT5G10430.1); similar to 4D11_29 [Brassica rapa subsp. pekinensis] (GB:AAZ67543.1); contains InterPro domain Glutelin; (InterPro:IPR000480)	2.66709
AT5G65140	trehalose-6-phosphate phosphatase, putative; similar to trehalose-6-phosphate phosphatase, putative [Arabidopsis thaliana] (TAIR:AT5G10100.1); similar to 117M18_9 [Brassica rapa] (GB:AAZ66928.1); contains InterPro domain Trehalose-phosphatase; (InterPro:IPR003337); contains InterPro domain HAD-superfamily hydrolase subfamily IIB; (InterPro:IPR006379)	-1.45524
AT5G64640	pectinesterase family protein; similar to pectinesterase family protein [Arabidopsis thaliana] (TAIR:AT5G09760.1); similar to 52O08_4 [Brassica rapa subsp. pekinensis] (GB:AAZ67549.1); contains InterPro domain Virulence factor, pectin lyase fold; (InterPro:IPR011050); contains InterPro domain Plant invertase/pectin methylesterase inhibitor; (InterPro:IPR007186); contains InterPro domain Pectinest…	1.00767
AT5G64690	neurofilament triplet H protein-related; similar to unknown protein [Arabidopsis thaliana] (TAIR:AT2G22795.1); similar to 80C09_2 [Brassica rapa subsp. pekinensis] (GB:AAZ41813.1); contains domain FAMILY NOT NAMED (PTHR12746); contains domain gb def: Arabidopsis thaliana genomic DNA, chromosome 5, P1 clone:MVP7 (At5g64690) (PTHR12746:SF1)	-1.18255
AT5G64790	glycosyl hydrolase family 17 protein; similar to hydrolase, hydrolyzing O-glycosyl compounds [Arabidopsis thaliana] (TAIR:AT1G64760.2); similar to glycosyl hydrolase family 17 protein [Arabidopsis thaliana] (TAIR:AT3G04010.1); similar to 80C09_11 [Brassica rapa subsp. pekinensis] (GB:AAZ41822.1); contains InterPro domain X8; (InterPro:IPR012946); contains InterPro domain Glycoside hydrolase, fami…	-4.82262
AT5G64240	latex-abundant family protein (AMC3) / caspase family protein; similar to LOL3 (LSD ONE LIKE 3), caspase/ cysteine-type endopeptidase [Arabidopsis thaliana] (TAIR:AT1G02170.1); similar to ICE-like protease p20 domain containing protein, expressed [Oryza sativa (japonica cultivar-group)] (GB:ABG66264.1); contains InterPro domain Peptidase C14, caspase catalytic; (InterPro:IPR011600);latex-abundant…	-1.15377
AT5G64060	ANAC103 (Arabidopsis NAC domain containing protein 103); transcription factor; similar to ANAC082 (Arabidopsis NAC domain containing protein 82) [Arabidopsis thaliana] (TAIR:AT5G09330.3); similar to nam-like protein 2 [Petunia x hybrida] (GB:AAM34765.1); contains InterPro domain Galactose mutarotase-like; (InterPro:IPR011013); contains InterPro domain No apical meristem (NAM) protein; (InterPro:I…	1.01313
AT5G64170	dentin sialophosphoprotein-related; similar to unknown protein [Arabidopsis thaliana] (TAIR:AT3G54500.2); similar to expressed protein [Oryza sativa (japonica cultivar-group)] (GB:ABF96328.1); similar to Os03g0387900 [Oryza sativa (japonica cultivar-group)] (GB:NP_001050262.1)	1.96624
AT5G63750	IBR domain-containing protein; similar to IBR domain-containing protein [Arabidopsis thaliana] (TAIR:AT5G63730.1); similar to OJ990528_30.1 [Oryza sativa (japonica cultivar-group)] (GB:CAE02043.2); contains InterPro domain Zinc finger, RanBP2-type; (InterPro:IPR001876); contains InterPro domain Zinc finger, C6HC-type; (InterPro:IPR002867); contains InterPro domain Zinc finger, RING-type; (InterPr…	1.00789
AT5G63180	pectate lyase family protein; Identical to Probable pectate lyase 22 precursor (EC 4.2.2.2) [Arabidopsis Thaliana] (GB:Q93Z25;GB:Q9FMK5); similar to pectate lyase family protein [Arabidopsis thaliana] (TAIR:AT4G24780.1); similar to pectate lyase family protein [Arabidopsis thaliana] (TAIR:AT1G67750.1); similar to pectate lyase [Gossypium hirsutum] (GB:AAY85180.1); similar to pectate lyase [Malus …	-2.38954
AT5G62750	similar to unknown protein [Arabidopsis thaliana] (TAIR:AT1G56660.1); similar to KED-like protein [Oryza sativa (japonica cultivar-group)] (GB:BAC99371.1); similar to Os07g0164800 [Oryza sativa (japonica cultivar-group)] (GB:NP_001058963.1); similar to Os08g0398500 [Oryza sativa (japonica cultivar-group)] (GB:NP_001061745.1)	-4.78969
AT5G62850	Encodes a protein that is expressed in vegetative cells of pollen.	-4.71842
AT5G62680	proton-dependent oligopeptide transport (POT) family protein; similar to proton-dependent oligopeptide transport (POT) family protein [Arabidopsis thaliana] (TAIR:AT1G18880.1); similar to proton-dependent oligopeptide transport (POT) family protein [Arabidopsis thaliana] (TAIR:AT3G47960.1); similar to nitrate transporter NRT1-1 [Glycine max] (GB:BAB19756.1); similar to nitrate transporter NRT1-5 …	-1.87229
AT5G62730	proton-dependent oligopeptide transport (POT) family protein; similar to nitrate transporter, putative [Arabidopsis thaliana] (TAIR:AT1G27040.1); similar to ATNRT1:2 (NITRATE TRANSPORTER 1:2), calcium ion binding / transporter [Arabidopsis thaliana] (TAIR:AT1G69850.1); similar to putative nitrate transporter [Oryza sativa (japonica cultivar-group)] (GB:BAD86972.1); similar to Os06g0581000 [Oryza …	2.48621
AT5G62440	similar to defective chloroplasts and leaves protein-related / DCL protein-related [Arabidopsis thaliana] (TAIR:AT1G45230.1); similar to expressed protein [Oryza sativa (japonica cultivar-group)] (GB:ABF94367.1); similar to Os03g0187000 [Oryza sativa (japonica cultivar-group)] (GB:NP_001049206.1)	1.22112
AT5G62310	Encodes a protein with a serine/threonine kinase domain. There are two other closely related members in Arabidopsis. Knock-out mutation results in incomplete root hair elongation. Expression is found all organs examined but is especially strong in elongating root hairs.	-1.23595
AT5G61880	signaling molecule-related; similar to TXR1 (THAXTOMIN A RESISTANT 1) [Arabidopsis thaliana] (TAIR:AT3G59280.1); similar to magmas-like protein [Oryza sativa (japonica cultivar-group)] (GB:BAD87219.1); similar to Os10g0479600 [Oryza sativa (japonica cultivar-group)] (GB:NP_001064869.1); contains InterPro domain Protein Transporter, Pam16; (InterPro:IPR005341)	1.10352
AT5G61720	similar to unknown protein [Arabidopsis thaliana] (TAIR:AT3G28830.1); contains InterPro domain Protein of unknown function DUF1216; (InterPro:IPR009605)	-4.3963
AT5G61440	thioredoxin family protein; Identical to Thioredoxin-like 3, chloroplast precursor [Arabidopsis Thaliana] (GB:Q9XFI1); similar to thioredoxin family protein [Arabidopsis thaliana] (TAIR:AT1G08570.1); similar to thioredoxin 2 [Plantago major] (GB:CAH59451.1); contains InterPro domain Thioredoxin-like fold; (InterPro:IPR012336); contains InterPro domain Thioredoxin-related; (InterPro:IPR006662); co…	-2.24357
AT5G61620	myb family transcription factor; similar to myb family transcription factor [Arabidopsis thaliana] (TAIR:AT5G47390.1); similar to MYBR2 [Malus x domestica] (GB:AAZ20443.1); contains InterPro domain Homeodomain-related; (InterPro:IPR012287); contains InterPro domain Homeodomain-like; (InterPro:IPR009057); contains InterPro domain Myb-like DNA-binding region, SHAQKYF class; (InterPro:IPR006447); co…	1.93765
AT5G61700	member of ATH subfamily	-1.40916
AT5G61110	zinc ion binding; similar to zinc ion binding [Arabidopsis thaliana] (TAIR:AT5G61100.1); similar to PHD-finger, putative [Oryza sativa (japonica cultivar-group)] (GB:AAX96031.1); contains InterPro domain Zinc finger, FYVE/PHD-type; (InterPro:IPR011011)	2.17503
AT5G61030	encodes a glycine-rich RNA binding protein. Gene expression is induced by cold.	1.12979
AT5G60250	zinc finger (C3HC4-type RING finger) family protein; similar to zinc finger protein-related [Arabidopsis thaliana] (TAIR:AT2G25370.1); similar to zinc finger family protein, putative [Solanum demissum] (GB:AAT40530.2); contains InterPro domain Zinc finger, C6HC-type; (InterPro:IPR002867); contains InterPro domain Polynucleotidyl transferase, Ribonuclease H fold; (InterPro:IPR012337); contains Int…	1.04977
AT5G60080	protein kinase family protein; similar to protein kinase family protein [Arabidopsis thaliana] (TAIR:AT5G60090.1); similar to Os05g0207700 [Oryza sativa (japonica cultivar-group)] (GB:NP_001054902.1); similar to Protein kinase [Medicago truncatula] (GB:ABE81726.1); contains InterPro domain Protein kinase-like; (InterPro:IPR011009); contains InterPro domain Protein kinase; (InterPro:IPR000719)	1.31018
AT5G60090	protein kinase family protein; similar to protein kinase family protein [Arabidopsis thaliana] (TAIR:AT5G60080.1); similar to Os02g0513000 [Oryza sativa (japonica cultivar-group)] (GB:NP_001046943.1); similar to Protein kinase-like [Medicago truncatula] (GB:ABE77784.1); similar to Protein kinase [Medicago truncatula] (GB:ABE81726.1); contains InterPro domain Protein kinase-like; (InterPro:IPR0110…	1.34523
AT5G59750	riboflavin biosynthesis protein, putative; similar to ATGCH (Arabidopsis thaliana GTP cyclohydrolase II), 3,4-dihydroxy-2-butanone-4-phosphate synthase/ GTP cyclohydrolase II [Arabidopsis thaliana] (TAIR:AT5G64300.1); similar to Os05g0460600 [Oryza sativa (japonica cultivar-group)] (GB:NP_001055757.1); similar to GTP cyclohydrolase II/3,4-dihydroxy-2-butanone-4-phosphate synthase-like protein [Or…	-1.01054
AT5G59480	haloacid dehalogenase-like hydrolase family protein; similar to haloacid dehalogenase-like hydrolase family protein [Arabidopsis thaliana] (TAIR:AT5G02230.2); similar to HAD-superfamily hydrolase subfamily IA, variant 3 [Medicago truncatula] (GB:ABE82011.1); similar to putative ripening-related protein [Vitis vinifera] (GB:CAB85628.1); contains InterPro domain HAD-superfamily hydrolase subfamily …	-1.06433
AT5G59320	lipid transfer protein 3	-1.4293
AT5G59370	Encodes one of eight Arabidopsis actins. ACT4 belongs to the reproductive actin subclass which is predominantly expressed in developing and reproductive tissues, such as pollen, pollen tubes, ovules, and developing seeds. Expression of the ACT4/GUS fusion was restricted to young vascular tissues, tapetum, and developing and mature pollen.	-2.8012
AT5G59120	subtilase family protein; similar to subtilase family protein [Arabidopsis thaliana] (TAIR:AT5G59090.1); similar to subtilase family protein [Arabidopsis thaliana] (TAIR:AT5G58840.1); similar to subtilase family protein [Arabidopsis thaliana] (TAIR:AT5G59130.1); similar to subtilisin-like protease C1 [Glycine max] (GB:AAN12272.1); similar to Peptidase S8 and S53, subtilisin, kexin, sedolisin; Pro…	-2.5444
AT5G58700	phosphoinositide phospholipase C; similar to phosphoinositide-specific phospholipase C family protein [Arabidopsis thaliana] (TAIR:AT2G40116.1); similar to ATPLC2 (PHOSPHOLIPASE C 2), phospholipase C [Arabidopsis thaliana] (TAIR:AT3G08510.2); similar to phosphoinositide-specific phospholipase C [Nicotiana rustica] (GB:CAA65127.1); similar to 1-phosphatidylinositol-4,5-bisphosphate phosphodiestera…	1.02192
AT5G58650	similar to unknown protein [Arabidopsis thaliana] (TAIR:AT3G47295.1)	-1.03411
AT5G58570	unknown protein	-2.92758
AT5G58460	member of Putative Na+/H+ antiporter family	-1.44004
AT5G58500	similar to unknown protein [Arabidopsis thaliana] (TAIR:AT1G07090.1); similar to hypothetical protein [Oryza sativa (japonica cultivar-group)] (GB:BAB68109.1); contains InterPro domain Protein of unknown function DUF640; (InterPro:IPR006936)	1.00804
AT5G58050	glycerophosphoryl diester phosphodiesterase family protein; similar to glycerophosphoryl diester phosphodiesterase family protein [Arabidopsis thaliana] (TAIR:AT5G58170.1); similar to glycerophosphoryl diester phosphodiesterase family protein [Arabidopsis thaliana] (TAIR:AT1G66970.1); similar to MRH5/SHV3 (morphogenesis of root hair 5), glycerophosphodiester phosphodiesterase/ kinase [Arabidopsis…	-3.81133
AT5G57630	CBL-interacting protein kinase	1.12342
AT5G57780	similar to transcription factor [Arabidopsis thaliana] (TAIR:AT4G30410.1); similar to hypothetical protein [Oryza sativa (japonica cultivar-group)] (GB:BAD19120.1); similar to Os02g0178700 [Oryza sativa (japonica cultivar-group)] (GB:NP_001046079.1); similar to Os06g0653200 [Oryza sativa (japonica cultivar-group)] (GB:NP_001058239.1); contains InterPro domain Helix-loop-helix DNA-binding; (InterP…	-1.32671
AT5G57500	transferase, transferring glycosyl groups; similar to galactosyltransferase family protein [Arabidopsis thaliana] (TAIR:AT3G06440.1); similar to Os02g0785000 [Oryza sativa (japonica cultivar-group)] (GB:NP_001048329.1); similar to hypothetical protein [Oryza sativa (japonica cultivar-group)] (GB:BAD19304.1); contains InterPro domain Glycosyl transferase, family 31; (InterPro:IPR002659)	-1.81204
AT5G57280	similar to SAM (and some other nucleotide) binding motif [Medicago truncatula] (GB:ABE83993.1); contains InterPro domain SAM (and some other nucleotide) binding motif; (InterPro:IPR000051); contains InterPro domain Methyltransferase type 11; (InterPro:IPR013216)	1.06149
AT5G57190	phosphatidylserine decarboxylase, putative; similar to PSD2 (Phosphatidylserine decarboxylase 2) [Arabidopsis thaliana] (TAIR:AT4G25970.1); similar to phosphatidylserine decarboxylase-like [Oryza sativa (japonica cultivar-group)] (GB:BAD87120.1); similar to Os01g0959800 [Oryza sativa (japonica cultivar-group)] (GB:NP_001045461.1); contains InterPro domain Phosphatidylserine decarboxylase-related;…	-1.12733
AT5G57200	epsin N-terminal homology (ENTH) domain-containing protein / clathrin assembly protein-related; Identical to Putative clathrin assembly protein At5g57200 [Arabidopsis Thaliana] (GB:Q9LVD8); similar to epsin N-terminal homology (ENTH) domain-containing protein [Arabidopsis thaliana] (TAIR:AT4G25940.1); similar to Carbamoyl-phosphate synthase L chain, ATP-binding; ANTH [Medicago truncatula] (GB:ABE…	-1.78636
AT5G56870	beta-galactosidase, putative / lactase, putative; similar to BGAL1 (BETA GALACTOSIDASE 1), beta-galactosidase [Arabidopsis thaliana] (TAIR:AT3G13750.1); similar to beta-galactosidase, putative / lactase, putative [Arabidopsis thaliana] (TAIR:AT3G52840.1); similar to BGAL12 (beta-galactosidase 12), beta-galactosidase [Arabidopsis thaliana] (TAIR:AT4G26140.1); similar to pear beta-galactosidase1 [P…	-2.3558
AT5G56640	Myo-Inositol Oxygenase gene family	-1.61356
AT5G56490	FAD-binding domain-containing protein; similar to FAD-binding domain-containing protein [Arabidopsis thaliana] (TAIR:AT2G46750.1); similar to FAD-binding domain-containing protein [Arabidopsis thaliana] (TAIR:AT1G32300.1); similar to FAD-binding domain-containing protein [Arabidopsis thaliana] (TAIR:AT2G46760.1); similar to Os08g0114300 [Oryza sativa (japonica cultivar-group)] (GB:NP_001060850.1)…	-1.18024
AT5G55620	similar to unknown protein [Arabidopsis thaliana] (TAIR:AT3G09950.1); similar to Os06g0523300 [Oryza sativa (japonica cultivar-group)] (GB:NP_001057752.1); similar to unknown protein [Oryza sativa (japonica cultivar-group)] (GB:BAD45825.1)	1.90948
AT5G55930	oligopeptide transporter	-1.55944
AT5G56030	a member of heat shock protein 90 (HSP90) gene family. Expressed in all tissues and abundant in root apical meristem, pollen and tapetum. Expression is NOT heat-induced but induced by IAA and NaCl.	1.03854
AT5G55340	long-chain-alcohol O-fatty-acyltransferase family protein / wax synthase family protein; similar to membrane bound O-acyl transferase (MBOAT) family protein / wax synthase-related [Arabidopsis thaliana] (TAIR:AT5G55350.1); similar to wax synthase isoform 1 [Vitis vinifera] (GB:AAO18664.1)	1.01236
AT5G55450	protease inhibitor/seed storage/lipid transfer protein (LTP) family protein; similar to lipid binding [Arabidopsis thaliana] (TAIR:AT5G55410.2); similar to MtN5 [Medicago truncatula] (GB:CAA75593.1); contains InterPro domain Plant lipid transfer/seed storage/trypsin-alpha amylase inhibitor; (InterPro:IPR003612)	1.84295
NA	NA	1.00712
AT5G55250	Encodes an enzyme which specifically converts IAA to its methyl ester form MelIAA. This gene belongs to the family of carboxyl methyltransferases whose members catalyze the transfer of the methyl group from S-adenosyl-L-methionine to carboxylic acid-containing substrates to form small molecule methyl esters. Expression of TCP genes is downregulated in mutant iamt1-D.	1.92053
AT5G54780	RAB GTPase activator; similar to RAB GTPase activator [Arabidopsis thaliana] (TAIR:AT4G27100.2); similar to TBC domain, putative [Medicago truncatula] (GB:ABE91156.1); contains InterPro domain RabGAP/TBC; (InterPro:IPR000195)	-1.57248
AT5G54910	DEAD/DEAH box helicase, putative; Identical to Probable DEAD-box ATP-dependent RNA helicase 32 (EC 3.6.1.-) (RH32) [Arabidopsis Thaliana] (GB:Q9FFT9); similar to DEAD/DEAH box helicase, putative [Arabidopsis thaliana] (TAIR:AT5G65900.1); similar to putative RNA helicase [Oryza sativa (japonica cultivar-group)] (GB:BAC83715.1); contains InterPro domain DEAD/DEAH box helicase; (InterPro:IPR001410);…	1.09887
AT5G54130	calcium ion binding; similar to endonuclease/exonuclease/phosphatase family protein / calcium-binding EF hand family protein [Arabidopsis thaliana] (TAIR:AT1G02270.1); similar to Calcium-binding EF-hand; Endonuclease/exonuclease/phosphatase [Medicago truncatula] (GB:ABE85174.1); contains InterPro domain EF-Hand type; (InterPro:IPR011992); contains InterPro domain Calcium-binding EF-hand; (InterPr…	-1.1722
AT5G54095	similar to unknown protein [Arabidopsis thaliana] (TAIR:AT4G27580.1); similar to ribonuclease E [marine gamma proteobacterium HTCC2207] (GB:ZP_01223791.1)	-5.2842
AT5G54190	light-dependent NADPH:protochlorophyllide oxidoreductase A	3.14885
AT5G53820	similar to unknown protein [Arabidopsis thaliana] (TAIR:AT5G38760.1); similar to pollen coat protein [Brassica oleracea] (GB:CAA63531.1); contains InterPro domain Late embryogenesis abundant protein; (InterPro:IPR004238)	-1.86213
AT5G53250	AGP22/ATAGP22 (ARABINOGALACTAN PROTEINS 22); Identical to Arabinogalactan peptide 22 precursor (AG-peptide 22) (AGP22) [Arabidopsis Thaliana] (GB:Q9FK16); similar to AGP41 [Arabidopsis thaliana] (TAIR:AT5G24105.1); similar to unknown [Capsicum annuum] (GB:AAM12785.1); similar to Os02g0264800 [Oryza sativa (japonica cultivar-group)] (GB:NP_001046496.1); similar to Os01g0657000 [Oryza sativa (japon…	-1.091
AT5G53510	oligopeptide transporter	1.17084
AT5G52780	similar to unknown protein [Arabidopsis thaliana] (TAIR:AT4G19100.1); similar to hypothetical protein MtrDRAFT_AC134521g30v1 [Medicago truncatula] (GB:ABE93878.1)	-1.23718
AT5G52380	zinc knuckle (CCHC-type) family protein; similar to zinc knuckle (CCHC-type) family protein [Arabidopsis thaliana] (TAIR:AT3G43590.1); similar to Os04g0555800 [Oryza sativa (japonica cultivar-group)] (GB:NP_001053520.1); similar to putative actin depolymerizing factor [Sorghum bicolor] (GB:AAT42170.1); contains InterPro domain Zinc finger, CCHC-type; (InterPro:IPR001878)	1.43872
AT5G51390	unknown protein	1.12692
AT5G51440	23.5 kDa mitochondrial small heat shock protein (HSP23.5-M); similar to ATHSP23.6-MITO (MITOCHONDRION-LOCALIZED SMALL HEAT SHOCK PROTEIN 23.6) [Arabidopsis thaliana] (TAIR:AT4G25200.1); similar to LMW heat shock protein [Euphorbia esula] (GB:AAF37726.1); contains InterPro domain Heat shock protein Hsp20; (InterPro:IPR002068)	2.21625
AT5G50915	basic helix-loop-helix (bHLH) family protein; similar to basic helix-loop-helix (bHLH) family protein [Arabidopsis thaliana] (TAIR:AT1G68920.3); similar to bHLH transcription factor GBOF-1 [Tulipa gesneriana] (GB:AAD56411.1); contains InterPro domain Helix-loop-helix DNA-binding; (InterPro:IPR011598); contains InterPro domain Basic helix-loop-helix dimerisation region bHLH; (InterPro:IPR001092)	1.78762
AT5G50830	similar to unknown protein [Arabidopsis thaliana] (TAIR:AT2G22795.1); similar to conserved hypothetical protein [Medicago truncatula] (GB:ABE89389.1);similar to unknown protein [Arabidopsis thaliana] (TAIR:AT3G28770.1); similar to conserved hypothetical protein [Medicago truncatula] (GB:ABE89389.1)	-4.14114
AT5G51030	short-chain dehydrogenase/reductase (SDR) family protein; similar to short-chain dehydrogenase/reductase (SDR) family protein [Arabidopsis thaliana] (TAIR:AT5G61830.1); similar to Short-chain dehydrogenase/reductase SDR [Medicago truncatula] (GB:ABE80213.1); contains InterPro domain Short-chain dehydrogenase/reductase SDR; (InterPro:IPR002198); contains InterPro domain Glucose/ribitol dehydrogena…	-2.46106
AT5G50030	invertase/pectin methylesterase inhibitor family protein; similar to APPB1, pectinesterase inhibitor [Arabidopsis thaliana] (TAIR:AT4G24640.1); similar to pollen-specific protein Bnm1 [Brassica napus] (GB:AAB48480.1); contains InterPro domain Plant invertase/pectin methylesterase inhibitor; (InterPro:IPR007186); contains InterPro domain Pectinesterase inhibitor; (InterPro:IPR006501)	-4.22814
AT5G49680	Conserved among eukaryotes, similar to Arabidopsis SABRE. The phenotype of the kip/sab double mutant suggests related functions for both genes, however, the KIP protein is mostly required for tip-growth. Predicted to be targeted to the secretory pathway. mRNA was detected in all organs, with most abundance in pollen and roots.	-2.5044
AT5G49900	similar to unknown protein [Arabidopsis thaliana] (TAIR:AT1G33700.2); similar to unknown protein [Arabidopsis thaliana] (TAIR:AT4G10060.1); similar to unknown protein [Arabidopsis thaliana] (TAIR:AT3G24180.2); similar to unknown protein [Oryza sativa] (GB:AAL31035.1); similar to Os11g0242100 [Oryza sativa (japonica cultivar-group)] (GB:NP_001067588.1); similar to At5g49900 [Oryza sativa (japonica…	-1.93603
AT5G49130	MATE efflux family protein; similar to MATE efflux family protein [Arabidopsis thaliana] (TAIR:AT1G71870.1); similar to Multi antimicrobial extrusion protein MatE [Medicago truncatula] (GB:ABE77554.1); similar to Os03g0839200 [Oryza sativa (japonica cultivar-group)] (GB:NP_001051841.1); contains InterPro domain Multi antimicrobial extrusion protein MatE; (InterPro:IPR002528)	-2.09874
AT5G49260	unknown protein	1.44224
AT5G48900	pectate lyase family protein; Identical to Probable pectate lyase 20 precursor (EC 4.2.2.2) [Arabidopsis Thaliana] (GB:Q93WF1;GB:Q8LDB4;GB:Q9FI81); similar to pectate lyase family protein [Arabidopsis thaliana] (TAIR:AT3G24670.1); similar to pectate lyase family protein [Arabidopsis thaliana] (TAIR:AT4G13210.1); similar to pectate lyase family protein [Arabidopsis thaliana] (TAIR:AT3G07010.1); si…	-1.87284
AT5G48140	polygalacturonase, putative / pectinase, putative; similar to polygalacturonase 3 (PGA3) / pectinase [Arabidopsis thaliana] (TAIR:AT3G07820.1); similar to polygalacturonase, putative / pectinase, putative [Arabidopsis thaliana] (TAIR:AT3G07830.1); similar to pollen-expressed protein MF6t [Brassica juncea] (GB:ABG38467.1); similar to pollen-expressed protein MF9c [Brassica oleracea] (GB:ABG38468.1…	-5.87888
AT5G47550	cysteine protease inhibitor, putative / cystatin, putative; similar to cysteine protease inhibitor family protein / cystatin family protein [Arabidopsis thaliana] (TAIR:AT4G16500.1); similar to cystatin domain containing protein [Brassica oleracea] (GB:ABD64972.1); contains InterPro domain Proteinase inhibitor I25, cystatin; (InterPro:IPR000010); contains InterPro domain Proteinase inhibitor I25A…	-1.0451
AT5G47640	CCAAT-box binding transcription factor subunit B (NF-YB) (HAP3 ) (AHAP3) family (Hap3b); Identical to Nuclear transcription factor Y subunit B-2 (AtNF-YB-2) (Transcriptional activator HAP3B) (NFYB2) [Arabidopsis Thaliana] (GB:Q9FGJ3;GB:O23634;GB:Q9FV58); similar to CCAAT-box binding transcription factor subunit B (NF-YB) (HAP3 ) (AHAP3) family [Arabidopsis thaliana] (TAIR:AT4G14540.1); similar to…	-1.22052
AT5G47370	homeobox-leucine zipper genes induced by auxin, but not by other phytohormones. Plays opposite roles in the shoot and root tissues in regulating auxin-mediated morphogenesis.	-1.63187
AT5G47470	nodulin MtN21 family protein; similar to integral membrane family protein / nodulin MtN21-related [Arabidopsis thaliana] (TAIR:AT4G16620.1); similar to integral membrane protein, putative [Brassica oleracea] (GB:ABD64979.1); contains InterPro domain Protein of unknown function DUF6, transmembrane; (InterPro:IPR000620)	-1.76935
AT5G47000	peroxidase, putative; Identical to Peroxidase 65 precursor (EC 1.11.1.7) (Atperox P65) (ATP43) (PER65) [Arabidopsis Thaliana] (GB:Q9FJR1;GB:Q8RWF3); similar to peroxidase, putative [Arabidopsis thaliana] (TAIR:AT4G17690.1); similar to peroxidase, putative [Brassica oleracea] (GB:ABD65151.1); contains InterPro domain Haem peroxidase; (InterPro:IPR010255); contains InterPro domain Haem peroxidase, …	-5.78542
AT5G46940	invertase/pectin methylesterase inhibitor family protein; similar to invertase/pectin methylesterase inhibitor family protein [Arabidopsis thaliana] (TAIR:AT5G46930.1); similar to seed specific protein Bn15D12A [Brassica napus] (GB:AAP37968.1); contains InterPro domain Plant invertase/pectin methylesterase inhibitor; (InterPro:IPR007186); contains InterPro domain Pectinesterase inhibitor; (InterP…	-5.58276
AT5G46770	unknown protein	-3.48784
AT5G46200	similar to unknown protein [Arabidopsis thaliana] (TAIR:AT4G17860.1); similar to Protein of unknown function DUF239, plant [Medicago truncatula] (GB:ABE93923.1); similar to Os07g0205500 [Oryza sativa (japonica cultivar-group)] (GB:NP_001059148.1); similar to Os07g0573400 [Oryza sativa (japonica cultivar-group)] (GB:NP_001060067.1); contains InterPro domain Protein of unknown function DUF239, plan…	-4.18972
AT5G45650	subtilase family protein; similar to subtilase family protein [Arabidopsis thaliana] (TAIR:AT5G45640.1); similar to subtilisin-like proteinase-like [Oryza sativa (japonica cultivar-group)] (GB:BAB21149.1); contains InterPro domain Protease-associated PA; (InterPro:IPR003137); contains InterPro domain Peptidase S8 and S53, subtilisin, kexin, sedolisin; (InterPro:IPR000209); contains InterPro domai…	1.17154
AT5G44980	F-box family protein; similar to F-box family protein [Arabidopsis thaliana] (TAIR:AT5G44960.1); similar to Cyclin-like F-box; FBD [Medicago truncatula] (GB:ABE80758.1); contains InterPro domain FBD-like; (InterPro:IPR006566); contains InterPro domain Cyclin-like F-box; (InterPro:IPR001810); contains InterPro domain FBD; (InterPro:IPR013596); contains InterPro domain Leucine-rich repeat 2; (Inter…	1.28636
AT5G44780	similar to unknown protein [Arabidopsis thaliana] (TAIR:AT4G20020.2); similar to Proteinase inhibitor, propeptide [Medicago truncatula] (GB:ABE87738.1); contains InterPro domain Proteinase inhibitor, propeptide; (InterPro:IPR009020)	1.27565
AT5G44190	Encodes a protein containing a GARP DNA-binding domain which interacts with the Pro-rich regions of GBF1. Transactivates transcription in yeast, similar to the yeast Golden2 transcription factor that is required for photosynthetic differentiation.	1.51307
AT5G44130	fasciclin-like arabinogalactan-protein, putative; Identical to Fasciclin-like arabinogalactan protein 13 precursor (FLA13) [Arabidopsis Thaliana] (GB:Q9FFH6); similar to FLA9 (FLA9) [Arabidopsis thaliana] (TAIR:AT1G03870.1); similar to unknown [Brassica rapa] (GB:ABK78690.1); contains InterPro domain Beta-Ig-H3/fasciclin; (InterPro:IPR000782)	1.15583
AT5G44300	dormancy/auxin associated family protein; similar to dormancy/auxin associated family protein [Arabidopsis thaliana] (TAIR:AT2G33830.2); similar to auxin-repressed protein [Elaeagnus umbellata] (GB:AAC62104.2); contains InterPro domain Dormancyauxin associated; (InterPro:IPR008406)	-4.18053
AT5G44020	acid phosphatase class B family protein; similar to acid phosphatase class B family protein [Arabidopsis thaliana] (TAIR:AT1G04040.1); similar to Plant acid phosphatase [Medicago truncatula] (GB:ABE84853.1); contains InterPro domain Acid phosphatase (Class B); (InterPro:IPR005519); contains InterPro domain Plant acid phosphatase; (InterPro:IPR010028)	1.92119
AT5G44210	encodes a member of the ERF (ethylene response factor) subfamily B-1 of ERF/AP2 transcription factor family (ATERF-9). The protein contains one AP2 domain. There are 15 members in this subfamily including ATERF-3, ATERF-4, ATERF-7, and leafy petiole.	1.12976
AT5G43110	APUM14 (ARABIDOPSIS PUMILIO 14); RNA binding; similar to APUM13 (ARABIDOPSIS PUMILIO 13), RNA binding [Arabidopsis thaliana] (TAIR:AT5G43090.1); similar to Os11g0579900 [Oryza sativa (japonica cultivar-group)] (GB:NP_001068151.1); similar to Os12g0488900 [Oryza sativa (japonica cultivar-group)] (GB:NP_001066792.1); similar to Translational repressor Pumilio/PUF3 and related RNA-binding proteins (…	1.95997
AT5G42750	Encodes a plasma-membrane associated phosphoprotein that interacts directly with the kinase domain of BRI1. It interferes with the interaction between BRI1 with its signalling partner, the plasma membrane localised LRR-receptor kinase BAK1.	-1.23703
AT5G42760	similar to hypothetical protein [Oryza sativa (japonica cultivar-group)] (GB:AAN65019.1); contains InterPro domain O-methyltransferase, N-terminal; (InterPro:IPR003455); contains InterPro domain Protein of unknown function Mtu_121; (InterPro:IPR011610)	-3.09574
AT5G42630	Encodes a member of the KANADI family of putative transcription factors. Involved in integument formation during ovule development and expressed at the boundary between the inner and outer integuments. It is essential for directing laminar growth of the inner integument.	-1.17076
AT5G42170	family II extracellular lipase, putative; similar to carboxylic ester hydrolase/ lipase [Arabidopsis thaliana] (TAIR:AT1G59406.1); similar to carboxylic ester hydrolase/ lipase [Arabidopsis thaliana] (TAIR:AT1G59030.1); similar to Lipolytic enzyme, G-D-S-L [Medicago truncatula] (GB:ABE88957.1); contains InterPro domain Lipolytic enzyme, G-D-S-L; (InterPro:IPR001087)	-5.40451
AT5G42230	SCPL41 (serine carboxypeptidase-like 41); serine carboxypeptidase; similar to SCPL43, serine carboxypeptidase [Arabidopsis thaliana] (TAIR:AT2G12480.1); similar to SCPL42 (serine carboxypeptidase-like 42), serine carboxypeptidase [Arabidopsis thaliana] (TAIR:AT5G42240.1); similar to SCPL44 (serine carboxypeptidase-like 44), serine carboxypeptidase [Arabidopsis thaliana] (TAIR:AT1G43780.1); simila…	-1.46063
AT5G42340	binding / ubiquitin-protein ligase; similar to armadillo/beta-catenin repeat family protein / U-box domain-containing family protein [Arabidopsis thaliana] (TAIR:AT3G46510.1); similar to putative cell death-related protein SPL11 [Oryza sativa (japonica cultivar-group)] (GB:BAD61809.1); similar to Os08g0481200 [Oryza sativa (japonica cultivar-group)] (GB:NP_001062063.1); contains InterPro domain A…	-1.57264
AT5G41090	ANAC095 (Arabidopsis NAC domain containing protein 95); transcription factor; similar to no apical meristem (NAM) family protein [Arabidopsis thaliana] (TAIR:AT3G56520.1); similar to unknown [Solanum lycopersicum] (GB:CAA99760.1); contains InterPro domain No apical meristem (NAM) protein; (InterPro:IPR003441); contains InterPro domain Calycin-like; (InterPro:IPR011038)	1.23532
AT5G40350	Myb24 transcription factor. Member of the R2R3 factor gene family. Induced by jasmonate. Involved in jasmonate response during stamen development.	-4.00919
AT5G40730	Encodes an arabinogalactan-protein (AGP24).	-1.34421
AT5G40140	armadillo/beta-catenin repeat family protein / U-box domain-containing protein; similar to armadillo/beta-catenin repeat family protein / U-box domain-containing protein [Arabidopsis thaliana] (TAIR:AT5G65200.1); similar to Os09g0386200 [Oryza sativa (japonica cultivar-group)] (GB:NP_001063073.1); similar to arm repeat-containing protein-like [Oryza sativa (japonica cultivar-group)] (GB:BAD37863.…	1.02942
AT5G39660	Dof-type zinc finger domain-containing protein, identical to H-protein promoter binding factor-2a GI:3386546 from (Arabidopsis thaliana). Interacts with LKP2 and FKF1, but its overexpression does not change flowering time under short or long day conditions.	-1.94659
AT5G39880	similar to unknown protein [Arabidopsis thaliana] (TAIR:AT3G28750.1)	-6.44217
AT5G39420	CDC2CAT (ARABIDOPSIS THALIANA CDC2C); kinase; similar to protein kinase family protein [Arabidopsis thaliana] (TAIR:AT3G01085.1); similar to Protein kinase [Medicago truncatula] (GB:ABE79143.1); contains InterPro domain Serine/threonine protein kinase; (InterPro:IPR002290); contains InterPro domain Protein kinase-like; (InterPro:IPR011009); contains InterPro domain Protein kinase; (InterPro:IPR00…	-1.34522
AT5G39710	EMB2745 (EMBRYO DEFECTIVE 2745); binding; similar to pentatricopeptide (PPR) repeat-containing protein [Arabidopsis thaliana] (TAIR:AT5G55840.1); similar to Putative indole-3-acetate beta-glucosyltransferase [Oryza sativa (japonica cultivar-group)] (GB:AAM15782.1); similar to Os06g0152500 [Oryza sativa (japonica cultivar-group)] (GB:NP_001056837.1); contains InterPro domain Pentatricopeptide repe…	1.07011
AT5G39650	similar to unknown protein [Arabidopsis thaliana] (TAIR:AT1G09157.1); similar to 52O08_3 [Brassica rapa subsp. pekinensis] (GB:AAZ67548.1); contains InterPro domain Protein of unknown function DUF679; (InterPro:IPR007770)	-1.85266
AT5G38890	exoribonuclease-related; similar to exoribonuclease-like [Oryza sativa (japonica cultivar-group)] (GB:BAD22001.1); similar to Os02g0815800 [Oryza sativa (japonica cultivar-group)] (GB:NP_001048506.1); contains InterPro domain Nucleic acid-binding, OB-fold, subgroup; (InterPro:IPR012340); contains InterPro domain Nucleic acid-binding, OB-fold; (InterPro:IPR008994); contains InterPro domain RNA bin…	1.01115
AT5G38070	zinc finger (C3HC4-type RING finger) family protein; similar to protein binding / zinc ion binding [Arabidopsis thaliana] (TAIR:AT2G01275.2); similar to Os01g0121200 [Oryza sativa (japonica cultivar-group)] (GB:NP_001041874.1); similar to unknown protein [Oryza sativa (japonica cultivar-group)] (GB:BAD52455.1); contains InterPro domain RINGv; (InterPro:IPR011016); contains InterPro domain Zinc fi…	-1.1418
NA	NA	-2.21686
AT5G37260	myb family transcription factor; similar to myb family transcription factor [Arabidopsis thaliana] (TAIR:AT5G17300.1); similar to MYB transcription factor MYB173 [Glycine max] (GB:ABH02863.1); contains InterPro domain Homeodomain-related; (InterPro:IPR012287); contains InterPro domain Homeodomain-like; (InterPro:IPR009057); contains InterPro domain Myb-like DNA-binding region, SHAQKYF class; (Int…	-6.48769
NA	NA	1.7581
AT5G35600	HDA7 (HISTONE DEACETYLASE7); histone deacetylase; similar to HDA6 (HISTONE DEACETYLASE 6), histone deacetylase [Arabidopsis thaliana] (TAIR:AT5G63110.1); similar to Histone deacetylase superfamily [Medicago truncatula] (GB:ABE82485.1); contains InterPro domain Histone deacetylase superfamily; (InterPro:IPR000286); contains InterPro domain Histone deacetylase; (InterPro:IPR003084)	1.2961
AT5G24655	similar to unknown protein [Arabidopsis thaliana] (TAIR:AT5G24660.1); similar to unknown protein [Brassica rapa subsp. pekinensis] (GB:AAQ92331.1)	-1.68638
AT5G24420	glucosamine/galactosamine-6-phosphate isomerase-related; similar to glucosamine/galactosamine-6-phosphate isomerase family protein [Arabidopsis thaliana] (TAIR:AT3G49360.1); similar to putative 6-phosphogluconolactonase [Brassica carinata] (GB:AAK50346.1); contains InterPro domain 6-phosphogluconolactonase; (InterPro:IPR005900); contains InterPro domain Glucosamine/galactosamine-6-phosphate isome…	-1.06968
AT5G24470	Encodes a pseudo-response regulator whose mutation affects various circadian-associated biological events such as flowering time in the long-day photoperiod conditions, red light sensitivity of seedlings during early photomorphogenesis, and the period of free-running rhythms of certain clock-controlled genes including CCA1 and APRR1/TOC1 in constant white light.	1.35953
AT5G24530	oxidoreductase, 2OG-Fe(II) oxygenase family protein; similar to oxidoreductase, 2OG-Fe(II) oxygenase family protein [Arabidopsis thaliana] (TAIR:AT4G10490.1); similar to 2OG-Fe(II) oxygenase [Medicago truncatula] (GB:ABE85154.1); contains InterPro domain 2OG-Fe(II) oxygenase; (InterPro:IPR005123)	1.91293
AT5G24130	similar to Os02g0257200 [Oryza sativa (japonica cultivar-group)] (GB:NP_001046472.1); similar to Os05g0586700 [Oryza sativa (japonica cultivar-group)] (GB:NP_001056464.1)	-1.30938
AT5G24160	squalene monooxygenase 1,2 / squalene epoxidase 1,2 (SQP1,2); Identical to Squalene monooxygenase 1,2 (EC 1.14.99.7) (Squalene epoxidase 1,2) (SE 1,2) (SQP1,2) [Arabidopsis Thaliana] (GB:O65402); similar to SQP1 (Squalene monooxygenase 1) [Arabidopsis thaliana] (TAIR:AT5G24150.1); similar to SQP2 (Squalene monooxygenase 2), oxidoreductase [Arabidopsis thaliana] (TAIR:AT5G24140.1); similar to Squa…	2.72181
AT5G24270	encodes a calcium sensor that is essential for K+ nutrition, K+/Na+ selectivity, and salt tolerance. The protein is similar to calcineurin B. Lines carrying recessive mutations are hypersensitive to Na+ and Li+ stresses and is unable to grow in low K+. The growth defect is rescued by extracellular calcium.	-1.4378
AT5G23730	nucleotide binding; similar to transducin family protein / WD-40 repeat family protein [Arabidopsis thaliana] (TAIR:AT5G52250.1); similar to putative COP1 [Oryza sativa (japonica cultivar-group)] (GB:BAD07933.1); contains InterPro domain WD-40 repeat; (InterPro:IPR001680); contains InterPro domain WD40-like; (InterPro:IPR011046)	-1.09678
AT5G23240	DNAJ heat shock N-terminal domain-containing protein; similar to DNAJ heat shock N-terminal domain-containing protein [Arabidopsis thaliana] (TAIR:AT2G42750.1); similar to H0103C06.7 [Oryza sativa (indica cultivar-group)] (GB:CAJ86103.1); similar to Os04g0675400 [Oryza sativa (japonica cultivar-group)] (GB:NP_001054247.1); contains InterPro domain 4Fe-4S ferredoxin, iron-sulfur binding; (InterPro…	-1.02582
AT5G23270	STP11 (SUGAR TRANSPORTER 11); carbohydrate transporter/ sugar porter; Identical to Sugar transport protein 11 (Hexose transporter 11) (STP11) [Arabidopsis Thaliana] (GB:Q9FMX3;GB:O81708); similar to STP4 (SUGAR TRANSPORTER 4), carbohydrate transporter/ sugar porter [Arabidopsis thaliana] (TAIR:AT3G19930.1); similar to monosaccharide transporter (STP9) [Arabidopsis thaliana] (TAIR:AT1G50310.1); si…	-2.15071
AT5G22920	zinc finger (C3HC4-type RING finger) family protein; similar to zinc finger (C3HC4-type RING finger) family protein [Arabidopsis thaliana] (TAIR:AT5G25560.1); similar to PGPD14 [Petunia x hybrida] (GB:AAD02556.1); contains InterPro domain Zinc finger, CHY-type; (InterPro:IPR008913); contains InterPro domain Zinc finger, RING-type; (InterPro:IPR001841)	-1.94399
AT5G23050	acyl-activating enzyme 17 (AAE17); similar to ligase [Arabidopsis thaliana] (TAIR:AT1G55320.1); similar to acyl-activating enzyme 18, putative, expressed [Oryza sativa (japonica cultivar-group)] (GB:ABF99434.1); similar to AMP-dependent synthetase and ligase [Medicago truncatula] (GB:ABE78689.1); contains InterPro domain AMP-dependent synthetase and ligase; (InterPro:IPR000873)	-2.1134
AT5G23070	thymidine kinase, putative; similar to thymidine kinase, putative [Arabidopsis thaliana] (TAIR:AT3G07800.1); similar to TK1-like deoxyribonucleoside kinase [Lycopersicon esculentum] (GB:AAQ08180.1); contains InterPro domain Thymidine kinase; (InterPro:IPR001267)	1.02631
AT5G19240	Identical to Putative GPI-anchored protein At5g19240 precursor [Arabidopsis Thaliana] (GB:Q84VZ5;GB:Q8H7A4); similar to unknown protein [Arabidopsis thaliana] (TAIR:AT5G19230.1); similar to Os07g0645000 [Oryza sativa (japonica cultivar-group)] (GB:NP_001060451.1); similar to unknown protein [Oryza sativa (japonica cultivar-group)] (GB:BAC07018.1); contains domain PR-1-like (SSF55797)	3.82425
AT5G19260	similar to unknown protein [Arabidopsis thaliana] (TAIR:AT3G06020.1); similar to hypothetical protein 12 [Plantago major] (GB:CAJ34820.1)	1.12479
AT5G18910	protein kinase family protein; similar to protein kinase family protein [Arabidopsis thaliana] (TAIR:AT3G05140.1); similar to putative receptor protein kinase PERK1 [Oryza sativa (japonica cultivar-group)] (GB:BAD45880.1); similar to Os06g0663900 [Oryza sativa (japonica cultivar-group)] (GB:NP_001058295.1); contains InterPro domain Protein kinase-like; (InterPro:IPR011009); contains InterPro doma…	-2.31866
AT5G18840	sugar transporter, putative; Identical to Sugar transporter ERD6-like 16 [Arabidopsis Thaliana] (GB:Q8LBI9;GB:Q8VZI5); similar to sugar transporter, putative [Arabidopsis thaliana] (TAIR:AT2G48020.1); similar to sugar transporter family protein [Arabidopsis thaliana] (TAIR:AT3G05150.1); similar to putative sugar transporter [Solanum lycopersicum] (GB:CAC00697.2); contains InterPro domain Sugar tr…	3.12636
AT5G18650	zinc finger (C3HC4-type RING finger) family protein; similar to protein binding / zinc ion binding [Arabidopsis thaliana] (TAIR:AT3G62970.1); similar to Os12g0538500 [Oryza sativa (japonica cultivar-group)] (GB:NP_001066941.1); similar to CHY zinc finger family protein, expressed [Oryza sativa (japonica cultivar-group)] (GB:ABF93958.1); similar to Zinc finger, RING-type; Zinc finger, CHY-type [Me…	-1.23089
AT5G18670	putative beta-amylase BMY3 (BMY3)	-2.73802
AT5G17860	cation exchanger, putative (CAX7); similar to cation exchanger, putative (CAX8) [Arabidopsis thaliana] (TAIR:AT5G17850.1); similar to Sodium/calcium exchanger membrane re (GB:ABE92415.1); contains InterPro domain Sodium/calcium exchanger membrane region; (InterPro:IPR004837)	-1.1379
AT5G17660	methyltransferase; similar to methyltransferase [Arabidopsis thaliana] (TAIR:AT5G24840.1); similar to tRNA (guanine-N(7)-)-methyltransferase-like protein [Oryza sativa (japonica cultivar-group)] (GB:BAD87719.1); similar to Os01g0535900 [Oryza sativa (japonica cultivar-group)] (GB:NP_001043258.1); contains InterPro domain Putative methyltransferase; (InterPro:IPR003358); contains InterPro domain C…	-1.19848
AT5G17310	UTP--glucose-1-phosphate uridylyltransferase, putative / UDP-glucose pyrophosphorylase, putative / UGPase, putative; Identical to UTP--glucose-1-phosphate uridylyltransferase 1 (EC 2.7.7.9) (UDP- glucose pyrophosphorylase 1) (UDPGP 1) (UGPase 1) [Arabidopsis Thaliana] (GB:P57751;GB:Q3E9G5); similar to UGP (UDP-glucose pyrophosphorylase), UTP:glucose-1-phosphate uridylyltransferase [Arabidopsis th…	-1.21292
AT5G17200	glycoside hydrolase family 28 protein / polygalacturonase (pectinase) family protein; similar to glycoside hydrolase family 28 protein / polygalacturonase (pectinase) family protein [Arabidopsis thaliana] (TAIR:AT3G15720.1); similar to PGN [Glycine max] (GB:AAY21049.1); contains InterPro domain Virulence factor, pectin lyase fold; (InterPro:IPR011050); contains InterPro domain Glycoside hydrolase…	1.06191
AT5G17300	myb family transcription factor; similar to myb family transcription factor [Arabidopsis thaliana] (TAIR:AT5G37260.1); similar to putative At5g37260 [Lycopersicon peruvianum] (GB:AAX44338.1); contains InterPro domain Homeodomain-related; (InterPro:IPR012287); contains InterPro domain Homeodomain-like; (InterPro:IPR009057); contains InterPro domain Myb-like DNA-binding region, SHAQKYF class; (Inte…	-4.47937
AT5G16500	protein kinase family protein; similar to protein kinase family protein [Arabidopsis thaliana] (TAIR:AT3G02810.1); similar to Protein kinase [Medicago truncatula] (GB:ABE90364.1); contains InterPro domain Serine/threonine protein kinase; (InterPro:IPR002290); contains InterPro domain Protein kinase-like; (InterPro:IPR011009); contains InterPro domain Protein kinase; (InterPro:IPR000719); contains…	-2.6059
AT5G14670	A member of ARF GTPase family. Arabidopsis has 21 members of this family, known to be essential for vesicle coating and uncoating and functions in GTP-binding. Gene encoding ADP-ribosylation factor and similar to ADP-ribosylation factor DcARF1 (GI:965483) (Daucus carota), other ARFs and ARF-like proteins. The gene is shown to play a role in cell division, cell expansion and cellulose production u…	-2.56989
AT5G14570	member of High affinity nitrate transporter family	1.62564
AT5G14380	AGP6 (ARABINOGALACTAN PROTEINS 6); Identical to Classical arabinogalactan protein 6 precursor (AGP6) [Arabidopsis Thaliana] (GB:Q9LY91;GB:Q9XFR4); similar to AGP11 (ARABINOGALACTAN PROTEIN 11) [Arabidopsis thaliana] (TAIR:AT3G01700.1); similar to arabinogalactan protein [Brassica napus] (GB:AAC37509.1)	-4.0819
AT5G14230	ankyrin repeat family protein; similar to XBAT32 (XB3 ortholog 2 in Arabidopsis thaliana 32), protein binding / zinc ion binding [Arabidopsis thaliana] (TAIR:AT5G57740.1); similar to OSJNBa0084K20.9 [Oryza sativa (japonica cultivar-group)] (GB:CAD41131.1); similar to Os04g0490300 [Oryza sativa (japonica cultivar-group)] (GB:NP_001053162.1); similar to Ankyrin [Medicago truncatula] (GB:ABE79732.1)…	1.66729
AT5G13990	A member of EXO70 gene family, putative exocyst subunits, conserved in land plants. Arabidopsis thaliana contains 23 putative EXO70 genes, which can be classified into eight clusters on the phylogenetic tree.	-3.43583
AT5G14050	transducin family protein / WD-40 repeat family protein; Identical to U3 small nucleolar RNA-associated protein 18 homolog [Arabidopsis Thaliana] (GB:Q9FMU5); similar to nucleotide binding [Arabidopsis thaliana] (TAIR:AT5G25150.1); similar to WD40-like [Medicago truncatula] (GB:ABD32295.1); similar to Inorganic pyrophosphatase; WD40-like [Medicago truncatula] (GB:ABE84702.1); contains InterPro do…	1.01417
AT5G13580	ABC transporter family protein; Identical to White-brown complex homolog protein 6 (WBC6) [Arabidopsis Thaliana] (GB:Q9FNB5); similar to ABC transporter family protein [Arabidopsis thaliana] (TAIR:AT2G39350.1); similar to ABC transporter family protein [Arabidopsis thaliana] (TAIR:AT3G55090.1); similar to ABC transporter family protein [Arabidopsis thaliana] (TAIR:AT3G53510.1); similar to stigma/…	-1.95971
AT5G13670	nodulin MtN21 family protein; similar to nodulin MtN21 family protein [Arabidopsis thaliana] (TAIR:AT2G39510.1); similar to Peptidase M14, carboxypeptidase A [Medicago truncatula] (GB:ABE82104.1); contains InterPro domain Protein of unknown function DUF6, transmembrane; (InterPro:IPR000620)	-2.04513
AT5G13350	auxin-responsive GH3 family protein; similar to auxin-responsive GH3 family protein [Arabidopsis thaliana] (TAIR:AT5G13370.1); similar to auxin-responsive GH3 family protein [Arabidopsis thaliana] (TAIR:AT5G13380.1); similar to auxin-responsive GH3 family protein [Arabidopsis thaliana] (TAIR:AT5G13360.2); similar to Probable indole-3-acetic acid-amido synthetase GH3.11 (Auxin-responsive GH3-like …	-2.11269
AT5G12170	similar to unknown protein [Arabidopsis thaliana] (TAIR:AT5G19380.1); similar to conserved hypothetical protein [Medicago truncatula] (GB:ABE77682.1)	-1.76805
AT5G12180	member of Calcium Dependent Protein Kinase	-1.42674
AT5G12220	las1-like family protein; similar to Las1-like [Medicago truncatula] (GB:ABE77696.1); contains InterPro domain Las1-like; (InterPro:IPR007174)	1.53143
AT5G12000	kinase; similar to protein kinase family protein [Arabidopsis thaliana] (TAIR:AT5G26150.1); similar to kinase [Arabidopsis thaliana] (TAIR:AT2G24370.1); similar to protein kinase family protein [Arabidopsis thaliana] (TAIR:AT4G31230.1); similar to Protein kinase; UspA [Medicago truncatula] (GB:ABE79207.1); similar to Protein kinase; UspA [Medicago truncatula] (GB:ABE79205.1); similar to serine th…	-3.17757
AT5G10740	protein phosphatase 2C-related / PP2C-related; similar to protein phosphatase 2C, putative / PP2C, putative [Arabidopsis thaliana] (TAIR:AT5G24940.1); similar to protein phosphatase 2C [Mesembryanthemum crystallinum] (GB:BAB88944.1); contains InterPro domain Protein phosphatase 2C; (InterPro:IPR000222); contains InterPro domain Protein phosphatase 2C-like; (InterPro:IPR001932)	-1.27298
AT5G10930	Encodes CBL-interacting protein kinase 5 (CIPK5).	-1.10659
AT5G11160	APT5 (ADENINE PHOSPHORIBOSYLTRANSFERASE 5); adenine phosphoribosyltransferase; similar to APT2 (ADENINE PHOSPHORIBOSYL TRANSFERASE 2), adenine phosphoribosyltransferase [Arabidopsis thaliana] (TAIR:AT1G80050.1); similar to adenine phosphoribosyltransferase [Physcomitrella patens] (GB:AAZ42360.1); similar to Os07g0484800 [Oryza sativa (japonica cultivar-group)] (GB:NP_001059653.1); similar to aden…	1.3077
AT5G10760	aspartyl protease family protein; similar to chloroplast nucleoid DNA-binding protein, putative [Arabidopsis thaliana] (TAIR:AT5G10770.1); similar to CND41, chloroplast nucleoid DNA binding protein [Nicotiana tabacum] (GB:BAA22813.1); contains InterPro domain Peptidase A1, pepsin; (InterPro:IPR001461); contains InterPro domain Peptidase aspartic, catalytic; (InterPro:IPR009007)	1.83405
AT5G10260	AtRABH1e (Arabidopsis Rab GTPase homolog H1e); GTP binding; similar to AtRABH1d (Arabidopsis Rab GTPase homolog H1d), GTP binding [Arabidopsis thaliana] (TAIR:AT2G22290.1); similar to 80A08_22 [Brassica rapa subsp. pekinensis] (GB:AAZ67607.1); contains InterPro domain Small GTP-binding protein domain; (InterPro:IPR005225); contains InterPro domain Ras small GTPase, Rab type; (InterPro:IPR003579);…	-1.75437
AT5G07420	pectinesterase family protein; similar to pectinesterase family protein [Arabidopsis thaliana] (TAIR:AT5G07430.1); similar to pectin methylesterase allergenic protein [Salsola kali] (GB:AAX11262.1); contains InterPro domain Virulence factor, pectin lyase fold; (InterPro:IPR011050); contains InterPro domain Pectinesterase; (InterPro:IPR000070)	-5.4038
AT5G07430	pectinesterase family protein; similar to pectinesterase family protein [Arabidopsis thaliana] (TAIR:AT5G07420.1); similar to pectin methylesterase allergenic protein [Salsola kali] (GB:AAX11262.1); contains InterPro domain Virulence factor, pectin lyase fold; (InterPro:IPR011050); contains InterPro domain Pectinesterase; (InterPro:IPR000070)	-6.38673
AT5G06760	late embryogenesis abundant group 1 domain-containing protein / LEA group 1 domain-containing protein; similar to jacalin lectin family protein [Arabidopsis thaliana] (TAIR:AT3G16460.2); similar to group 1 LEA protein [Sisymbrium irio] (GB:AAY26119.1); contains InterPro domain Late embryogenesis abundant (LEA) group 1; (InterPro:IPR005513)	-2.62045
AT5G07060	zinc finger (CCCH-type) family protein; similar to zinc finger (CCCH-type) family protein / RNA recognition motif (RRM)-containing protein [Arabidopsis thaliana] (TAIR:AT1G07360.1); similar to U2 auxiliary factor small subunit [Medicago truncatula] (GB:ABE89510.1); contains InterPro domain Nucleotide-binding, alpha-beta plait; (InterPro:IPR012677); contains InterPro domain Zinc finger, CCCH-type;…	1.14574
AT5G07010	sulfotransferase family protein; similar to sulfotransferase family protein [Arabidopsis thaliana] (TAIR:AT5G07000.1); similar to Sulfotransferase [Medicago truncatula] (GB:ABE88692.1); contains InterPro domain Sulfotransferase; (InterPro:IPR000863)	-2.74089
AT5G06870	polygalacturonase inhibiting protein 2 (PGIP2) mRNA,	-1.19967
AT5G06520	SWAP (Suppressor-of-White-APricot)/surp domain-containing protein; similar to SWAP (Suppressor-of-White-APricot)/surp domain-containing protein / ubiquitin family protein [Arabidopsis thaliana] (TAIR:AT1G14650.1); similar to PREDICTED: similar to Splicing factor 3 subunit 1 (Spliceosome associated protein 114) (SAP 114) (SF3a120) isoform 5 [Canis familiaris] (GB:XP_865871.1); contains InterPro do…	1.7142
AT5G06550	similar to transcription factor jumonji (jmjC) domain-containing protein [Arabidopsis thaliana] (TAIR:AT1G78280.1); similar to hypothetical protein DDBDRAFT_0205230 [Dictyostelium discoideum AX4] (GB:XP_641202.1); similar to Os11g0572800 [Oryza sativa (japonica cultivar-group)] (GB:NP_001068128.1); contains InterPro domain Cyclin-like F-box; (InterPro:IPR001810); contains InterPro domain Transcri…	1.12485
AT5G06250	transcription factor; similar to DNA-binding protein, putative [Arabidopsis thaliana] (TAIR:AT3G11580.1); similar to Os03g0120900 [Oryza sativa (japonica cultivar-group)] (GB:NP_001048792.1); similar to putative DNA-binding protein [Oryza sativa (japonica cultivar-group)] (GB:AAM76357.1); contains InterPro domain Transcriptional factor B3; (InterPro:IPR003340)	1.31928
AT5G05660	transcription factor; similar to NF-X1 type zinc finger family protein [Arabidopsis thaliana] (TAIR:AT1G10170.1); similar to MGC154926 protein [Xenopus laevis] (GB:AAI26052.1); similar to PREDICTED: similar to nuclear transcription factor, X-box binding-like 1 [Strongylocentrotus purpuratus] (GB:XP_786259.2); similar to PREDICTED: similar to CG15011-PA [Rattus norve (GB:XP_001077093.1); contains …	-1.03609
AT5G05600	oxidoreductase, 2OG-Fe(II) oxygenase family protein; similar to oxidoreductase, 2OG-Fe(II) oxygenase family protein [Arabidopsis thaliana] (TAIR:AT3G11180.1); similar to 2OG-Fe(II) oxygenase [Medicago truncatula] (GB:ABE94015.1); contains InterPro domain Isopenicillin N synthase; (InterPro:IPR002283); contains InterPro domain 2OG-Fe(II) oxygenase; (InterPro:IPR005123)	-1.45537
AT5G04490	Encodes a protein with phytol kinase activity involved in tocopherol biosynthesis.	1.0882
AT5G04770	Transporter for essential amino acids, with preference for large, neutral and cationic amino acids. Expressed in sink tissues. Induced during infestation of roots by the plant parasitic root-knot nematode, Meloidogyne incognita. Localized in the plasma membrane.	-1.0704
AT5G03960	IQD12 (IQ-domain 12); calmodulin binding; similar to IQD11 (IQ-domain 11), calmodulin binding [Arabidopsis thaliana] (TAIR:AT5G13460.1); similar to IQ calmodulin-binding re (GB:ABE86306.1); similar to Os03g0355700 [Oryza sativa (japonica cultivar-group)] (GB:NP_001050136.1); similar to Os01g0833800 [Oryza sativa (japonica cultivar-group)] (GB:NP_001044716.1); contains InterPro domain IQ calmoduli…	-1.6415
AT5G03590	GDSL-motif lipase/hydrolase protein-related; similar to GDSL-motif lipase/hydrolase family protein [Arabidopsis thaliana] (TAIR:AT5G03600.1); similar to GDSL-lipase -like [Oryza sativa (japonica cultivar-group)] (GB:BAD46208.1); similar to Os09g0567800 [Oryza sativa (japonica cultivar-group)] (GB:NP_001063965.1); contains InterPro domain Lipolytic enzyme, G-D-S-L; (InterPro:IPR001087)	-3.91202
AT5G03620	subtilase family protein; similar to XSP1 (XYLEM SERINE PEPTIDASE 1), subtilase [Arabidopsis thaliana] (TAIR:AT4G00230.1); similar to subtilisin-like protease C1 [Glycine max] (GB:AAN12272.1); contains InterPro domain Protease-associated PA; (InterPro:IPR003137); contains InterPro domain Peptidase S8 and S53, subtilisin, kexin, sedolisin; (InterPro:IPR000209); contains InterPro domain Proteinase …	-1.8744
AT5G03790	Encodes a homeodomain leucine zipper class I (HD-Zip I) meristem identity regulator that acts together with LFY to induce CAL expression. It binds to the CAL promoter proximal CAATNATTG element. LMI1 acts primarily downstream of LFY in meristem identity regulation. The interaction between LFY, LMI1 and CAL resembles a feed-forward loop transcriptional network motif. The gene also had additional L…	1.27598
AT5G03690	fructose-bisphosphate aldolase, putative; similar to fructose-bisphosphate aldolase, putative [Arabidopsis thaliana] (TAIR:AT2G36460.1); similar to Fructose-bisphosphate aldolase, class-I [Medicago truncatula] (GB:ABE84500.1); contains InterPro domain Fructose-bisphosphate aldolase, class-I; (InterPro:IPR000741)	-1.49318
AT5G03555	permease, cytosine/purines, uracil, thiamine, allantoin family protein; similar to cytosine/purines, uracil, thiamine, allantoin transporter [Alteromonas macleodii 'Deep ecotype'] (GB:ZP_01111046.1); similar to Os02g0666700 [Oryza sativa (japonica cultivar-group)] (GB:NP_001047676.1); contains InterPro domain Permease for cytosine/purines, uracil, thiamine, allantoin; (InterPro:IPR001248)	-1.90619
AT5G03250	phototropic-responsive NPH3 family protein; similar to phototropic-responsive NPH3 family protein [Arabidopsis thaliana] (TAIR:AT1G30440.1); similar to BTB/POZ; NPH3 [Medicago truncatula] (GB:ABE93313.1); contains InterPro domain NPH3; (InterPro:IPR004249); contains InterPro domain BTB; (InterPro:IPR000210)	-1.29316
AT5G02260	member of Alpha-Expansin Gene Family. Naming convention from the Expansin Working Group (Kende et al, 2004. Plant Mol Bio)	-1.95701
AT5G02570	histone H2B, putative; Identical to Putative histone H2B.9 (HTB10) [Arabidopsis Thaliana] (GB:Q9LZ45); similar to histone H2B, putative [Arabidopsis thaliana] (TAIR:AT3G53650.1); similar to Probable histone H2B.3 (GB:Q1SU99); similar to Probable histone H2B.1 (GB:Q1S9I9); similar to Histone H2B.2 (LeH2B-2) (GB:O65818); contains InterPro domain Histone-fold; (InterPro:IPR009072); contains InterPro…	-2.04512
AT5G02720	similar to unknown protein [Arabidopsis thaliana] (TAIR:AT3G53490.1); similar to Os03g0282800 [Oryza sativa (japonica cultivar-group)] (GB:NP_001049748.1); similar to hypothetical protein [Oryza sativa (japonica cultivar-group)] (GB:AAN64501.1)	-2.38051
AT5G02550	unknown protein	-1.43904
AT5G02230	haloacid dehalogenase-like hydrolase family protein; similar to haloacid dehalogenase-like hydrolase family protein [Arabidopsis thaliana] (TAIR:AT5G59490.1); similar to putative ripening-related protein [Vitis vinifera] (GB:CAB85628.1); contains InterPro domain HAD-superfamily hydrolase subfamily IA, variant 3; (InterPro:IPR006402); contains InterPro domain Pyrimidine 5-nucleotidase; (InterPro:I…	1.40086
AT5G02050	mitochondrial glycoprotein family protein / MAM33 family protein; similar to mitochondrial glycoprotein family protein / MAM33 family protein [Arabidopsis thaliana] (TAIR:AT3G55605.1); similar to Os06g0326500 [Oryza sativa (japonica cultivar-group)] (GB:NP_001057529.1); similar to Os01g0143300 [Oryza sativa (japonica cultivar-group)] (GB:NP_001041996.1); similar to hypothetical protein [Oryza sat…	1.1626
AT5G02430	WD-40 repeat family protein; similar to WD-40 repeat family protein [Arabidopsis thaliana] (TAIR:AT2G37670.1); similar to hypothetical protein LOC_Os11g08400 [Oryza sativa (japonica cultivar-group)] (GB:AAX96348.1); contains InterPro domain WD-40 repeat; (InterPro:IPR001680); contains InterPro domain WD40-like; (InterPro:IPR011046)	-1.22133
AT5G02440	similar to unknown protein [Arabidopsis thaliana] (TAIR:AT3G17950.1)	-1.3978
AT5G01790	similar to unknown protein [Arabidopsis thaliana] (TAIR:AT2G40475.1); similar to hypothetical protein [Oryza sativa (japonica cultivar-group)] (GB:BAC20927.1); similar to Os01g0166500 [Oryza sativa (japonica cultivar-group)] (GB:NP_001042116.1); similar to Os05g0335500 [Oryza sativa (japonica cultivar-group)] (GB:NP_001055233.1)	1.56154
AT5G01940	eukaryotic translation initiation factor 2B family protein / eIF-2B family protein; similar to EIF2 BETA (EMBRYO DEFECTIVE 1401) [Arabidopsis thaliana] (TAIR:AT5G20920.3); similar to eukaryotic translation initiation factor 2 beta subunit-like [Solanum tuberosum] (GB:ABB86256.1); contains InterPro domain Translation initiation factor IF5; (InterPro:IPR002735)	1.00968
AT5G01520	zinc finger (C3HC4-type RING finger) family protein; similar to protein binding / zinc ion binding [Arabidopsis thaliana] (TAIR:AT3G47160.1); similar to Os04g0679800 [Oryza sativa (japonica cultivar-group)] (GB:NP_001054282.1); similar to H0801D08.18 [Oryza sativa (indica cultivar-group)] (GB:CAJ86260.1); contains InterPro domain Hydroxymethylglutaryl-CoA reductase, NAD-binding; (InterPro:IPR0090…	-1.536
AT5G01610	Identical to Protein At5g01610 [Arabidopsis Thaliana] (GB:Q9M015;GB:Q84VV4); similar to unknown protein [Arabidopsis thaliana] (TAIR:AT3G08890.2); similar to Protein of unknown function, DUF538 [Medicago truncatula] (GB:ABE91533.1); contains InterPro domain Protein of unknown function DUF538; (InterPro:IPR007493)	-1.17386
AT3G63140	mRNA-binding protein, putative; similar to catalytic/ coenzyme binding [Arabidopsis thaliana] (TAIR:AT1G09340.1); similar to mRNA-binding protein precursor [Nicotiana tabacum] (GB:AAP87140.1); contains InterPro domain NAD-dependent epimerase/dehydratase; (InterPro:IPR001509)	-1.05578
AT3G63200	PLA IIIB/PLP9 (Patatin-like protein 9); nutrient reservoir; similar to PLA IIB/PLP6 (Patatin-like protein 6), nutrient reservoir [Arabidopsis thaliana] (TAIR:AT2G39220.1); similar to putative lipid acyl hydrolase [Oryza sativa] (GB:AAK72885.1); similar to Os03g0254400 [Oryza sativa (japonica cultivar-group)] (GB:NP_001049586.1); contains InterPro domain Patatin; (InterPro:IPR002641)	1.42723
AT3G63440	This gene used to be called AtCKX7. It encodes a protein whose sequence is similar to cytokinin oxidase/dehydrogenase, which catalyzes the degradation of cytokinins.	-1.24269
AT3G62640	similar to unknown protein [Arabidopsis thaliana] (TAIR:AT2G47480.1); similar to hypothetical protein MtrDRAFT_AC145329g26v1 [Medicago truncatula] (GB:ABE91000.1)	-5.65576
AT3G62950	glutaredoxin family protein; Identical to Glutaredoxin-C11 (AtGrxC11) (GRXC11) [Arabidopsis Thaliana] (GB:Q9LYC6); similar to glutaredoxin family protein [Arabidopsis thaliana] (TAIR:AT2G47870.1); similar to glutaredoxin family protein [Musa acuminata] (GB:ABF69994.1); contains InterPro domain Thioredoxin-like fold; (InterPro:IPR012336); contains InterPro domain Glutaredoxin; (InterPro:IPR002109)…	-1.07072
AT3G62550	universal stress protein (USP) family protein; similar to ethylene-responsive protein, putative [Arabidopsis thaliana] (TAIR:AT1G09740.1); similar to universal stress protein family [Medicago truncatula] (GB:ABE78101.1); contains InterPro domain Universal stress protein (Usp); (InterPro:IPR006015); contains InterPro domain UspA; (InterPro:IPR006016)	-2.08586
AT3G62710	glycosyl hydrolase family 3 protein; similar to glycosyl hydrolase family 3 protein [Arabidopsis thaliana] (TAIR:AT5G20950.2); similar to glycosyl hydrolase family 3 protein [Arabidopsis thaliana] (TAIR:AT5G20940.1); similar to glycosyl hydrolase family 3 protein [Arabidopsis thaliana] (TAIR:AT5G04885.1); similar to exoglucanase precursor [Zea mays] (GB:AAF79936.1); similar to beta-D-glucosidase …	-5.05146
AT3G62180	invertase/pectin methylesterase inhibitor family protein; similar to invertase/pectin methylesterase inhibitor family protein [Arabidopsis thaliana] (TAIR:AT2G47050.1); similar to pollen development related protein [Brassica rapa subsp. chinensis] (GB:ABC25451.1); contains InterPro domain Plant invertase/pectin methylesterase inhibitor; (InterPro:IPR007186); contains InterPro domain Pectinesteras…	-2.95572
AT3G62230	F-box family protein; similar to F-box family protein [Arabidopsis thaliana] (TAIR:AT5G54820.1); similar to Cyclin-like F-box; FBD [Medicago truncatula] (GB:ABE85825.1); contains InterPro domain Cyclin-like F-box; (InterPro:IPR001810)	-6.38916
AT3G61760	dynamin-like protein B (DL1B); Identical to Dynamin-related protein 1B (Dynamin-like protein B) (DRP1B) [Arabidopsis Thaliana] (GB:Q84XF3;GB:Q9M362); similar to ADL1 (ARABIDOPSIS DYNAMIN-LIKE PROTEIN), GTP binding [Arabidopsis thaliana] (TAIR:AT5G42080.1); similar to ADL1C (DYNAMIN-LIKE PROTEIN 5), GTP binding / GTPase [Arabidopsis thaliana] (TAIR:AT1G14830.1); similar to ADL4/ADLP2/DRP1E/EDR3 (D…	-1.51503
AT3G61630	CRF6 encodes one of the six cytokinin response factors. CRF5 belongs to the AP2/ERF superfamily of the transcriptional factors. CRF proteins rapidly relocalize to the nucleus in response to cytokinin. Analysis of loos-of-function mutants revealed that the CRFs function redundantly to regulate the development of embryos, cotyledons and leaves.	1.3425
AT3G61820	aspartyl protease family protein; similar to aspartyl protease family protein [Arabidopsis thaliana] (TAIR:AT1G01300.1); similar to Os01g0598600 [Oryza sativa (japonica cultivar-group)] (GB:NP_001043485.1); similar to unknow protein [Oryza sativa (japonica cultivar-group)] (GB:AAT38006.1); similar to Os05g0590000 [Oryza sativa (japonica cultivar-group)] (GB:NP_001056485.1); contains InterPro doma…	1.08849
AT3G60780	similar to unknown protein [Arabidopsis thaliana] (TAIR:AT2G45360.1); similar to Os02g0455400 [Oryza sativa (japonica cultivar-group)] (GB:NP_001046773.1); similar to unknown protein [Oryza sativa (japonica cultivar-group)] (GB:BAD19988.1); contains InterPro domain Protein of unknown function DUF1442; (InterPro:IPR009902)	-2.71666
AT3G61100	similar to unknown protein [Arabidopsis thaliana] (TAIR:AT3G61090.1); contains InterPro domain Protein of unknown function DUF537; (InterPro:IPR007491)	1.13815
AT3G61160	shaggy-related protein kinase beta / ASK-beta (ASK2); Identical to Shaggy-related protein kinase beta (EC 2.7.11.1) (ASK-beta) (ASK2) [Arabidopsis Thaliana] (GB:O23145;GB:O81710); similar to shaggy-related protein kinase theta / ASK-theta (ASK8) [Arabidopsis thaliana] (TAIR:AT4G00720.1); similar to Ser/Thr protein kinase [Lotus japonicus] (GB:BAD95891.1); contains InterPro domain Serine/threonine…	-4.24926
AT3G61210	embryo-abundant protein-related; similar to embryo-abundant protein-related [Arabidopsis thaliana] (TAIR:AT1G55450.1); similar to embryo-abundant protein EMB-like [Oryza sativa (japonica cultivar-group)] (GB:BAB89030.1); contains InterPro domain SAM (and some other nucleotide) binding motif; (InterPro:IPR000051); contains InterPro domain Methyltransferase type 11; (InterPro:IPR013216)	-1.16366
AT3G61230	LIM domain-containing protein; similar to LIM domain-containing protein [Arabidopsis thaliana] (TAIR:AT2G45800.1); similar to LIM domain protein PLIM2a [Populus tremula x Populus alba] (GB:ABK58466.1); contains InterPro domain LIM, zinc-binding; (InterPro:IPR001781)	-4.3084
AT3G61340	F-box family protein; similar to F-box family protein [Arabidopsis thaliana] (TAIR:AT2G31470.1); similar to Probable disease resistance RPP8-like protein 2 (GB:Q9MAG6); contains InterPro domain Cyclin-like F-box; (InterPro:IPR001810); contains InterPro domain F-box associated type 3; (InterPro:IPR013187); contains InterPro domain F-box associated type 1; (InterPro:IPR006527)	1.32912
AT3G60570	member of BETA-EXPANSINS. Naming convention from the Expansin Working Group (Kende et al, 2004. Plant Mol Bio)	-2.65872
AT3G59830	ankyrin protein kinase, putative; similar to ankyrin protein kinase, putative (APK1) [Arabidopsis thaliana] (TAIR:AT2G43850.1); similar to ankyrin protein kinase, putative [Arabidopsis thaliana] (TAIR:AT2G31800.1); similar to flag-tagged protein kinase domain of putative mitogen-activated protein kinase kinase kinase [synthetic construct] (GB:ABK06432.1); similar to ankyrin-kinase [Medicago trunc…	-2.15903
AT3G60010	ASK13 (ARABIDOPSIS SKP1-LIKE 13); protein binding / ubiquitin-protein ligase; similar to ASK11 (ARABIDOPSIS SKP1-LIKE 11), ubiquitin-protein ligase [Arabidopsis thaliana] (TAIR:AT4G34210.1); similar to kinetochore protein [Brassica juncea] (GB:BAB85607.1); contains InterPro domain SKP1 component; (InterPro:IPR001232)	1.41492
AT3G60020	ASK5 (ARABIDOPSIS SKP1-LIKE 5); ubiquitin-protein ligase; similar to SKP1 (ARABIDOPSIS SKP1 HOMOLOGUE), ubiquitin-protein ligase [Arabidopsis thaliana] (TAIR:AT1G75950.1); similar to kinetochore protein [Brassica juncea] (GB:BAB85607.1); contains InterPro domain SKP1 component; (InterPro:IPR001232)	1.82061
AT3G59670	similar to unknown protein [Arabidopsis thaliana] (TAIR:AT4G37440.2); similar to Os05g0366300 [Oryza sativa (japonica cultivar-group)] (GB:NP_001055330.1); similar to Os05g0365200 [Oryza sativa (japonica cultivar-group)] (GB:NP_001055324.1); similar to Os01g0316900 [Oryza sativa (japonica cultivar-group)] (GB:NP_001042881.1); contains domain GHMP Kinase, C-terminal domain (SSF55060)	1.25546
AT3G59480	pfkB-type carbohydrate kinase family protein; Identical to Probable fructokinase-4 (EC 2.7.1.4) [Arabidopsis Thaliana] (GB:Q9M1B9;GB:Q8LCW0); similar to pfkB-type carbohydrate kinase family protein [Arabidopsis thaliana] (TAIR:AT2G31390.1); similar to putative fructokinase 2; S2 self-incompatibility locus-linked 3.16 protein [Petunia integrifolia subsp. inflata] (GB:AAQ10000.1); similar to putati…	1.25554
AT3G58660	60S ribosomal protein-related; similar to 60S ribosomal protein-related [Arabidopsis thaliana] (TAIR:AT2G42650.1); similar to 60S ribosomal protein-related (ISS) [Ostreococcus tauri] (GB:CAL54265.1); similar to Os05g0558000 [Oryza sativa (japonica cultivar-group)] (GB:NP_001056294.1); contains InterPro domain Ribosomal protein L1; (InterPro:IPR002143)	1.39234
AT3G58160	Class XI myosin gene expressed in flowers from 4-6 week old plants and leaves from 3 week old plants	-1.23044
AT3G58210	meprin and TRAF homology domain-containing protein / MATH domain-containing protein; similar to meprin and TRAF homology domain-containing protein / MATH domain-containing protein [Arabidopsis thaliana] (TAIR:AT3G58270.2); similar to MATH domain containing protein [Brassica oleracea] (GB:ABD65138.1); contains InterPro domain TRAF-like; (InterPro:IPR008974); contains InterPro domain MATH; (InterPr…	1.39601
AT3G58280	similar to meprin and TRAF homology domain-containing protein / MATH domain-containing protein [Arabidopsis thaliana] (TAIR:AT3G58290.1); similar to MATH domain containing protein [Brassica oleracea] (GB:ABD65138.1); contains InterPro domain TRAF-like; (InterPro:IPR008974); contains InterPro domain MATH; (InterPro:IPR002083); contains InterPro domain TRAF-type; (InterPro:IPR013322)	1.77218
AT3G58290	meprin and TRAF homology domain-containing protein / MATH domain-containing protein; similar to unknown protein [Arabidopsis thaliana] (TAIR:AT3G58280.1); similar to Os12g0489100 [Oryza sativa (japonica cultivar-group)] (GB:NP_001066793.1); similar to Ubiquitin carboxyl-terminal hydrolase family protein, expressed [Oryza sativa (japonica cultivar-group)] (GB:ABA94399.1); similar to ubiquitin-spec…	1.43096
AT3G57690	Encodes a putative arabinogalactan-protein (AGP23).	-1.64031
AT3G57950	similar to unknown protein [Arabidopsis thaliana] (TAIR:AT2G42180.1); similar to Os09g0279200 [Oryza sativa (japonica cultivar-group)] (GB:NP_001062757.1)	2.22616
AT3G57960	emsy N terminus domain-containing protein / ENT domain-containing protein; similar to emsy N terminus domain-containing protein / ENT domain-containing protein [Arabidopsis thaliana] (TAIR:AT3G57970.1); contains InterPro domain ENT; (InterPro:IPR005491)	1.0895
AT3G57510	Arabidopsis thaliana ADPG1 gene	-2.49828
AT3G57330	calcium-transporting ATPase, plasma membrane-type, putative / Ca2+-ATPase, putative (ACA11); Identical to Putative calcium-transporting ATPase 11, plasma membrane-type (EC 3.6.3.8) (Ca(2+)-ATPase isoform 11) (ACA11) [Arabidopsis Thaliana] (GB:Q9M2L4); similar to ACA2 (CALCIUM ATPASE 2), calmodulin binding [Arabidopsis thaliana] (TAIR:AT4G37640.1); similar to calcium-transporting ATPase, plasma me…	-1.13016
AT3G56480	myosin heavy chain-related; similar to proline-rich family protein [Arabidopsis thaliana] (TAIR:AT2G40820.1); similar to plectin-related protein-like [Oryza sativa (japonica cultivar-group)] (GB:BAD68172.1); similar to Os01g0805700 [Oryza sativa (japonica cultivar-group)] (GB:NP_001044563.1)	-1.40557
AT3G56600	inositol or phosphatidylinositol kinase; similar to phosphatidylinositol 3- and 4-kinase family protein [Arabidopsis thaliana] (TAIR:AT2G40850.1); similar to Os04g0668700 [Oryza sativa (japonica cultivar-group)] (GB:NP_001054197.1); similar to hypothetical protein [Cleome spinosa] (GB:ABD96840.1); contains InterPro domain Phosphatidylinositol 3- and 4-kinase, catalytic; (InterPro:IPR000403)	-2.47357
AT3G56960	phosphatidylinositol-4-phosphate 5-kinase family protein; Identical to Putative phosphatidylinositol-4-phosphate 5-kinase 4 (EC 2.7.1.68) (AtPIP5K4) (1-phosphatidylinositol-4-phosphate kinase 4) (PtdIns(4)P- 5-kinase 4) (Diphosphoinositide kinase 4) (PIP5K4) [Arabidopsis Thaliana] (GB:Q9M1K2); similar to phosphatidylinositol-4-phosphate 5-kinase family protein [Arabidopsis thaliana] (TAIR:AT3G079…	-1.70815
AT3G55760	similar to unknown protein [Arabidopsis thaliana] (TAIR:AT1G42430.1); similar to hypothetical protein [Trifolium pratense] (GB:BAE71279.1)	1.5198
AT3G55780	glycosyl hydrolase family 17 protein; similar to glycosyl hydrolase family 17 protein [Arabidopsis thaliana] (TAIR:AT3G61810.1); similar to Glycosyl hydrolases family 17, putative [Medicago truncatula] (GB:ABE88132.1); contains InterPro domain Glycoside hydrolase, family 17; (InterPro:IPR000490)	1.32408
AT3G55630	ATDFD (A. THALIANA DHFS-FPGS HOMOLOG D); tetrahydrofolylpolyglutamate synthase; similar to ATDFB (A. THALIANA DHFS-FPGS HOMOLOG B), tetrahydrofolylpolyglutamate synthase [Arabidopsis thaliana] (TAIR:AT5G05980.2); similar to putative folylpolyglutamate synthetase [Oryza sativa (japonica cultivar-group)] (GB:AAG13624.1); similar to Os03g0111100 [Oryza sativa (japonica cultivar-group)] (GB:NP_001048…	-1.26168
AT3G55180	esterase/lipase/thioesterase family protein; similar to hydrolase, alpha/beta fold family protein [Arabidopsis thaliana] (TAIR:AT2G39400.1); similar to Os12g0262700 [Oryza sativa (japonica cultivar-group)] (GB:NP_001066522.1); similar to Alpha/beta hydrolase [Medicago truncatula] (GB:ABE84979.1); contains InterPro domain Esterase/lipase/thioesterase; (InterPro:IPR000379); contains InterPro domain…	-2.37957
AT3G55190	esterase/lipase/thioesterase family protein; similar to esterase/lipase/thioesterase family protein [Arabidopsis thaliana] (TAIR:AT2G39420.1); similar to Os12g0262700 [Oryza sativa (japonica cultivar-group)] (GB:NP_001066522.1); similar to Alpha/beta hydrolase [Medicago truncatula] (GB:ABE84979.1); contains InterPro domain Esterase/lipase/thioesterase; (InterPro:IPR000379); contains InterPro doma…	-1.91008
AT3G54800	pleckstrin homology (PH) domain-containing protein / lipid-binding START domain-containing protein; similar to pleckstrin homology (PH) domain-containing protein / lipid-binding START domain-containing protein [Arabidopsis thaliana] (TAIR:AT2G28320.1); similar to unknown protein [Oryza sativa (japonica cultivar-group)] (GB:AAK21344.1); contains InterPro domain Protein of unknown function DUF1336;…	-4.63711
AT3G54260	similar to unknown protein [Arabidopsis thaliana] (TAIR:AT2G42570.1); similar to unknown [Pisum sativum] (GB:ABA29157.1); contains InterPro domain Protein of unknown function DUF231, plant; (InterPro:IPR004253)	-2.1152
AT3G53940	mitochondrial substrate carrier family protein; similar to mitochondrial substrate carrier family protein [Arabidopsis thaliana] (TAIR:AT2G37890.1); similar to Os03g0267700 [Oryza sativa (japonica cultivar-group)] (GB:NP_001049667.1); similar to putative peroxisomal Ca-dependent solute carrier protein [Oryza sativa (japonica cultivar-group)] (GB:AAP06887.1); contains InterPro domain Adenine nucle…	1.25557
AT3G53510	ABC transporter family protein; Identical to Probable white-brown complex homolog protein 20 (WBC20) [Arabidopsis Thaliana] (GB:Q9LFG8); similar to ABC transporter family protein [Arabidopsis thaliana] (TAIR:AT2G39350.1); similar to ABC transporter family protein [Arabidopsis thaliana] (TAIR:AT2G37360.1); similar to ABC transporter family protein [Arabidopsis thaliana] (TAIR:AT5G13580.1); similar…	-2.72288
AT3G53080	galactose-binding lectin family protein; similar to galactose-binding lectin family protein [Arabidopsis thaliana] (TAIR:AT3G53050.1); similar to D-galactoside/L-rhamnose binding SUEL lectin; Integrase, catalytic re (GB:ABE79888.1); contains InterPro domain Glycoside hydrolase, family 35; (InterPro:IPR001944); contains InterPro domain D-galactoside/L-rhamnose binding SUEL lectin; (InterPro:IPR000…	-3.72224
AT3G53300	putative cytochrome P450	-1.15865
AT3G52720	carbonic anhydrase family protein; similar to carbonic anhydrase family protein [Arabidopsis thaliana] (TAIR:AT1G08080.1); similar to Os02g0533300 [Oryza sativa (japonica cultivar-group)] (GB:NP_001047030.1); similar to OJ000126_13.1 [Oryza sativa (japonica cultivar-group)] (GB:CAD40596.2); contains InterPro domain Carbonic anhydrase, eukaryotic; (InterPro:IPR001148);carbonic anhydrase family pro…	-1.60844
AT3G51920	encodes a divergent member of calmodulin, which is an EF-hand family of Ca2+-binding proteins. This gene is expressed in leaves, flowers and siliques. The gene functionally complements yeast calmodulin 1 (CAM1) but only when selected against the plasmid harboring wild-type yeast sequences. Also the protein does not form formed a complex with a basic amphiphilic helical peptide in the presence of …	1.89086
AT3G52460	hydroxyproline-rich glycoprotein family protein; similar to unknown protein [Arabidopsis thaliana] (TAIR:AT2G27260.1); similar to Harpin-induced 1 [Medicago truncatula] (GB:ABD32758.1); similar to Os11g0157300 [Oryza sativa (japonica cultivar-group)] (GB:NP_001065800.1); contains InterPro domain Harpin-induced 1; (InterPro:IPR010847)	-1.37926
AT3G52600	ATCWINV2 (ARABIDOPSIS THALIANA CELL WALL INVERTASE 2); hydrolase, hydrolyzing O-glycosyl compounds; similar to ATCWINV4 (ARABIDOPSIS THALIANA CELL WALL INVERTASE 4), hydrolase, hydrolyzing O-glycosyl compounds [Arabidopsis thaliana] (TAIR:AT2G36190.1); similar to Beta-fructofuranosidase, insoluble isoenzyme 1 precursor (Sucrose hydrolase 1) (Invertase 1) (Cell wall beta-fructosidase 1) (GB:P26792…	-2.67423
AT3G52620	unknown protein	-3.62473
AT3G51610	similar to Os05g0168400 [Oryza sativa (japonica cultivar-group)] (GB:NP_001054754.1)	-4.03107
NA	NA	-3.62462
NA	NA	-1.5243
AT3G51490	TMT3 (TONOPLAST MONOSACCHARIDE TRANSPORTER3); carbohydrate transporter/ nucleoside transporter/ sugar porter; Identical to Monosaccharide-sensing protein 3 (Sugar transporter MSSP3) (MSSP3) [Arabidopsis Thaliana] (GB:Q9SD00); similar to TMT2 (TONOPLAST MONOSACCHARIDE TRANSPORTER2), carbohydrate transporter/ nucleoside transporter/ sugar porter [Arabidopsis thaliana] (TAIR:AT4G35300.1); similar to…	-1.98467
AT3G51030	encodes a cytosolic thioredoxin that reduces disulfide bridges of target proteins by the reversible formation of a disulfide bridge between two neighboring Cys residues present in the active site. Thioredoxins have been found to regulate a variety of biological reactions in prokaryotic and eukaryotic cells.	-1.39117
AT3G50900	similar to unknown protein [Arabidopsis thaliana] (TAIR:AT5G66490.1); similar to hypothetical protein [Thellun (GB:ABB45855.1)	-1.17135
AT3G51070	dehydration-responsive protein-related; similar to dehydration-responsive protein-related [Arabidopsis thaliana] (TAIR:AT5G64030.1); similar to dehydration-responsive protein-related [Arabidopsis thaliana] (TAIR:AT1G29470.2); similar to dehydration-responsive protein-related [Arabidopsis thaliana] (TAIR:AT2G34300.2); similar to dehydration-responsive protein, putative [Oryza sativa (japonica cult…	-4.114
AT3G50700	zinc finger protein, similar to maize Indeterminate1 (ID1)	1.05174
AT3G49830	DNA helicase-related; similar to DNA helicase, putative [Arabidopsis thaliana] (TAIR:AT5G67630.1); similar to unnamed protein product [Tetraodon nigroviridis] (GB:CAF98543.1); similar to putative DNA helicase [Oryza sativa (japonica cultivar-group)] (GB:BAD72453.1); similar to LOC398205 protein [Xenopus laevis] (GB:AAI23266.1); contains InterPro domain AAA ATPase; (InterPro:IPR003593); contains I…	1.07948
AT3G49690	Putative homolog of the Blind gene in tomato. Together with RAX1 and RAX3 belong to the class R2R3 MYB genes; encoded by the Myb-like transcription factor MYB84, regulates axillary meristem formation.	1.42073
AT3G49320	similar to unknown protein [Arabidopsis thaliana] (TAIR:AT5G41970.1); similar to LOC496075 protein [Xenopus laevis] (GB:AAH87491.1); similar to LOC496075 protein [Xenopus laevis] (GB:AAI06661.1); similar to Os02g0686600 [Oryza sativa (japonica cultivar-group)] (GB:NP_001047772.1); contains InterPro domain Metal-dependent protein hydrolase; (InterPro:IPR003226)	1.1131
AT3G49270	similar to unknown protein [Arabidopsis thaliana] (TAIR:AT3G49305.1)	-1.80183
AT3G48580	xyloglucan:xyloglucosyl transferase, putative / xyloglucan endotransglycosylase, putative / endo-xyloglucan transferase, putative; Identical to Probable xyloglucan endotransglucosylase/hydrolase protein 11 precursor (EC 2.4.1.207) (At-XTH11) (XTH-11) (XTH11) [Arabidopsis Thaliana] (GB:Q9SMP1); similar to XTH3 (XYLOGLUCAN ENDOTRANSGLUCOSYLASE/HYDROLASE 3), hydrolase, acting on glycosyl bonds [Arab…	2.30096
AT3G48250	pentatricopeptide (PPR) repeat-containing protein; similar to pentatricopeptide (PPR) repeat-containing protein [Arabidopsis thaliana] (TAIR:AT3G02490.1); similar to hypothetical protein [Cleome spinosa] (GB:ABD96873.1); similar to Os01g0970900 [Oryza sativa (japonica cultivar-group)] (GB:NP_001045530.1); contains InterPro domain Pentatricopeptide repeat; (InterPro:IPR002885); contains InterPro d…	1.08477
AT3G48360	encodes a protein (BT2) that is an essential component of the TAC1-mediated telomerase activation pathway	-1.92122
AT3G47340	encodes a glutamine-dependent asparagine synthetase, the predicted ASN1 peptide contains a purF-type glutamine-binding domain, and is expressed predominantly in shoot tissues, where light has a negative effect on its mRNA accumulation. Expression is induced within 3 hours of dark treatment, in senescing leaves and treatment with exogenous photosynthesis inhibitor. Induction of gene expression was…	-2.64504
AT3G47500	Dof-type zinc finger domain-containing protein, identical to H-protein promoter binding factor-2a GI:3386546 from (Arabidopsis thaliana). Interacts with LKP2 and FKF1, but its overexpression does not change flowering time under short or long day conditions.	1.04651
AT3G47440	TIP5;1 (tonoplast intrinsic protein 5;1); water channel; Identical to Putative aquaporin TIP5.1 (Tonoplast intrinsic protein 5.1) (TIP5.1) [Arabidopsis Thaliana] (GB:Q9STX9); similar to DELTA-TIP2/TIP2,2 (tonoplast intrinsic protein 2,2), water channel [Arabidopsis thaliana] (TAIR:AT4G17340.1); similar to tonoplast intrinsic protein 2 [Hordeum vulgare] (GB:AAF90122.1); contains InterPro domain Aq…	-2.15159
NA	NA	-1.03207
AT3G46750	similar to unknown protein [Arabidopsis thaliana] (TAIR:AT3G28770.1); similar to IMP dehydrogenase/GMP reductase [Medicago truncatula] (GB:ABD33138.1)	-2.54958
AT3G46590	Encodes a protein that specifically binds plant telomeric DNA (TTTAGGG)n repeats. Involved in bending DNA. Expressed throughout the plant with highest levels in flowers.	-1.00008
AT3G46520	Member of actin subclass composed of ACT12 and ACT4. RNA is expressed at very low levels in vegetative organs, low levels in flowers and very high levels in pollen. Expression of an ACT12/GUS fusion was found in vascular tissues, tapetum, developing and mature pollen, the root cap and in a ring of pericycle tissues during lateral root initiation and early development.	-1.22871
AT3G45710	proton-dependent oligopeptide transport (POT) family protein; similar to proton-dependent oligopeptide transport (POT) family protein [Arabidopsis thaliana] (TAIR:AT3G45680.1); similar to proton-dependent oligopeptide transport (POT) family protein [Arabidopsis thaliana] (TAIR:AT3G45700.1); similar to proton-dependent oligopeptide transport (POT) family protein [Arabidopsis thaliana] (TAIR:AT3G45…	-1.61555
AT3G45280	syntaxin of plants 72 (SYP72)	-1.94458
AT3G45480	protein binding / zinc ion binding; similar to zinc ion binding [Arabidopsis thaliana] (TAIR:AT3G45460.1); similar to zinc finger family protein, putative [Solanum demissum] (GB:AAT40530.2); contains InterPro domain Zinc finger, C6HC-type; (InterPro:IPR002867); contains InterPro domain Polynucleotidyl transferase, Ribonuclease H fold; (InterPro:IPR012337); contains InterPro domain Zinc finger, RI…	1.94615
AT3G44750	Encodes a histone deacetylase. Controls the development of adaxial/abaxial leaf polarity.	1.04515
AT3G44450	similar to unknown protein [Arabidopsis thaliana] (TAIR:AT3G52740.1); similar to H0717B12.8 [Oryza sativa (indica cultivar-group)] (GB:CAH67161.1)	1.76339
AT3G43110	similar to unknown protein [Arabidopsis thaliana] (TAIR:AT5G20790.1); similar to conserved hypothetical protein [Medicago truncatula] (GB:ABE90972.1)	-1.84733
AT3G43120	auxin-responsive protein-related; similar to auxin-responsive protein, putative / small auxin up RNA (SAUR_B) [Arabidopsis thaliana] (TAIR:AT5G20810.1); similar to auxin-regulated protein [Phaseolus vulgaris] (GB:AAN65371.1); contains InterPro domain Auxin responsive SAUR protein; (InterPro:IPR003676)	-3.46708
AT3G43270	pectinesterase family protein; similar to pectinesterase family protein [Arabidopsis thaliana] (TAIR:AT4G33220.1); similar to Pectinesterase PPE8B precursor (Pectin methylesterase) (PE) (GB:Q43062); similar to pectin methylesterase PME1 [Vitis vinifera] (GB:AAK81875.1); contains InterPro domain Virulence factor, pectin lyase fold; (InterPro:IPR011050); contains InterPro domain Plant invertase/pec…	-1.41168
AT3G43430	zinc finger (C3HC4-type RING finger) family protein; similar to zinc finger (C3HC4-type RING finger) family protein [Arabidopsis thaliana] (TAIR:AT5G20885.1); similar to Os02g0681200 [Oryza sativa (japonica cultivar-group)] (GB:NP_001047745.1); similar to RING-H2 protein [Medicago sativa] (GB:AAN32654.1); similar to Os04g0579200 [Oryza sativa (japonica cultivar-group)] (GB:NP_001053644.1); contai…	-1.79952
AT3G42640	AHA8 (ARABIDOPSIS H(+)-ATPASE 8); ATPase; Identical to ATPase 8, plasma membrane-type (EC 3.6.3.6) (Proton pump 8) (AHA8) [Arabidopsis Thaliana] (GB:Q9M2A0); similar to AHA6 (ARABIDOPSIS H(+)-ATPASE 6), ATPase [Arabidopsis thaliana] (TAIR:AT2G07560.1); similar to AHA2 (Arabidopsis H(+)-ATPase 2), ATPase [Arabidopsis thaliana] (TAIR:AT4G30190.1); similar to AHA9 (Arabidopsis H(+)-ATPase 9), hydrog…	-2.76617
AT4G39950	Belongs to cytochrome P450 and is involved in tryptophan metabolism. Converts Trp to indo-3-acetaldoxime (IAOx), a precursor to IAA and indole glucosinolates.	-1.52485
AT4G39753	kelch repeat-containing F-box family protein; similar to kelch repeat-containing F-box family protein [Arabidopsis thaliana] (TAIR:AT4G39756.1); similar to 117M18_27 [Brassica rapa] (GB:AAZ66946.1); contains InterPro domain Cyclin-like F-box; (InterPro:IPR001810); contains InterPro domain Kelch motif; (InterPro:IPR006651); contains InterPro domain Galactose oxidase, central; (InterPro:IPR011043);…	1.0323
AT4G39610	similar to unknown protein [Arabidopsis thaliana] (TAIR:AT2G21990.1); similar to Plant-specific domain of unknown function 3588 [Medicago truncatula] (GB:ABE89410.1); contains InterPro domain Protein of unknown function DUF617, plant; (InterPro:IPR006460)	-2.50913
AT4G39260	Encodes a glycine-rich protein with RNA binding domain at the N-terminus. Protein is structurally similar to proteins induced by stress in other plants. Gene expression is induced by cold. Transcript undergoes circadian oscillations that is depressed by overexpression of AtGRP7.	1.28425
AT4G39670	similar to ACD11 (ACCELERATED CELL DEATH 11) [Arabidopsis thaliana] (TAIR:AT2G34690.1); similar to Os03g0710700 [Oryza sativa (japonica cultivar-group)] (GB:NP_001051050.1); similar to expressed protein [Oryza sativa (japonica cultivar-group)] (GB:ABF98504.1); contains domain GLYCOLIPID TRANSFER PROTEIN-RELATED (PTHR10219)	-3.50618
AT4G39590	kelch repeat-containing F-box family protein; similar to kelch repeat-containing F-box family protein [Arabidopsis thaliana] (TAIR:AT1G61540.1); similar to 117M18_27 [Brassica rapa] (GB:AAZ66946.1); contains InterPro domain Cyclin-like F-box; (InterPro:IPR001810); contains InterPro domain Galactose oxidase, central; (InterPro:IPR011043); contains InterPro domain Kelch repeat; (InterPro:IPR006652)	1.63797
AT4G39130	dehydrin family protein; similar to dehydrin family protein [Arabidopsis thaliana] (TAIR:AT2G21490.1); similar to Late embryogenesis abundant protein (LEA protein) (GB:P21298); contains InterPro domain Dehydrin; (InterPro:IPR000167)	-2.33822
AT4G39110	protein kinase family protein; similar to protein kinase family protein [Arabidopsis thaliana] (TAIR:AT5G54380.1); similar to protein kinase family protein [Arabidopsis thaliana] (TAIR:AT5G61350.1); similar to protein kinase family protein [Arabidopsis thaliana] (TAIR:AT2G21480.1); similar to Protein kinase [Medicago truncatula] (GB:ABE93789.1); similar to putative protein kinase [Oryza sativa (j…	-3.1179
AT4G38710	glycine-rich protein; similar to eukaryotic translation initiation factor, putative (EIF4B5) [Arabidopsis thaliana] (TAIR:AT1G13020.1); similar to Os02g0439700 [Oryza sativa (japonica cultivar-group)] (GB:NP_001046743.1); similar to eukaryotic translation initiation factor 4B [Triticum aestivum] (GB:AAC28254.1); contains InterPro domain Plant specific eukaryotic initiation factor 4B; (InterPro:IP…	1.14941
AT4G38580	putative farnesylated protein (At4g38580) mRNA, complete	1.02281
AT4G38860	auxin-responsive protein, putative; similar to auxin-responsive protein, putative [Arabidopsis thaliana] (TAIR:AT2G21220.1); similar to Auxin responsive SAUR protein [Medicago truncatula] (GB:ABE79956.1); contains InterPro domain Auxin responsive SAUR protein; (InterPro:IPR003676)	1.50824
AT4G38890	dihydrouridine synthase family protein; similar to FAD binding / oxidoreductase [Arabidopsis thaliana] (TAIR:AT3G49640.1); similar to H0613H07.1 [Oryza sativa (indica cultivar-group)] (GB:CAH66003.1); similar to Os04g0117600 [Oryza sativa (japonica cultivar-group)] (GB:NP_001052053.1); contains InterPro domain Dihydrouridine synthase, DuS; (InterPro:IPR001269)	1.00151
AT4G38470	protein kinase family protein; similar to protein kinase family protein [Arabidopsis thaliana] (TAIR:AT2G17700.1); similar to protein kinase family protein [Arabidopsis thaliana] (TAIR:AT4G35780.1); similar to flag-tagged protein kinase domain of putative mitogen-activated protein kinase kinase kinase [synthetic construct] (GB:ABK06436.1); similar to Protein kinase; Amino acid-binding ACT [Medica…	-1.76294
AT4G38060	similar to unknown protein [Arabidopsis thaliana] (TAIR:AT5G65480.1); similar to unknown [Lycopersicon esculentum] (GB:AAK84476.1)	-1.1645
AT4G38150	pentatricopeptide (PPR) repeat-containing protein; similar to pentatricopeptide (PPR) repeat-containing protein [Arabidopsis thaliana] (TAIR:AT5G61990.1); similar to Tetratricopeptide-like helical [Medicago truncatula] (GB:ABE80342.1); similar to Os06g0308200 [Oryza sativa (japonica cultivar-group)] (GB:NP_001057474.1); similar to Os01g0546500 [Oryza sativa (japonica cultivar-group)] (GB:NP_00104…	1.17517
AT4G38190	encodes a gene similar to cellulose synthase	-1.47755
AT4G38230	member of Calcium Dependent Protein Kinase	-2.55395
AT4G37840	Encodes a putative hexokinase.	-1.48129
AT4G36220	encodes ferulate 5-hydroxylase (F5H). Involved in lignin biosynthesis.	1.55596
AT4G36010	pathogenesis-related thaumatin family protein; similar to pathogenesis-related thaumatin family protein [Arabidopsis thaliana] (TAIR:AT2G17860.1); similar to Thaumatin, pathogenesis-related [Medicago truncatula] (GB:ABE77925.1); contains InterPro domain Thaumatin, pathogenesis-related; (InterPro:IPR001938)	1.3282
AT4G35650	isocitrate dehydrogenase, putative / NAD+ isocitrate dehydrogenase, putative; Identical to Isocitrate dehydrogenase [NAD] regulatory subunit 3, mitochondrial precursor (EC 1.1.1.41) (Isocitric dehydrogenase 3) (NAD(+)-specific ICDH 3) (IDH-III) (IDH3) [Arabidopsis Thaliana] (GB:O81796); similar to IDH1 (ISOCITRATE DEHYDROGENASE 1), isocitrate dehydrogenase (NAD+) [Arabidopsis thaliana] (TAIR:AT4G…	-1.15345
AT4G35670	glycoside hydrolase family 28 protein / polygalacturonase (pectinase) family protein; similar to glycoside hydrolase family 28 protein / polygalacturonase (pectinase) family protein [Arabidopsis thaliana] (TAIR:AT5G27530.1); similar to PGN [Glycine max] (GB:AAY21049.1); contains InterPro domain Virulence factor, pectin lyase fold; (InterPro:IPR011050); contains InterPro domain Glycoside hydrolase…	-4.93556
AT4G35700	zinc finger (C2H2 type) family protein; similar to zinc finger (C2H2 type) family protein [Arabidopsis thaliana] (TAIR:AT4G35610.1); contains InterPro domain Zinc finger, C2H2-type; (InterPro:IPR007087)	-3.25524
AT4G35320	similar to unknown protein [Arabidopsis thaliana] (TAIR:AT2G17300.1); similar to Os02g0715300 [Oryza sativa (japonica cultivar-group)] (GB:NP_001047925.1); similar to Os08g0511400 [Oryza sativa (japonica cultivar-group)] (GB:NP_001062213.1); contains domain N-terminal domain of cbl (N-cbl) (SSF47668)	1.04609
AT4G35180	LHT7 (LYS/HIS TRANSPORTER 7); amino acid permease; similar to amino acid transporter family protein [Arabidopsis thaliana] (TAIR:AT1G47670.1); similar to ORF [Lilium lon (GB:BAA04838.1); contains InterPro domain Amino acid/polyamine transporter II; (InterPro:IPR002422); contains InterPro domain Amino acid transporter, transmembrane; (InterPro:IPR013057)	-2.55934
AT4G35190	similar to unknown protein [Arabidopsis thaliana] (TAIR:AT2G37210.1); similar to Conserved hypothetical protein 730 [Medicago truncatula] (GB:ABD32794.1); contains InterPro domain Conserved hypothetical protein 730; (InterPro:IPR005269)	-1.48113
AT4G35280	zinc finger (C2H2 type) family protein; similar to zinc finger (C2H2 type) family protein [Arabidopsis thaliana] (TAIR:AT2G17180.1); similar to PEThy;ZPT4-1 [Petunia x hybrida] (GB:BAA19114.1); contains InterPro domain Zinc finger, C2H2-type; (InterPro:IPR007087)	-1.16047
AT4G34950	nodulin family protein; similar to nodulin family protein [Arabidopsis thaliana] (TAIR:AT2G16660.1); similar to Nodulin-like; Major facilitator superfamily MFS_1 [Medicago truncatula] (GB:ABE77921.1); similar to Os09g0536700 [Oryza sativa (japonica cultivar-group)] (GB:NP_001063787.1); contains InterPro domain Nodulin-like; (InterPro:IPR010658); contains InterPro domain Major facilitator superfam…	1.88332
AT4G35010	putative beta-galactosidase (BGAL11 gene)	-4.18288
AT4G34510	Encodes a very-long-chain fatty acid elongase which is involved in the critical fatty acid elongation process in wax biosynthesis.	-4.04833
AT4G34560	similar to unknown protein [Arabidopsis thaliana] (TAIR:AT5G66440.1); similar to putative protein, putative [Medicago truncatula] (GB:ABE85395.1)	-1.16296
AT4G34740	Encodes glutamine 5-phosphoribosylpyrophosphate amidotransferase. Mutants are deficient in leaf, but not cotyledon, plastid and palisade cell development. Mutants exhibit defective chloroplast development under non-low light, suggesting that the defect in chloroplast development is caused by photo-oxidative damage.	1.32482
AT4G34750	auxin-responsive protein, putative / small auxin up RNA (SAUR_E); similar to auxin-responsive family protein [Arabidopsis thaliana] (TAIR:AT1G19840.1); similar to Auxin responsive SAUR protein [Medicago truncatula] (GB:ABE79953.1); contains InterPro domain Auxin responsive SAUR protein; (InterPro:IPR003676)	-1.31187
AT4G34360	protease-related; similar to catalytic [Arabidopsis thaliana] (TAIR:AT3G60910.1); similar to Os11g0557700 [Oryza sativa (japonica cultivar-group)] (GB:NP_001068093.1); similar to PREDICTED: similar to C17E4.11 isoform 1 [Canis familiaris] (GB:XP_545229.1); contains InterPro domain SAM (and some other nucleotide) binding motif; (InterPro:IPR000051); contains InterPro domain Methyltransferase type …	1.09896
AT4G34440	protein kinase family protein; similar to protein kinase family protein [Arabidopsis thaliana] (TAIR:AT2G18470.1); similar to protein kinase family protein [Arabidopsis thaliana] (TAIR:AT1G49270.1); similar to protein kinase family protein [Arabidopsis thaliana] (TAIR:AT3G18810.1); similar to receptor protein kinase PERK1 [Brassica napus] (GB:AAK21965.1); contains InterPro domain Protein kinase-l…	-2.22737
NA	NA	-2.96817
NA	NA	1.55006
AT4G33900	kelch repeat-containing F-box family protein; similar to kelch repeat-containing F-box family protein [Arabidopsis thaliana] (TAIR:AT4G23580.1); similar to Cyclin-like F-box; Serine/threonine protein phosphatase, BSU1 [Medicago truncatula] (GB:ABE89413.1); contains InterPro domain Cyclin-like F-box; (InterPro:IPR001810); contains InterPro domain Galactose oxidase, central; (InterPro:IPR011043); c…	2.06975
AT4G33390	similar to unknown protein [Arabidopsis thaliana] (TAIR:AT2G26570.1); similar to IMP dehydrogenase/GMP reductase [Medicago truncatula] (GB:ABE88908.1); contains InterPro domain Protein of unknown function DUF827, plant; (InterPro:IPR008545)	-1.30824
AT4G32890	zinc finger (GATA type) family protein; Identical to GATA transcription factor 11 (AtGATA-11) (GATA11) [Arabidopsis Thaliana] (GB:O82632); similar to zinc finger (GATA type) family protein [Arabidopsis thaliana] (TAIR:AT5G25830.1); similar to Zinc finger, GATA-type [Medicago truncatula] (GB:ABE78372.1); contains InterPro domain Zinc finger, GATA-type; (InterPro:IPR000679)	-1.0904
AT4G32460	similar to unknown protein [Arabidopsis thaliana] (TAIR:AT5G11420.1); similar to unknown [Ricinus communis] (GB:CAB02653.1); contains InterPro domain Galactose-binding like; (InterPro:IPR008979); contains InterPro domain Protein of unknown function DUF642; (InterPro:IPR006946)	-1.69357
NA	NA	-1.25009
AT4G30650	hydrophobic protein, putative / low temperature and salt responsive protein, putative; Identical to UPF057 membrane protein At4g30650 [Arabidopsis Thaliana] (GB:Q9M095;GB:Q6IDS0); similar to hydrophobic protein, putative / low temperature and salt responsive protein, putative [Arabidopsis thaliana] (TAIR:AT4G30660.1); similar to salt and low temperature response protein [Brassica rapa subsp. peki…	1.326
AT4G30500	similar to unknown protein [Arabidopsis thaliana] (TAIR:AT2G23940.1); similar to Protein of unknown function DUF788 [Medicago truncatula] (GB:ABE94694.1); contains InterPro domain Protein of unknown function DUF788; (InterPro:IPR008506)	-1.07284
AT4G30050	unknown protein	1.29591
AT4G30140	GDSL-motif lipase/hydrolase family protein; similar to GDSL-motif lipase/hydrolase family protein [Arabidopsis thaliana] (TAIR:AT2G19050.1); similar to GDSL-lipase 1 [Capsicum annuum] (GB:AAZ23955.1); contains InterPro domain Lipolytic enzyme, G-D-S-L; (InterPro:IPR001087)	-3.95607
AT4G30270	encodes a protein similar to endo xyloglucan transferase in sequence. It is also very similar to BRU1 in soybean, which is involved in brassinosteroid response.	1.46276
AT4G29510	protein arginine N-methyltransferase, putative; similar to protein arginine N-methyltransferase, putative [Arabidopsis thaliana] (TAIR:AT2G19670.1); similar to Os09g0359800 [Oryza sativa (japonica cultivar-group)] (GB:NP_001062975.1); similar to SAM (and some other nucleotide) binding motif [Medicago truncatula] (GB:ABE80540.1); contains InterPro domain Methyltransferase type 12; (InterPro:IPR013…	1.32338
AT4G29190	zinc finger (CCCH-type) family protein; similar to zinc finger (CCCH-type) family protein [Arabidopsis thaliana] (TAIR:AT2G19810.1); similar to Zinc finger, CCCH-type [Medicago truncatula] (GB:ABE91976.1); contains InterPro domain Zinc finger, CCCH-type; (InterPro:IPR000571)	1.379
AT4G28450	transducin family protein / WD-40 repeat family protein; similar to transducin family protein / WD-40 repeat family protein [Arabidopsis thaliana] (TAIR:AT4G02730.1); similar to WD40 repeat-containing protein (ISS) [Ostreococcus tauri] (GB:CAL57292.1); similar to Os01g0238900 [Oryza sativa (japonica cultivar-group)] (GB:NP_001042541.1); contains InterPro domain Quinonprotein alcohol dehydrogenase…	1.11442
AT4G28270	zinc finger (C3HC4-type RING finger) family protein; similar to RMA1 (Ring finger protein with Membrane Anchor 1), protein binding / ubiquitin-protein ligase/ zinc ion binding [Arabidopsis thaliana] (TAIR:AT4G03510.2); similar to ring domain containing protein [Capsicum annuum] (GB:AAR99376.1); contains InterPro domain Zinc finger, RING-type; (InterPro:IPR001841)	-1.10528
AT4G28280	similar to unknown protein [Arabidopsis thaliana] (TAIR:AT2G20700.1); similar to GPI-anchored protein [Vigna radiata] (GB:BAA34247.1); similar to Os02g0721700 [Oryza sativa (japonica cultivar-group)] (GB:NP_001047962.1)	-3.05064
AT4G28290	unknown protein	-1.05801
AT4G27580	similar to unknown protein [Arabidopsis thaliana] (TAIR:AT5G54095.1)	-4.87637
AT4G27790	calcium-binding EF hand family protein; similar to calcium-binding EF hand family protein [Arabidopsis thaliana] (TAIR:AT5G08580.1); similar to Os04g0681500 [Oryza sativa (japonica cultivar-group)] (GB:NP_001054290.1); similar to H0901F07.13 [Oryza sativa (indica cultivar-group)] (GB:CAJ86276.1); similar to OSJNBa0032F06.6 [Oryza sativa (japonica cultivar-group)] (GB:CAE03423.2); contains InterPr…	-2.7641
AT4G27460	CBS domain-containing protein; similar to unknown protein [Arabidopsis thaliana] (TAIR:AT5G53750.1); similar to unknown protein [Oryza sativa (japonica cultivar-group)] (GB:AAM93687.1); contains InterPro domain CBS; (InterPro:IPR000644)	1.25483
AT4G27110	phytochelatin synthetase-related; Identical to COBRA-like protein 11 precursor (COBL11) [Arabidopsis Thaliana] (GB:Q9T045;GB:Q67ZQ4); similar to phytochelatin synthetase-related [Arabidopsis thaliana] (TAIR:AT3G20580.1); similar to ATSEB1 [Arabidopsis thaliana] (TAIR:AT4G16120.1); similar to phytochelatin synthetase-related [Arabidopsis thaliana] (TAIR:AT3G16860.1); similar to cobra-like protein …	-1.02569
AT4G26770	phosphatidate cytidylyltransferase, putative / CDP-diglyceride synthetase, putative; similar to ATCDS1 (CDP-diacylglycerol synthase 1), phosphatidate cytidylyltransferase [Arabidopsis thaliana] (TAIR:AT1G62430.1); similar to Os10g0327300 [Oryza sativa (japonica cultivar-group)] (GB:NP_001064355.1); similar to Phosphatidate cytidylyltransferase (CDP-diglyceride synthetase) (CDP-diglyceride pyropho…	-1.63662
AT4G26470	calcium ion binding; similar to calcium-binding EF hand family protein [Arabidopsis thaliana] (TAIR:AT3G24110.1); similar to Os06g0609600 [Oryza sativa (japonica cultivar-group)] (GB:NP_001058046.1); similar to Os02g0198200 [Oryza sativa (japonica cultivar-group)] (GB:NP_001046205.1); similar to calcium-dependent protein kinase CDPK1 [Lycopersicon esculentum] (GB:AAK52801.1); contains InterPro do…	-2.0056
AT4G26600	nucleolar protein, putative; similar to nucleolar protein, putative [Arabidopsis thaliana] (TAIR:AT5G55920.1); similar to Bacterial Fmu (Sun)/eukaryotic nucleolar NOL1/Nop2p [Medicago truncatula] (GB:ABE89312.1); similar to Os09g0551300 [Oryza sativa (japonica cultivar-group)] (GB:NP_001063867.1); similar to putative proliferating cell nuclear protein P120 [Oryza sativa (japonica cultivar-group)]…	1.58053
AT4G26260	Encodes a myo-inositol oxygenase.	-2.00048
AT4G25780	pathogenesis-related protein, putative; similar to allergen V5/Tpx-1-related family protein [Arabidopsis thaliana] (TAIR:AT5G57625.1); similar to Allergen V5/Tpx-1 related [Medicago truncatula] (GB:ABE83411.1); contains InterPro domain Ves allergen; (InterPro:IPR002413); contains InterPro domain Allergen V5/Tpx-1 related; (InterPro:IPR001283)	-2.89031
AT4G25420	Encodes gibberellin 20-oxidase that is involved in the later steps of the gibberellin biosynthetic pathway. Regulated by a circadian clock. Weak expression response to far red light.	1.63953
AT4G25480	encodes a member of the DREB subfamily A-1 of ERF/AP2 transcription factor family (CBF3). The protein contains one AP2 domain. There are six members in this subfamily, including CBF1, CBF2, and CBF3. This gene is involved in response to low temperature and abscisic acid.	2.30329
AT4G25340	immunophilin-related / FKBP-type peptidyl-prolyl cis-trans isomerase-related; similar to immunophilin, putative / FKBP-type peptidyl-prolyl cis-trans isomerase, putative [Arabidopsis thaliana] (TAIR:AT5G05420.1); similar to OSIGBa0140O07.15 [Oryza sativa (indica cultivar-group)] (GB:CAH67247.1); similar to putative immunophilin/FKBP-type peptidyl-prolyl cis-trans isomerase [Helianthus annuus] (GB…	1.00763
AT4G25730	FtsJ-like methyltransferase family protein; similar to FtsJ-like methyltransferase family protein [Arabidopsis thaliana] (TAIR:AT5G01230.1); similar to FtsJ-like methyltransferase family protein [Musa acuminata] (GB:ABF69946.1); similar to Ribosomal RNA methyltransferase RrmJ/FtsJ [Medicago truncatula] (GB:ABE88988.1); similar to Ribosomal RNA methyltransferase RrmJ/FtsJ; Spb1, C-terminal [Medica…	1.05338
AT4G25010	nodulin MtN3 family protein; similar to nodulin MtN3 family protein [Arabidopsis thaliana] (TAIR:AT5G50800.1); similar to Os11g0508600 [Oryza sativa (japonica cultivar-group)] (GB:NP_001067955.1); similar to N3 like protein [Medicago truncatula] (GB:CAC44123.1); contains InterPro domain MtN3 and saliva related transmembrane protein; (InterPro:IPR004316)	-2.61416
AT4G25000	Predicted to be secreted protein based on signalP prediction. Involved in starch mobilization. Mutants are defective in alpha-amylase activity. (Note: AMY1 has been found in the literature to be referred to as AMY3, which is not to be confused with AMY3/At1g69830).	-1.48735
AT4G25040	integral membrane family protein; similar to integral membrane family protein [Arabidopsis thaliana] (TAIR:AT4G03540.1); similar to Os05g0245300 [Oryza sativa (japonica cultivar-group)] (GB:NP_001055014.1); similar to integral membrane family protein-like [Oryza sativa (japonica cultivar-group)] (GB:BAD37279.1); similar to hypothetical protein [Oryza sativa (japonica cultivar-group)] (GB:BAD03557…	-2.54031
AT4G24640	Encodes AppB protein (AppB1).	-3.64339
AT4G24860	AAA-type ATPase family protein; similar to AAA-type ATPase family protein [Arabidopsis thaliana] (TAIR:AT1G62130.1); similar to AAA-type ATPase family protein [Arabidopsis thaliana] (TAIR:AT1G02890.1); similar to AAA-type ATPase family protein [Arabidopsis thaliana] (TAIR:AT4G02480.1); similar to Peptidase S1 and S6, chymotrypsin/Hap; Immunoglobulin/major histocompatibility complex; AAA ATPase, c…	1.42493
AT4G24260	endo-1,4-beta-glucanase, putative / cellulase, putative; Identical to Endoglucanase 21 (EC 3.2.1.4) (Endo-1,4-beta glucanase 21) (KOR3) [Arabidopsis Thaliana] (GB:Q9STW8); similar to KOR1 (KORRIGAN), hydrolase, hydrolyzing O-glycosyl compounds [Arabidopsis thaliana] (TAIR:AT5G49720.1); similar to endo-1,4-beta-glucanase, putative / cellulase, putative [Arabidopsis thaliana] (TAIR:AT1G65610.1); si…	-1.9817
AT4G24240	Encodes a Ca-dependent calmodulin binding protein. Sequence similarity to the WRKY transcription factor gene family.	-1.28217
AT4G24580	pleckstrin homology (PH) domain-containing protein-related / RhoGAP domain-containing protein; similar to pleckstrin homology (PH) domain-containing protein / RhoGAP domain-containing protein [Arabidopsis thaliana] (TAIR:AT5G12150.1); similar to pleckstrin homology (PH) domain-containing protein / RhoGAP domain-containing protein [Arabidopsis thaliana] (TAIR:AT5G19390.2); similar to pleckstrin ho…	-2.42242
AT4G23580	kelch repeat-containing F-box family protein; similar to kelch repeat-containing F-box family protein [Arabidopsis thaliana] (TAIR:AT4G33900.1); similar to 117M18_27 [Brassica rapa] (GB:AAZ66946.1); contains InterPro domain Cyclin-like F-box; (InterPro:IPR001810); contains InterPro domain Kelch motif; (InterPro:IPR006651); contains InterPro domain Galactose oxidase, central; (InterPro:IPR011043);…	1.20668
AT4G23540	binding; similar to binding [Arabidopsis thaliana] (TAIR:AT2G34357.1); similar to Os01g0957900 [Oryza sativa (japonica cultivar-group)] (GB:NP_001045449.1); similar to hypothetical protein CIMG_05430 [Coccidioides immitis RS] (GB:XP_001245989.1); similar to Os02g0782100 [Oryza sativa (japonica cultivar-group)] (GB:NP_001048314.1); contains InterPro domain Armadillo-like helical; (InterPro:IPR0119…	1.90558
NA	NA	1.13499
AT4G22070	member of WRKY Transcription Factor; Group II-b	-1.22502
AT4G21490	pyridine nucleotide-disulphide oxidoreductase family protein; similar to NDB1 (NAD(P)H DEHYDROGENASE B1), NADH dehydrogenase/ disulfide oxidoreductase [Arabidopsis thaliana] (TAIR:AT4G28220.1); similar to NDB4 (NAD(P)H DEHYDROGENASE B4), NADH dehydrogenase [Arabidopsis thaliana] (TAIR:AT2G20800.1); similar to NDB2 (NAD(P)H DEHYDROGENASE B2), disulfide oxidoreductase [Arabidopsis thaliana] (TAIR:A…	-1.77478
AT4G20480	similar to unknown protein [Arabidopsis thaliana] (TAIR:AT1G05400.1); similar to 80C09_3 [Brassica rapa subsp. pekinensis] (GB:AAZ41814.1); similar to Os07g0637200 [Oryza sativa (japonica cultivar-group)] (GB:NP_001060400.1); similar to Os11g0167300 [Oryza sativa (japonica cultivar-group)] (GB:NP_001065838.1); contains InterPro domain Protein of unknown function DUF537; (InterPro:IPR007491)	1.07095
AT4G20780	calcium-binding protein, putative; similar to calcium-binding protein, putative [Arabidopsis thaliana] (TAIR:AT5G44460.1); similar to putative calmodulin-like protein [Populus x canadensis] (GB:CAG27612.1); contains InterPro domain EF-Hand type; (InterPro:IPR011992); contains InterPro domain Calcium-binding EF-hand; (InterPro:IPR002048)	-3.36654
AT4G20320	CTP synthase; similar to CTP synthase, putative / UTP--ammonia ligase, putative [Arabidopsis thaliana] (TAIR:AT1G30820.1); similar to CTP synthase, putative / UTP--ammonia ligase, putative [Arabidopsis thaliana] (TAIR:AT2G34890.1); similar to EMB2742 (EMBRYO DEFECTIVE 2742), CTP synthase [Arabidopsis thaliana] (TAIR:AT3G12670.1); similar to putative CTP synthetase [Oryza sativa (japonica cultivar…	-2.23175
AT4G20260	DREPP plasma membrane polypeptide family protein; similar to DREPP plasma membrane polypeptide-related [Arabidopsis thaliana] (TAIR:AT5G44610.1); similar to plasma membrane polypeptide [Nicotiana tabacum] (GB:CAA69901.1); contains InterPro domain DREPP plasma membrane polypeptide; (InterPro:IPR008469)	1.13465
AT4G20100	PQ-loop repeat family protein / transmembrane family protein; similar to PQ-loop repeat family protein / transmembrane family protein [Arabidopsis thaliana] (TAIR:AT2G41050.1); similar to Cystinosin/ERS1p repeat [Medicago truncatula] (GB:ABE83721.1); contains InterPro domain Cystinosin/ERS1p repeat; (InterPro:IPR006603)	1.11226
AT4G19960	potassium ion transporter; similar to KUP11 (K+ uptake permease 11), potassium ion transporter [Arabidopsis thaliana] (TAIR:AT2G35060.1); similar to KUP10 (K+ transporter 10), potassium ion transporter [Arabidopsis thaliana] (TAIR:AT1G31120.1); similar to KUP3 (K+ uptake permease 3), potassium ion transporter [Arabidopsis thaliana] (TAIR:AT3G02050.1); similar to Putative potassium transporter 12 …	-2.69946
AT4G19840	encodes a protein similar to phloem lectin in cucumber and celery. Gene is expressed in the phloem, predominantly in the companion cells.	-1.08479
NA	NA	2.9338
AT4G19380	alcohol oxidase-related; similar to alcohol oxidase-related [Arabidopsis thaliana] (TAIR:AT4G28570.1); similar to putative alcohol oxidase [Oryza sativa] (GB:AAL31024.1); similar to Os02g0621800 [Oryza sativa (japonica cultivar-group)] (GB:NP_001047464.1); similar to Os10g0474100 [Oryza sativa (japonica cultivar-group)] (GB:NP_001064836.1); contains InterPro domain GMC oxidoreductase; (InterPro:I…	1.24955
AT4G18920	similar to unknown protein [Arabidopsis thaliana] (TAIR:AT5G45690.1); similar to putative lipoprotein [Salmonella typhimurium LT2] (GB:NP_460520.1); similar to Os01g0749000 [Oryza sativa (japonica cultivar-group)] (GB:NP_001044244.1); similar to putative secreted protein [Salmonella enterica subsp. enterica serovar Typhi str. CT18] (GB:NP_455931.1); contains InterPro domain Protein of unknown fun…	-2.74353
AT4G18395	unknown protein	-4.98638
AT4G13790	auxin-responsive protein, putative; similar to SAUR_AC1 (SMALL AUXIN UP RNA 1 FROM ARABIDOPSIS THALIANA ECOTYPE COLUMBIA) [Arabidopsis thaliana] (TAIR:AT4G38850.1); similar to SAUR [Raphanus sativus] (GB:BAA25434.1); contains InterPro domain Auxin responsive SAUR protein; (InterPro:IPR003676)	-2.59382
AT4G18050	PGP9 (P-GLYCOPROTEIN 9); ATPase, coupled to transmembrane movement of substances; Identical to Multidrug resistance protein 9 (P-glycoprotein 9) (MDR9) [Arabidopsis Thaliana] (GB:Q9M0M2;GB:Q9SVW6); similar to PGP11 (P-GLYCOPROTEIN 11), ATPase, coupled to transmembrane movement of substances [Arabidopsis thaliana] (TAIR:AT1G02520.1); similar to (P-GLYCOPROTEIN 7, PGP7), ATPase, coupled to transmem…	-1.12984
AT4G13240	Encodes a member of KPP-like gene family, homolog of KPP (kinase partner protein) gene in tomato. Also a member of the RopGEF (guanine nucleotide exchange factor) family, containing the novel PRONE domain (plant-specific Rop nucleotide exchanger), which is exclusively active towards members of the Rop subfamily.	-1.75818
AT4G13230	late embryogenesis abundant domain-containing protein / LEA domain-containing protein; similar to late embryogenesis abundant domain-containing protein / LEA domain-containing protein [Arabidopsis thaliana] (TAIR:AT1G72100.1); similar to late embryogenesis abundant protein [Picea glauca] (GB:AAA85367.1); contains InterPro domain Late embryogenesis abundant protein; (InterPro:IPR004238)	-3.32349
AT4G13450	universal stress protein (USP) family protein; similar to MRH6 (morphogenesis of root hair 6) [Arabidopsis thaliana] (TAIR:AT2G03720.1); similar to UspA [Medicago truncatula] (GB:ABE79823.1); contains InterPro domain UspA; (InterPro:IPR006016);universal stress protein (USP) family protein; similar to UspA [Medicago truncatula] (GB:ABE79823.1); contains InterPro domain UspA; (InterPro:IPR006016)	-1.42726
AT4G12960	gamma interferon responsive lysosomal thiol reductase family protein / GILT family protein; similar to gamma interferon responsive lysosomal thiol reductase family protein / GILT family protein [Arabidopsis thaliana] (TAIR:AT4G12900.1); similar to putative legumaturain [Oryza sativa (japonica cultivar-group)] (GB:BAD73620.1); contains InterPro domain Gamma interferon inducible lysosomal thiol red…	-2.07284
AT4G12860	UNE14 (unfertilized embryo sac 14); calcium ion binding; similar to AGD11 (ARF-GAP DOMAIN 11), calcium ion binding [Arabidopsis thaliana] (TAIR:AT3G07490.1); similar to calcium-binding protein [Lotus japonicus] (GB:CAB63264.3); contains InterPro domain EF-Hand type; (InterPro:IPR011992); contains InterPro domain Calcium-binding EF-hand; (InterPro:IPR002048); contains InterPro domain Parvalbumin; …	-1.73868
AT4G12730	AF333971 Arabidopsis thaliana fasciclin-like arabinogalactan-protein 2 (Fla2) mRNA, complete cds	1.04743
AT4G12890	gamma interferon responsive lysosomal thiol reductase family protein / GILT family protein; similar to gamma interferon responsive lysosomal thiol reductase family protein / GILT family protein [Arabidopsis thaliana] (TAIR:AT4G12900.1); similar to Os03g0295800 [Oryza sativa (japonica cultivar-group)] (GB:NP_001049827.1); similar to putative legumaturain [Oryza sativa (japonica cultivar-group)] (G…	-2.19948
AT4G12930	similar to unknown protein [Arabidopsis thaliana] (TAIR:AT4G28930.1)	1.64229
AT4G12410	auxin-responsive family protein; similar to auxin-responsive family protein [Arabidopsis thaliana] (TAIR:AT4G22620.1); similar to Auxin responsive SAUR protein [Medicago truncatula] (GB:ABE93517.1); similar to Os04g0537100 [Oryza sativa (japonica cultivar-group)] (GB:NP_001053425.1); similar to OSJNBa0091D06.3 [Oryza sativa (japonica cultivar-group)] (GB:CAE03018.3); contains InterPro domain Auxi…	-2.6389
AT4G11730	ATPase, plasma membrane-type, putative / proton pump, putative; Identical to Putative ATPase, plasma membrane-like [Arabidopsis Thaliana] (GB:Q9T0E0); similar to AHA3 (Arabidopsis H(+)-ATPase 3), ATPase [Arabidopsis thaliana] (TAIR:AT5G57350.1); similar to Plasma membrane ATPase 4 (Proton pump 4) (GB:Q03194); similar to plasma membrane H+-ATPase [Lycopersicon esculentum] (GB:AAB17186.1); contains…	1.55227
AT4G11030	long-chain-fatty-acid--CoA ligase, putative / long-chain acyl-CoA synthetase, putative; similar to long-chain-fatty-acid--CoA ligase / long-chain acyl-CoA synthetase [Arabidopsis thaliana] (TAIR:AT4G23850.1); similar to LACS2 (LONG-CHAIN ACYL-COA SYNTHETASE 2) [Arabidopsis thaliana] (TAIR:AT1G49430.1); similar to long-chain-fatty-acid--CoA ligase, putative / long-chain acyl-CoA synthetase, putati…	-2.87849
AT4G10440	dehydration-responsive family protein; similar to dehydration-responsive family protein [Arabidopsis thaliana] (TAIR:AT1G26850.2); similar to dehydration-responsive family protein [Arabidopsis thaliana] (TAIR:AT2G45750.1); similar to dehydration-responsive family protein [Arabidopsis thaliana] (TAIR:AT1G33170.1); similar to dehydration-responsive protein-like [Oryza sativa (japonica cultivar-grou…	-3.05691
AT4G09900	hydrolase, alpha/beta fold family protein; similar to hydrolase, alpha/beta fold family protein [Arabidopsis thaliana] (TAIR:AT1G33990.1); similar to Os08g0110000 [Oryza sativa (japonica cultivar-group)] (GB:NP_001060815.1); similar to Os07g0603600 [Oryza sativa (japonica cultivar-group)] (GB:NP_001060214.1); similar to Avr9/Cf-9 rapidly elicited protein 246 [Nicotiana tabacum] (GB:AAV92904.1); c…	1.05029
AT4G09900	hydrolase, alpha/beta fold family protein; similar to hydrolase, alpha/beta fold family protein [Arabidopsis thaliana] (TAIR:AT1G33990.1); similar to Os08g0110000 [Oryza sativa (japonica cultivar-group)] (GB:NP_001060815.1); similar to Os07g0603600 [Oryza sativa (japonica cultivar-group)] (GB:NP_001060214.1); similar to Avr9/Cf-9 rapidly elicited protein 246 [Nicotiana tabacum] (GB:AAV92904.1); c…	2.07195
AT4G09460	Encodes myb6 DNA-binding protein.	-1.53073
NA	NA	-1.78257
AT4G08850	leucine-rich repeat family protein / protein kinase family protein; similar to leucine-rich repeat transmembrane protein kinase, putative [Arabidopsis thaliana] (TAIR:AT1G35710.1); similar to Tyrosine protein kinase, active site [Medicago truncatula] (GB:ABE80260.1); similar to Tyrosine protein kinase, active site [Medicago truncatula] (GB:ABE82675.1); similar to Tyrosine protein kinase, active s…	2.1454
AT4G07960	encodes a gene similar to cellulose synthase	-1.43657
AT4G04930	DES-1-like transmembrane protein.	-3.27282
AT4G04940	transducin family protein / WD-40 repeat family protein; similar to WD-40 repeat family protein / katanin p80 subunit, putative [Arabidopsis thaliana] (TAIR:AT1G61210.1); similar to Os06g0644600 [Oryza sativa (japonica cultivar-group)] (GB:NP_001058188.1); similar to PREDICTED: similar to WD repeat domain 36 [Bos taurus] (GB:XP_592093.2); contains InterPro domain WD-40 repeat; (InterPro:IPR001680…	1.40114
AT4G04630	similar to unknown protein [Arabidopsis thaliana] (TAIR:AT4G21970.1); similar to Protein of unknown function, DUF584 [Medicago truncatula] (GB:ABE91657.1); contains InterPro domain Protein of unknown function DUF584; (InterPro:IPR007608)	1.12661
AT4G04180	AAA-type ATPase family protein; similar to ERH3 (ECTOPIC ROOT HAIR 3), ATP binding / nucleoside-triphosphatase/ nucleotide binding [Arabidopsis thaliana] (TAIR:AT1G80350.1); similar to Os02g0740300 [Oryza sativa (japonica cultivar-group)] (GB:NP_001048071.1); similar to ATPase, AAA family protein [Tetrahymena thermophila SB210] (GB:XP_001024882.1); contains InterPro domain AAA ATPase; (InterPro:I…	1.11878
AT4G04450	member of WRKY Transcription Factor; Group II-b	-1.83552
AT4G03620	myosin heavy chain-related	-2.60609
AT4G03400	Encodes a GH3-related gene involved in red light-specific hypocotyl elongation. Analysis of sense and antisense transgenic plants suggests that DFL2 is located downstream of red light signal transduction and determines the degree of hypocotyl elongation.	1.79034
AT4G03170	DNA binding; similar to DNA-binding protein-related [Arabidopsis thaliana] (TAIR:AT1G20600.1); contains InterPro domain Transcriptional factor B3; (InterPro:IPR003340)	1.02364
AT4G03290	calcium-binding protein, putative; similar to calcium-binding protein, putative [Arabidopsis thaliana] (TAIR:AT1G05990.1); similar to calcium-binding protein [Lotus japonicus] (GB:CAB63264.3); contains InterPro domain EF-Hand type; (InterPro:IPR011992); contains InterPro domain Calcium-binding EF-hand; (InterPro:IPR002048)	-3.71574
AT4G02940	oxidoreductase, 2OG-Fe(II) oxygenase family protein; similar to oxidoreductase, 2OG-Fe(II) oxygenase family protein [Arabidopsis thaliana] (TAIR:AT2G48080.1); similar to Os05g0401500 [Oryza sativa (japonica cultivar-group)] (GB:NP_001055490.1); similar to hydroxyproline-rich glycoprotein family protein, putative, expressed [Oryza sativa (japonica cultivar-group)] (GB:AAP51882.2); similar to Os10g…	-1.00184
AT4G02380	Encodes AtLEA5 (late embryogenesis abundant like protein). Also known as SENESCENCE-ASSOCIATED GENE 21 (SAG21). Has a role on oxidative stress tolerance. mRNA levels are elevated in response to various stresses.	-3.04485
AT4G02130	Encodes a protein with putative galacturonosyltransferase activity.	2.64992
AT4G02250	invertase/pectin methylesterase inhibitor family protein; similar to invertase/pectin methylesterase inhibitor family protein [Arabidopsis thaliana] (TAIR:AT1G55770.1); similar to Pectinesterase inhibitor [Medicago truncatula] (GB:ABE88377.1); contains InterPro domain Plant invertase/pectin methylesterase inhibitor; (InterPro:IPR007186); contains InterPro domain Pectinesterase inhibitor; (InterPr…	-6.12403
AT4G02140	similar to unknown protein [Arabidopsis thaliana] (TAIR:AT1G02700.1)	-2.68968
AT4G01470	GAMMA-TIP3/TIP1;3 (tonoplast intrinsic protein 1;3); water channel; Identical to Putative aquaporin TIP1.3 (Tonoplast intrinsic protein 1.3) (Gamma- tonoplast intrinsic protein 3) (Gamma-TIP3) (TIP1.3) [Arabidopsis Thaliana] (GB:O82598); similar to GAMMA-TIP (Tonoplast intrinsic protein (TIP) gamma), water channel [Arabidopsis thaliana] (TAIR:AT2G36830.1); similar to aquaporin [Vitis vinifera] (G…	-2.41087
AT4G01550	ANAC069 (Arabidopsis NAC domain containing protein 69); similar to ANAC068/NTM1 (NAC WITH TRANSMEMBRANE MOTIF1), transcription factor/ transcriptional activator [Arabidopsis thaliana] (TAIR:AT4G01540.1);ANAC069 (Arabidopsis NAC domain containing protein 69); transcription factor; similar to ANAC068/NTM1 (NAC WITH TRANSMEMBRANE MOTIF1), transcription factor/ transcriptional activator [Arabidopsis …	1.48066
AT4G01480	Encodes a protein that might have inorganic pyrophosphatase activity.	-1.1394
AT4G01026	similar to unknown protein [Arabidopsis thaliana] (TAIR:AT1G01360.1); similar to AT-rich element binding factor 3 [Pisum sativum] (GB:AAV85853.1); similar to CAPIP1-like [Solanum tuberosum] (GB:ABB29920.1); contains domain Bet v1-like (SSF55961); contains domain no description (G3D.3.30.530.20)	-1.17023
AT4G00310	EDA8/MEE46 (embryo sac development arrest 8, maternal effect embryo arrest 46); similar to HMG-I and HMG-Y, DNA-binding [Medicago truncatula] (GB:ABD28307.1)	1.26483
AT4G00490	BMY9 (beta-amylase 9); beta-amylase; similar to BMY4 (beta-amylase 4), beta-amylase [Arabidopsis thaliana] (TAIR:AT2G45880.1); similar to Os09g0569200 [Oryza sativa (japonica cultivar-group)] (GB:NP_001063976.1); similar to Beta-amylase (1,4-alpha-D-glucan maltohydrolase) (GB:O64407); contains InterPro domain Glycoside hydrolase, family 14B, plant; (InterPro:IPR001371); contains InterPro domain G…	-1.70211
AT4G00350	MATE efflux family protein; similar to MATE efflux family protein [Arabidopsis thaliana] (TAIR:AT4G25640.1); similar to putative anthocyanin permease [Lycopersicon esculentum] (GB:AAQ55183.1); contains InterPro domain Multi antimicrobial extrusion protein MatE; (InterPro:IPR002528)	-2.7172
AT1G32080	membrane protein, putative; similar to Os10g0578800 [Oryza sativa (japonica cultivar-group)] (GB:NP_001065502.1); similar to LrgB-like family protein, expressed [Oryza sativa (japonica cultivar-group)] (GB:ABB48034.1); contains InterPro domain Duffy antigen/chemokine receptor; (InterPro:IPR005384); contains InterPro domain LrgB-like protein; (InterPro:IPR007300)	-1.19723
AT2G33480	ANAC041 (Arabidopsis NAC domain containing protein 41); transcription factor; similar to ANAC083 (Arabidopsis NAC domain containing protein 83), transcription factor [Arabidopsis thaliana] (TAIR:AT5G13180.1); similar to unknown [Solanum lycopersicum] (GB:CAA99760.1); contains InterPro domain No apical meristem (NAM) protein; (InterPro:IPR003441)	-1.05678
AT1G19890	histone 3.3, male-gamete-specific expression	-3.10199
AT2G40610	member of Alpha-Expansin Gene Family. Naming convention from the Expansin Working Group (Kende et al, 2004. Plant Mol Bio). Involved in the formation of nematode-induced syncytia in roots of Arabidopsis thaliana.	-2.68328
AT2G33420	similar to unknown protein [Arabidopsis thaliana] (TAIR:AT2G25800.1); similar to unknown protein [Arabidopsis thaliana] (TAIR:AT2G20010.2); similar to unknown protein [Arabidopsis thaliana] (TAIR:AT1G04470.1); similar to hypothetical protein LOC_Os03g04560 [Oryza sativa (japonica cultivar-group)] (GB:ABF93881.1); similar to expressed protein [Oryza sativa (japonica cultivar-group)] (GB:AAP54227.2…	-3.15426
AT2G33460	encodes a member of a novel protein family that contains contain a CRIB (for Cdc42/Rac-interactive binding) motif required for their specific interaction with GTP-bound Rop1 (plant-specific Rho GTPase). Interacts with Rop1 and is involved in pollen tube growth and function. Protein most similar to RIC3(family subgroup III). RIC1 is localized to the apical region of the plasma membrane in pollen t…	-1.98251
AT2G30290	vacuolar sorting receptor, putative; Identical to Vacuolar sorting receptor 2 precursor (AtVSR2) (Epidermal growth factor receptor-like protein 4) (AtELP4) (BP80-like protein c) (AtBP80c) (VSR2) [Arabidopsis Thaliana] (GB:O22925); similar to ATELP1 (VACUOLAR SORTING RECEPTOR HOMOLOG) [Arabidopsis thaliana] (TAIR:AT3G52850.1); similar to vacuolar sorting receptor, putative [Arabidopsis thaliana] (…	-2.4276
AT1G22130	MADS-box family protein; similar to MADS-box family protein [Arabidopsis thaliana] (TAIR:AT1G77980.1); similar to Os06g0223300 [Oryza sativa (japonica cultivar-group)] (GB:NP_001057183.1); similar to putative MADS-box protein [Oryza sativa (japonica cultivar-group)] (GB:BAD10025.1); contains InterPro domain Transcription factor, MADS-box; (InterPro:IPR002100)	-2.77542
AT1G22090	EMB2204 (EMBRYO DEFECTIVE 2204); similar to unknown protein [Arabidopsis thaliana] (TAIR:AT1G02770.1); contains InterPro domain Protein of unknown function DUF626, Arabidopsis thaliana; (InterPro:IPR006462)	1.76545
AT1G22160	senescence-associated protein-related; similar to senescence-associated protein-related [Arabidopsis thaliana] (TAIR:AT1G78020.1); similar to 80C09_23 [Brassica rapa subsp. pekinensis] (GB:AAZ41834.1); contains InterPro domain Protein of unknown function DUF581; (InterPro:IPR007650)	-1.10568
AT1G22150	sulfate transporter Sultr1;3	-2.01687
AT1G22010	contains InterPro domain Polynucleotidyl transferase, Ribonuclease H fold; (InterPro:IPR012337)	1.27391
AT1G33970	GTP binding; similar to AIG1 (AVRRPT2-INDUCED GENE 1), GTP binding [Arabidopsis thaliana] (TAIR:AT1G33960.1); similar to NTGP4 [Nicotiana tabacum] (GB:AAD09518.1); contains InterPro domain AIG1; (InterPro:IPR006703);GTP binding; similar to avirulence-responsive family protein / avirulence induced gene (AIG1) family protein [Arabidopsis thaliana] (TAIR:AT4G09950.1); similar to NTGP4 [Nicotiana tab…	1.4556
AT1G07180	Internal NAD(P)H dehydrogenase in mitochondria. The predicted protein sequence has high homology with other designated NAD(P)H DHs from microorganisms; the capacity for matrix NAD(P)H oxidation via the rotenone-insensitive pathway is significantly reduced in the Atndi1 mutant plant line; the in vitro translation product of AtNDI1 is imported into isolated mitochondria and located on the inside of…	1.34821
AT1G13650	similar to 18S pre-ribosomal assembly protein gar2-related [Arabidopsis thaliana] (TAIR:AT2G03810.3); similar to hypothetical protein [Trypanosoma cruzi strain CL Brener] (GB:XP_813437.1)	3.65162
AT1G13710	member of CYP78A	1.25429
AT1G16830	pentatricopeptide (PPR) repeat-containing protein; similar to unknown protein [Arabidopsis thaliana] (TAIR:AT1G78895.1); similar to pentatricopeptide, putative, expressed [Oryza sativa (japonica cultivar-group)] (GB:AAP55169.2); similar to unknown protein [Oryza sativa] (GB:AAG46167.1); contains InterPro domain Pentatricopeptide repeat; (InterPro:IPR002885)	1.00318
AT1G48750	protease inhibitor/seed storage/lipid transfer protein (LTP) family protein; similar to protease inhibitor/seed storage/lipid transfer protein (LTP) family protein [Arabidopsis thaliana] (TAIR:AT3G18280.1); similar to probable lipid transfer protein family protein [Tamarix androssowii] (GB:AAS79106.1); contains InterPro domain Plant lipid transfer/seed storage/trypsin-alpha amylase inhibitor; (In…	-1.15232
AT1G51805	leucine-rich repeat protein kinase, putative; similar to leucine-rich repeat protein kinase, putative [Arabidopsis thaliana] (TAIR:AT3G21340.1); similar to leucine-rich repeat protein kinase, putative [Arabidopsis thaliana] (TAIR:AT1G51850.1); similar to leucine-rich repeat protein kinase, putative [Arabidopsis thaliana] (TAIR:AT1G51820.1); similar to Protein kinase [Medicago truncatula] (GB:ABE9…	1.04431
NA	NA	-1.0536
AT1G58210	EMB1674 (EMBRYO DEFECTIVE 1674); similar to kinase interacting family protein [Arabidopsis thaliana] (TAIR:AT1G09720.1); similar to unknown [Lycopersicon esculentum] (GB:AAK84476.1); contains InterPro domain KIP1-like; (InterPro:IPR011684)	-2.28784
AT1G56300	DNAJ heat shock N-terminal domain-containing protein; similar to DNAJ heat shock N-terminal domain-containing protein [Arabidopsis thaliana] (TAIR:AT3G14200.1); similar to DnaJ-like protein [Glycine max] (GB:AAM23263.1); contains InterPro domain Heat shock protein DnaJ, N-terminal; (InterPro:IPR001623)	1.59563
AT3G12160	AtRABA4d (Arabidopsis Rab GTPase homolog A4d); GTP binding; similar to SMG1 (SMALL MOLECULAR WEIGHT G-PROTEIN 1), GTP binding [Arabidopsis thaliana] (TAIR:AT5G47960.1); similar to Ras-related protein RGP1 (GTP-binding regulatory protein RGP1) (GB:P25766); contains InterPro domain Small GTP-binding protein domain; (InterPro:IPR005225); contains InterPro domain Ras small GTPase, Rab type; (InterPro…	-1.9435
AT3G12270	methyltransferase; similar to protein arginine N-methyltransferase, putative [Arabidopsis thaliana] (TAIR:AT2G19670.1); similar to Os07g0640000 [Oryza sativa (japonica cultivar-group)] (GB:NP_001060419.1); similar to Protein ar (GB:BAD31262.1); contains InterPro domain SAM (and some other nucleotide) binding motif; (InterPro:IPR000051); contains InterPro domain Methyltransferase type 11; (InterPr…	1.01097
AT1G69490	Encodes a member of the NAC transcription factor gene family. It is expressed in floral primordia and upregulated by AP3 and PI. Its expression is associated with leaf senescence.	-1.81695
AT1G76890	encodes a plant trihelix DNA-binding protein	-1.33426
AT1G55040	zinc finger (Ran-binding) family protein; similar to zinc finger (Ran-binding) family protein [Arabidopsis thaliana] (TAIR:AT1G70650.1); similar to Zinc finger, RanBP2-type [Medicago truncatula] (GB:ABE90693.1); contains InterPro domain Zinc finger, RanBP2-type; (InterPro:IPR001876)	1.16551
AT1G66790	similar to unknown protein [Arabidopsis thaliana] (TAIR:AT5G53740.1)	2.34773
AT3G06260	Encodes a protein with putative galacturonosyltransferase activity.	-3.33772
AT3G11050	ATFER2 (FERRITIN 2); ferric iron binding; Identical to Ferritin-2, chloroplast precursor (EC 1.16.3.1) (FER2) [Arabidopsis Thaliana] (GB:Q9SRL5;GB:Q42288;GB:Q8L9N6;GB:Q8WHW4); similar to ATFER4 (FERRITIN 4), ferric iron binding [Arabidopsis thaliana] (TAIR:AT2G40300.1); similar to ferritin [Conyza canadensis] (GB:CAH05075.1); contains InterPro domain Ferritin-related; (InterPro:IPR012347); contai…	-1.00436
AT3G06160	transcriptional factor B3 family protein; similar to DNA binding / transcription factor [Arabidopsis thaliana] (TAIR:AT4G34400.1); similar to Transcriptional factor B3; Cupredoxin [Medicago truncatula] (GB:ABE81218.1); similar to Transcriptional factor B3; Cupredoxin [Medicago truncatula] (GB:ABE81216.1); contains InterPro domain Transcriptional factor B3; (InterPro:IPR003340)	-1.11032
AT3G11040	glycosyl hydrolase family 85 protein; similar to hydrolase, acting on glycosyl bonds [Arabidopsis thaliana] (TAIR:AT5G05460.1); similar to Os05g0346500 [Oryza sativa (japonica cultivar-group)] (GB:NP_001055263.1); similar to unknown protein [Oryza sativa (japonica cultivar-group)] (GB:AAV43808.1); contains InterPro domain Glycoside hydrolase, family 85; (InterPro:IPR005201)	-1.48959
AT1G75290	encodes a protein whose sequence is similar to an isoflavone reductase	-1.2603
AT1G31580	Encodes cell wall protein. ECS1 is not a Xcc750 resistance gene, but the genetic data indicate that ECS1 is linked to a locus influencing resistance to Xcc750.	1.9212
AT1G75300	encodes a protein whose sequence is similar to an isoflavone reductase	-3.00634
AT1G66110	similar to binding [Arabidopsis thaliana] (TAIR:AT5G37410.1); contains InterPro domain Protein of unknown function DUF577; (InterPro:IPR007598)	1.14717
AT1G66180	aspartyl protease family protein; similar to aspartyl protease family protein [Arabidopsis thaliana] (TAIR:AT5G37540.1); similar to Os01g0844500 [Oryza sativa (japonica cultivar-group)] (GB:NP_001044781.1); similar to Aspartic proteinase nepenthesin-1 precursor (Nepenthesin-I) (GB:Q766C3); similar to Os03g0271900 [Oryza sativa (japonica cultivar-group)] (GB:NP_001049694.1); contains InterPro doma…	1.20918
AT3G19550	similar to expressed protein [Oryza sativa (japonica cultivar-group)] (GB:ABA98694.1); similar to Os12g0507700 [Oryza sativa (japonica cultivar-group)] (GB:NP_001066848.1)	-4.53726
NA	NA	-4.00516
AT3G28840	similar to unknown protein [Arabidopsis thaliana] (TAIR:AT3G28780.1); similar to EBNA-1 [Human herpesvirus 4] (GB:ABB89251.1); contains InterPro domain Protein of unknown function DUF1216; (InterPro:IPR009605)	-3.94137
AT3G28750	similar to unknown protein [Arabidopsis thaliana] (TAIR:AT5G39880.1); contains InterPro domain Globin-like; (InterPro:IPR009050)	-3.76991
AT3G28780	similar to unknown protein [Arabidopsis thaliana] (TAIR:AT3G28840.1); similar to putative lipoprotein [Burkholderia pseudomallei 1710b] (GB:YP_332515.1); contains InterPro domain Protein of unknown function DUF1216; (InterPro:IPR009605)	-4.52131
AT3G19090	RNA-binding protein, putative; similar to La domain-containing protein [Arabidopsis thaliana] (TAIR:AT2G43970.1); similar to RNA-binding protein homolog [Brassica napus] (GB:AAF00075.2); contains InterPro domain RNA-binding protein Lupus La; (InterPro:IPR006630); contains InterPro domain Nucleotide-binding, alpha-beta plait; (InterPro:IPR012677); contains InterPro domain Lupus La protein; (InterP…	-2.99279
AT2G34100	similar to unknown protein [Arabidopsis thaliana] (TAIR:AT5G66540.1); similar to PREDICTED: similar to diacylglycerol kinase eta [Strongylocentrotus purpuratus] (GB:XP_001199263.1)	1.31047
AT3G30340	nodulin MtN21 family protein; similar to nodulin MtN21 family protein [Arabidopsis thaliana] (TAIR:AT4G01440.1); similar to Os06g0109200 [Oryza sativa (japonica cultivar-group)] (GB:NP_001056574.1); similar to Os04g0422300 [Oryza sativa (japonica cultivar-group)] (GB:NP_001052789.1); similar to H0523F07.12 [Oryza sativa (indica cultivar-group)] (GB:CAH67024.1); contains InterPro domain Protein of…	-1.10924
AT3G13750	beta-galactosidase, glycosyl hydrolase family 35	-1.62045
AT3G18600	DEAD/DEAH box helicase, putative; Identical to DEAD-box ATP-dependent RNA helicase 51 (EC 3.6.1.-) (RH51) [Arabidopsis Thaliana] (GB:Q9LIH9); similar to DEAD/DEAH box helicase, putative [Arabidopsis thaliana] (TAIR:AT5G65900.1); similar to Os03g0802700 [Oryza sativa (japonica cultivar-group)] (GB:NP_001051603.1); similar to ATP-dependent RNA helicase (ISS) [Ostreococcus tauri] (GB:CAL55992.1); co…	1.12369
AT3G21420	oxidoreductase, 2OG-Fe(II) oxygenase family protein; similar to SRG1 (SENESCENCE-RELATED GENE 1), oxidoreductase, acting on paired donors, with incorporation or reduction of molecular oxygen, 2-oxoglutarate as one donor, and incorporation of one atom each of oxygen into both donors [Arabidopsis thaliana] (TAIR:AT1G17020.1); similar to Os01g0935400 [Oryza sativa (japonica cultivar-group)] (GB:NP_0…	-1.23675
AT3G18570	glycine-rich protein / oleosin; similar to glycine-rich protein / oleosin [Arabidopsis thaliana] (TAIR:AT1G48990.1); similar to OLE-5 [Coffea canephora] (GB:AAX49393.1); contains InterPro domain Oleosin; (InterPro:IPR000136)	-2.50329
AT3G22860	member of eIF3c - eukaryotic initiation factor 3c	1.53403
AT3G18610	ATRANGAP1 (RAN GTPASE-ACTIVATING PROTEIN 1); nucleic acid binding; similar to nucleolin, putative [Arabidopsis thaliana] (TAIR:AT1G48920.1); similar to Os04g0620700 [Oryza sativa (japonica cultivar-group)] (GB:NP_001053909.1); similar to H0714H04.9 [Oryza sativa (indica cultivar-group)] (GB:CAH66982.1); contains InterPro domain Nucleotide-binding, alpha-beta plait; (InterPro:IPR012677); contains …	1.20279
AT3G26410	methyltransferase/ nucleic acid binding; similar to RNA methylase-like protein [Oryza sativa (japonica cultivar-group)] (GB:BAD15462.1); similar to Os02g0556400 [Oryza sativa (japonica cultivar-group)] (GB:NP_001047129.1); contains InterPro domain N6 adenine-specific DNA methyltransferase, N12 class; (InterPro:IPR002296); contains InterPro domain Putative RNA methylase; (InterPro:IPR000241)	1.19104
AT3G26440	similar to unknown protein [Arabidopsis thaliana] (TAIR:AT1G13000.2); similar to Protein of unknown function DUF707 [Medicago truncatula] (GB:ABE91787.1); contains InterPro domain Protein of unknown function DUF707; (InterPro:IPR007877)	1.14497
AT3G23880	F-box family protein; similar to F-box family protein [Arabidopsis thaliana] (TAIR:AT3G06240.1); similar to Cyclin-like F-box; F-box protein interaction domain [Medicago truncatula] (GB:ABE90596.1); similar to Cyclin-like F-box; F-box protein interaction domain [Medicago truncatula] (GB:ABE77917.1); contains InterPro domain Cyclin-like F-box; (InterPro:IPR001810); contains InterPro domain Galacto…	-1.19715
AT3G30720	unknown protein	-1.46814
AT3G23290	similar to unknown protein [Arabidopsis thaliana] (TAIR:AT2G31160.1); similar to Ribulose bisphosphate carboxylase, large chain [Medicago truncatula] (GB:ABE90860.1); contains InterPro domain Protein of unknown function DUF640; (InterPro:IPR006936)	1.0321
AT3G19020	leucine-rich repeat family protein / extensin family protein; similar to leucine-rich repeat family protein / extensin family protein [Arabidopsis thaliana] (TAIR:AT1G49490.1); similar to leucine-rich repeat family protein / extensin family protein [Arabidopsis thaliana] (TAIR:AT4G33970.1); similar to leucine-rich repeat family protein / extensin family protein [Arabidopsis thaliana] (TAIR:AT2G15…	-2.26862
AT3G13390	SKS11 (SKU5 Similar 11); copper ion binding / oxidoreductase; similar to SKS12 (SKU5 Similar 12), copper ion binding / oxidoreductase [Arabidopsis thaliana] (TAIR:AT1G55570.1); similar to SKS14 (SKU5 Similar 14), copper ion binding / oxidoreductase [Arabidopsis thaliana] (TAIR:AT1G55560.1); similar to SKS13 (SKU5 Similar 13), copper ion binding / oxidoreductase [Arabidopsis thaliana] (TAIR:AT3G13…	-3.79095
AT3G13400	SKS13 (SKU5 Similar 13); copper ion binding / oxidoreductase; similar to SKS12 (SKU5 Similar 12), copper ion binding / oxidoreductase [Arabidopsis thaliana] (TAIR:AT1G55570.1); similar to SKS14 (SKU5 Similar 14), copper ion binding / oxidoreductase [Arabidopsis thaliana] (TAIR:AT1G55560.1); similar to SKS11 (SKU5 Similar 11), copper ion binding / oxidoreductase [Arabidopsis thaliana] (TAIR:AT3G13…	-2.79672
AT3G21020	copia-like retrotransposon family, has a 5.4e-14 P-value blast match to gb|AAO73529.1| gag-pol polyprotein (Glycine max) (SIRE1) (Ty1_Copia-family)	1.21005
AT3G21040	copia-like retrotransposon family, has a 5.7e-20 P-value blast match to gb|AAO73527.1| gag-pol polyprotein (Glycine max) (SIRE1) (Ty1_Copia-family)	2.09574
AT3G14200	DNAJ heat shock N-terminal domain-containing protein; similar to heat shock protein binding [Arabidopsis thaliana] (TAIR:AT1G72416.1); similar to Os03g0300600 [Oryza sativa (japonica cultivar-group)] (GB:NP_001049859.1); similar to heat shock-like protein [Picea glauca] (GB:AAB01572.1); contains InterPro domain Heat shock protein DnaJ, N-terminal; (InterPro:IPR001623)	1.31073
AT3G19620	glycosyl hydrolase family 3 protein; similar to XYL4 (beta-xylosidase 4), hydrolase, hydrolyzing O-glycosyl compounds [Arabidopsis thaliana] (TAIR:AT5G64570.1); similar to BXL2 (BETA-XYLOSIDASE 2), hydrolase, hydrolyzing O-glycosyl compounds [Arabidopsis thaliana] (TAIR:AT1G02640.1); similar to BXL3 (BETA-XYLOSIDASE 3), hydrolase, hydrolyzing O-glycosyl compounds [Arabidopsis thaliana] (TAIR:AT5G…	-1.31517
AT3G15270	Encodes a member of the SPL (squamosa-promoter binding protein-like)gene family, a novel gene family encoding DNA binding proteins and putative transcription factors. Contains the SBP-box, which encodes the SBP-domain, required and sufficient for interaction with DNA. It is involved in regulation of flowering and vegetative phase change. Its temporal expression is regulated by the microRNA miR156…	1.4083
AT3G15280	unknown protein	-1.4843
AT3G18220	phosphatidic acid phosphatase family protein / PAP2 family protein; similar to ATPAP2 (PHOSPHATIDIC ACID PHOSPHATASE 2), phosphatidate phosphatase [Arabidopsis thaliana] (TAIR:AT1G15080.1); similar to phosphatidic acid phosphatase beta [Vigna unguiculata] (GB:AAF89745.3); contains InterPro domain Phosphoesterase, PA-phosphatase related; (InterPro:IPR000326); contains InterPro domain Acid phosphat…	-2.22998
AT3G20580	phytochelatin synthetase-related; Identical to COBRA-like protein 10 precursor (COBL10) [Arabidopsis Thaliana] (GB:Q9LJU0); similar to phytochelatin synthetase-related [Arabidopsis thaliana] (TAIR:AT4G27110.1); similar to ATSEB1 [Arabidopsis thaliana] (TAIR:AT4G16120.1); similar to phytochelatin synthetase-related [Arabidopsis thaliana] (TAIR:AT3G16860.1); similar to cobra-like protein 10 precurs…	-2.41875
AT3G20520	glycerophosphoryl diester phosphodiesterase family protein; similar to glycerophosphoryl diester phosphodiesterase family protein [Arabidopsis thaliana] (TAIR:AT5G55480.1); similar to glycerophosphoryl diester phosphodiesterase family protein [Arabidopsis thaliana] (TAIR:AT1G66970.1); similar to MRH5/SHV3 (morphogenesis of root hair 5), glycerophosphodiester phosphodiesterase/ kinase [Arabidopsis…	-1.63928
AT3G20530	protein kinase family protein; similar to protein kinase family protein [Arabidopsis thaliana] (TAIR:AT5G18610.1); similar to putative serine/threonine protein kinase [Oryza sativa (japonica cultivar-group)] (GB:AAT58829.1); similar to Os02g0513000 [Oryza sativa (japonica cultivar-group)] (GB:NP_001046943.1); similar to Os01g0936100 [Oryza sativa (japonica cultivar-group)] (GB:NP_001045326.1); co…	-2.66348
AT3G29070	protein carrier; similar to emp24/gp25L/p24 family protein [Arabidopsis thaliana] (TAIR:AT1G26690.1); similar to Os03g0376000 [Oryza sativa (japonica cultivar-group)] (GB:NP_001050219.1); similar to GOLD [Medicago truncatula] (GB:ABE86767.1); similar to Os07g0632700 [Oryza sativa (japonica cultivar-group)] (GB:NP_001060368.1); contains InterPro domain emp24/gp25L/p24; (InterPro:IPR000348); contai…	-2.00757
AT3G20180	metal ion binding; similar to heavy-metal-associated domain-containing protein [Arabidopsis thaliana] (TAIR:AT4G05030.1); similar to Os02g0584800 [Oryza sativa (japonica cultivar-group)] (GB:NP_001047262.1); similar to hypothetical protein [Oryza sativa (japonica cultivar-group)] (GB:BAD17466.1); contains InterPro domain Heavy metal transport/detoxification protein; (InterPro:IPR006121)	1.10131
AT3G20190	leucine-rich repeat transmembrane protein kinase, putative; similar to leucine-rich repeat transmembrane protein kinase, putative [Arabidopsis thaliana] (TAIR:AT1G50610.1); similar to Protein kinase [Medicago truncatula] (GB:ABE79211.1); contains InterPro domain Protein kinase-like; (InterPro:IPR011009); contains InterPro domain Leucine-rich repeat; (InterPro:IPR001611); contains InterPro domain …	-2.68326
NA	NA	-5.41904
AT3G20240	mitochondrial substrate carrier family protein; similar to mitochondrial substrate carrier family protein [Arabidopsis thaliana] (TAIR:AT4G32400.1); similar to Adenine nucleotide translocator 1 [Medicago truncatula] (GB:ABE88494.1); similar to Os08g0520000 [Oryza sativa (japonica cultivar-group)] (GB:NP_001062264.1); similar to Os09g0497000 [Oryza sativa (japonica cultivar-group)] (GB:NP_00106355…	1.01784
AT3G13150	pentatricopeptide (PPR) repeat-containing protein; similar to pentatricopeptide (PPR) repeat-containing protein [Arabidopsis thaliana] (TAIR:AT3G13160.1); similar to Os01g0785700 [Oryza sativa (japonica cultivar-group)] (GB:NP_001044469.1); similar to Pentatricopeptide repeat [Medicago truncatula] (GB:ABD28713.1); contains InterPro domain Pentatricopeptide repeat; (InterPro:IPR002885); contains I…	1.73938
AT3G23730	xyloglucan:xyloglucosyl transferase, putative / xyloglucan endotransglycosylase, putative / endo-xyloglucan transferase, putative; Identical to Probable xyloglucan endotransglucosylase/hydrolase protein 16 precursor (EC 2.4.1.207) (At-XTH16) (XTH-16) (XTH16) [Arabidopsis Thaliana] (GB:Q8LG58;GB:Q9LK45); similar to XTR7 (XYLOGLUCAN ENDOTRANSGLYCOSYLASE 7), hydrolase, acting on glycosyl bonds [Arab…	1.50779
AT3G14990	4-methyl-5(b-hydroxyethyl)-thiazole monophosphate biosynthesis protein, putative; similar to DJ-1 family protein [Arabidopsis thaliana] (TAIR:AT1G53280.1); similar to ThiJ-like protein [Brassica rapa subsp. pekinensis] (GB:AAP96742.1); contains InterPro domain DJ-1; (InterPro:IPR006287); contains InterPro domain ThiJ/PfpI; (InterPro:IPR002818);catalytic; similar to DJ-1 family protein [Arabidopsi…	-1.43823
AT3G27810	Encodes a member of the R2R3-MYB transcription factor gene family. Induced by jasmonate. Involved in jasmonate response during stamen development.	-3.45013
AT3G21960	receptor-like protein kinase-related; similar to receptor-like protein kinase-related [Arabidopsis thaliana] (TAIR:AT2G31620.1); similar to receptor-like protein kinase homolog RK20-1 [Phaseolus vulgaris] (GB:AAD21872.1); contains InterPro domain Protein of unknown function DUF26; (InterPro:IPR002902)	-2.0433
AT3G21970	receptor-like protein kinase-related; similar to receptor-like protein kinase-related [Arabidopsis thaliana] (TAIR:AT3G29040.1); similar to Os07g0537500 [Oryza sativa (japonica cultivar-group)] (GB:NP_001059875.1); similar to serine/threonine kinase receptor precursor-like protein [Oryza sativa (japonica cultivar-group)] (GB:BAC57307.1); contains InterPro domain Protein of unknown function DUF26;…	-4.44845
NA	NA	-5.19524
AT3G15010	RNA recognition motif (RRM)-containing protein; similar to UBA2A, AU-specific RNA binding / RNA binding [Arabidopsis thaliana] (TAIR:AT3G56860.2); similar to Os01g0614500 [Oryza sativa (japonica cultivar-group)] (GB:NP_001043567.1); similar to RNA-binding protein AKIP1-like [Solanum tuberosum] (GB:ABB86250.1); similar to Os01g0265800 [Oryza sativa (japonica cultivar-group)] (GB:NP_001042672.1); c…	1.16675
AT3G15570	phototropic-responsive NPH3 family protein; similar to phototropic-responsive NPH3 family protein [Arabidopsis thaliana] (TAIR:AT1G52770.1); similar to hypothetical protein [Oryza sativa (japonica cultivar-group)] (GB:AAT77355.1); contains InterPro domain NPH3; (InterPro:IPR004249)	1.3186
AT2G30630	similar to unknown protein [Arabidopsis thaliana] (TAIR:AT1G06750.1); similar to conserved hypothetical protein [Medicago truncatula] (GB:ABE83048.1); contains domain no description (G3D.3.40.50.300); contains domain P-loop containing nucleoside triphosphate hydrolases (SSF52540)	-1.71869
AT2G24450	fasciclin-like arabinogalactan family protein; Identical to Fasciclin-like arabinogalactan protein 3 precursor (FLA3) [Arabidopsis Thaliana] (GB:Q9ZQ23); similar to fasciclin-like arabinogalactan family protein [Arabidopsis thaliana] (TAIR:AT4G31370.1); similar to Os02g0461500 [Oryza sativa (japonica cultivar-group)] (GB:NP_001046792.1); similar to Beta-Ig-H3/fasciclin [Medicago truncatula] (GB:A…	-4.723
NA	NA	1.43529
AT1G24620	polcalcin, putative / calcium-binding pollen allergen, putative; similar to calcium-binding protein, putative [Arabidopsis thaliana] (TAIR:AT1G18210.2); similar to calcium-binding pollen allergen [Arachis hypogaea] (GB:AAZ20284.1); contains InterPro domain EF-Hand type; (InterPro:IPR011992); contains InterPro domain Calcium-binding EF-hand; (InterPro:IPR002048); contains InterPro domain Flagellar…	-3.04734
AT1G75580	auxin-responsive protein, putative; similar to auxin-responsive family protein [Arabidopsis thaliana] (TAIR:AT4G34760.1); similar to auxin-responsive protein, putative [Arabidopsis thaliana] (TAIR:AT1G19830.1); similar to Auxin responsive SAUR protein [Medicago truncatula] (GB:ABE79956.1); contains InterPro domain Auxin responsive SAUR protein; (InterPro:IPR003676)	1.105
AT1G49290	similar to unknown protein [Arabidopsis thaliana] (TAIR:AT5G13620.1); similar to hypothetical protein MtrDRAFT_AC134822g14v1 [Medicago truncatula] (GB:ABE82759.1)	-2.21728
AT3G01620	glycosyl transferase family 17 protein; similar to glycosyl transferase family 17 protein [Arabidopsis thaliana] (TAIR:AT3G27540.1); similar to glycosyl transferase family 17 protein [Arabidopsis thaliana] (TAIR:AT5G14480.1); similar to putative N-acetylglucosaminyltransferase III [Cucumis sativus] (GB:CAF33485.2); contains InterPro domain Glycosyl transferase, family 17; (InterPro:IPR006813)	-1.39464
NA	NA	-5.23142
AT3G13270	similar to unknown protein [Arabidopsis thaliana] (TAIR:AT2G14450.1); similar to unknown protein [Arabidopsis thaliana] (TAIR:AT1G35920.1); similar to hypothetical protein 31.t00031 [Brassica oleracea] (GB:ABD65118.1); contains InterPro domain Nucleic acid-binding, OB-fold, subgroup; (InterPro:IPR012340); contains InterPro domain Protein of unknown function DUF223, Arabidopsis thaliana; (InterPro…	1.89848
NA	NA	-3.97009
AT3G22050	receptor-like protein kinase-related; similar to receptor-like protein kinase-related [Arabidopsis thaliana] (TAIR:AT3G22040.1); similar to Os07g0537500 [Oryza sativa (japonica cultivar-group)] (GB:NP_001059875.1); similar to serine/threonine kinase receptor precursor-like protein [Oryza sativa (japonica cultivar-group)] (GB:BAC57307.1); contains InterPro domain Protein of unknown function DUF26;…	-2.75333
AT3G20710	F-box protein-related; similar to F-box protein-related [Arabidopsis thaliana] (TAIR:AT3G20690.1); similar to Cyclin-like F-box; F-box protein interaction domain [Medicago truncatula] (GB:ABE83882.1); similar to Cyclin-like F-box; F-box protein interaction domain [Medicago truncatula] (GB:ABE83878.1); contains InterPro domain Cyclin-like F-box; (InterPro:IPR001810); contains InterPro domain F-box…	1.61777
NA	NA	1.61719
AT3G26610	polygalacturonase, putative / pectinase, putative; similar to polygalacturonase, putative / pectinase, putative [Arabidopsis thaliana] (TAIR:AT1G60590.1); similar to Os01g0636500 [Oryza sativa (japonica cultivar-group)] (GB:NP_001043666.1); similar to putative polygalacturonase [Oryza sativa (japonica cultivar-group)] (GB:AAT39158.1); contains InterPro domain Virulence factor, pectin lyase fold; …	1.13977
AT3G26510	octicosapeptide/Phox/Bem1p (PB1) domain-containing protein; similar to octicosapeptide/Phox/Bem1p (PB1) domain-containing protein [Arabidopsis thaliana] (TAIR:AT1G70640.1); similar to PB1 domain, putative [Oryza sativa (japonica cultivar-group)] (GB:AAX96259.1); contains InterPro domain Octicosapeptide/Phox/Bem1p; (InterPro:IPR000270)	-1.4272
AT3G24715	octicosapeptide/Phox/Bem1p (PB1) domain-containing protein; similar to protein kinase family protein [Arabidopsis thaliana] (TAIR:AT1G79570.1); similar to Octicosapeptide/Phox/Bem1p; Protein kinase [Medicago truncatula] (GB:ABE86676.1); contains InterPro domain Octicosapeptide/Phox/Bem1p; (InterPro:IPR000270)	-1.82646
AT3G26290	putative cytochrome P450	2.12171
NA	NA	-1.08424
AT3G25810	myrcene/ocimene synthase, putative; similar to ATTPS-CIN (TERPENE SYNTHASE-LIKE SEQUENCE-1,8-CINEOLE), myrcene/(E)-beta-ocimene synthase [Arabidopsis thaliana] (TAIR:AT3G25830.1); similar to ATTPS-CIN (TERPENE SYNTHASE-LIKE SEQUENCE-1,8-CINEOLE), myrcene/(E)-beta-ocimene synthase [Arabidopsis thaliana] (TAIR:AT3G25820.1); similar to TPS10 (TERPENE SYNTHASE 10), myrcene/(E)-beta-ocimene synthase […	-2.19232
AT3G16810	APUM24 (ARABIDOPSIS PUMILIO 24); RNA binding; similar to APUM5 (ARABIDOPSIS PUMILIO 5), RNA binding [Arabidopsis thaliana] (TAIR:AT3G20250.1); similar to Os03g0831100 [Oryza sativa (japonica cultivar-group)] (GB:NP_001051791.1); similar to Puf family RNA-binding protein (ISS) [Ostreococcus tauri] (GB:CAL55619.1); contains InterPro domain Armadillo-like helical; (InterPro:IPR011989); contains Inte…	1.28028
AT3G13230	nucleic acid binding; similar to Isopenicillin N synthetase; KH, type 1 [Medicago truncatula] (GB:ABE83111.1); contains InterPro domain KH; (InterPro:IPR004087); contains InterPro domain KH, type 1; (InterPro:IPR004088)	1.10204
AT3G20270	lipid-binding serum glycoprotein family protein; similar to lipid-binding serum glycoprotein family protein [Arabidopsis thaliana] (TAIR:AT1G04970.1); similar to Os06g0309200 [Oryza sativa (japonica cultivar-group)] (GB:NP_001057479.1); similar to bactericidal permeability increasing protein/lipopolysaccharide binding protein variant a [Gadus morhua] (GB:AAM52335.1); similar to bactericidal perme…	-1.68891
AT3G12660	fasciclin-like arabinogalactan-protein, family (FLA14)	-4.13163
AT3G12850	COP9 signalosome complex-related / CSN complex-related; similar to FUS6 (FUSCA 6) [Arabidopsis thaliana] (TAIR:AT3G61140.1); similar to FUS6 (GB:AAA32792.1); contains InterPro domain Annexin; (InterPro:IPR001464)	1.09128
AT3G12860	nucleolar protein Nop56, putative; similar to NOP56 (ARABIDOPSIS HOMOLOG OF NUCLEOLAR PROTEIN NOP56) [Arabidopsis thaliana] (TAIR:AT1G56110.1); similar to Os03g0352300 [Oryza sativa (japonica cultivar-group)] (GB:NP_001050122.1); similar to Pre-mRNA processing ribonucleoprotein, binding re (GB:ABE82021.1); contains InterPro domain NOSIC; (InterPro:IPR012976); contains InterPro domain NOP5, N-term…	1.40178
AT3G12700	aspartyl protease family protein; similar to chloroplast nucleoid DNA-binding protein-related [Arabidopsis thaliana] (TAIR:AT3G25700.1); similar to Os01g0679500 [Oryza sativa (japonica cultivar-group)] (GB:NP_001043866.1); similar to Os05g0557100 [Oryza sativa (japonica cultivar-group)] (GB:NP_001056286.1); similar to chloroplast nucleoid DNA binding protein-like [Oryza sativa (japonica cultivar-…	1.10981
AT3G12670	EMB2742 (EMBRYO DEFECTIVE 2742); CTP synthase; similar to CTP synthase, putative / UTP--ammonia ligase, putative [Arabidopsis thaliana] (TAIR:AT1G30820.1); similar to CTP synthase, putative / UTP--ammonia ligase, putative [Arabidopsis thaliana] (TAIR:AT2G34890.1); similar to unknown protein [Arabidopsis thaliana] (TAIR:AT4G20320.2); similar to putative CTP synthetase [Oryza sativa (japonica culti…	1.14173
AT3G18440	similar to unknown protein [Arabidopsis thaliana] (TAIR:AT1G18420.1); similar to Putative expressed protein [Brassica oleracea] (GB:AAW81734.1); contains InterPro domain Protein of unknown function UPF0005; (InterPro:IPR006214)	1.05649
AT3G18360	VQ motif-containing protein; similar to VQ motif-containing protein [Arabidopsis thaliana] (TAIR:AT1G21320.1); similar to hypothetical protein [Oryza sativa (japonica cultivar-group)] (GB:BAD28841.1); contains InterPro domain VQ; (InterPro:IPR008889)	-2.78487
AT3G27440	uracil phosphoribosyltransferase, putative / UMP pyrophosphorylase, putative / UPRTase, putative; similar to ATUK/UPRT1, ATP binding / kinase/ uracil phosphoribosyltransferase/ uridine kinase [Arabidopsis thaliana] (TAIR:AT5G40870.1); similar to uracil phosphoribosyltransferase, putative / UMP pyrophosphorylase, putative / UPRTase, putative [Arabidopsis thaliana] (TAIR:AT3G27190.1); similar to ur…	-1.26435
AT3G29240	similar to unknown protein [Arabidopsis thaliana] (TAIR:AT1G33780.1); similar to Os10g0330400 [Oryza sativa (japonica cultivar-group)] (GB:NP_001064365.1); similar to Protein of unknown function DUF179 [Medicago truncatula] (GB:ABE94310.1); contains InterPro domain Protein of unknown function DUF179; (InterPro:IPR003774)	-1.35534
AT3G23030	auxin inducible gene expressed in the nucleus	-1.06598
AT3G23050	Transcription regulator acting as repressor of auxin-inducible gene expression. Plays role in the control of gravitropic growth and development in light-grown seedlings. Auxin induces the degradation of the protein in a dosage-dependent manner in a process mediated by AtRac1. Auxin induced the relocalization of the protein within the nucleus from a diffused nucleoplasmic pattern to a discrete par…	-1.09451
AT3G26960	similar to unknown protein [Arabidopsis thaliana] (TAIR:AT5G41050.1); similar to Os09g0508200 [Oryza sativa (japonica cultivar-group)] (GB:NP_001063620.1); similar to Os12g0472800 [Oryza sativa (japonica cultivar-group)] (GB:NP_001066754.1)	1.25335
AT3G25165	Member of a diversely expressed predicted peptide family showing sequence similarity to tobacco Rapid Alkalinization Factor (RALF), and is believed to play an essential role in the physiology of Arabidopsis. Consists of a single exon and is characterized by a conserved C-terminal motif and N-terminal signal peptide.	-5.59791
AT3G25170	Member of a diversely expressed predicted peptide family showing sequence similarity to tobacco Rapid Alkalinization Factor (RALF), and is believed to play an essential role in the physiology of Arabidopsis. Consists of a single exon and is characterized by a conserved C-terminal motif and N-terminal signal peptide.	-5.33229
AT3G25290	auxin-responsive family protein; similar to auxin-responsive protein, putative [Arabidopsis thaliana] (TAIR:AT4G12980.1); similar to hypothetical protein 26.t00022 [Brassica oleracea] (GB:ABD65002.1); contains InterPro domain Protein of unknown function DUF568, DOMON-like; (InterPro:IPR007613); contains InterPro domain DOMON related; (InterPro:IPR005018); contains InterPro domain Cytochrome b561 …	-1.92861
AT3G25180	member of CYP82G	1.44182
AT3G25080	similar to unknown protein [Arabidopsis thaliana] (TAIR:AT1G24370.1); contains InterPro domain Protein of unknown function DUF626, Arabidopsis thaliana; (InterPro:IPR006462)	1.38297
AT3G13065	leucine-rich repeat transmembrane protein kinase, putative; similar to ATP binding / kinase/ protein serine/threonine kinase [Arabidopsis thaliana] (TAIR:AT1G78980.1); similar to Protein kinase [Medicago truncatula] (GB:ABE91085.1); contains InterPro domain Serine/threonine protein kinase; (InterPro:IPR002290); contains InterPro domain Protein kinase-like; (InterPro:IPR011009); contains InterPro …	-2.68216
NA	NA	-1.92237
AT3G23270	regulator of chromosome condensation (RCC1) family protein; similar to zinc finger protein, putative / regulator of chromosome condensation (RCC1) family protein [Arabidopsis thaliana] (TAIR:AT5G42140.1); similar to zinc finger protein (PRAF1) / regulator of chromosome condensation (RCC1) family protein [Arabidopsis thaliana] (TAIR:AT1G76950.1); similar to disease resistance protein (TIR-NBS-LRR …	-1.85445
AT3G19930	Encodes a sucrose hydrogen symporter that is induced by wounding.	-1.21173
AT3G21700	GTP binding; similar to GTP-binding family protein [Arabidopsis thaliana] (TAIR:AT5G54840.1); similar to Ras small GTPase, Rab type [Medicago truncatula] (GB:ABE83942.1); contains InterPro domain Miro-like; (InterPro:IPR013684); contains InterPro domain Ras GTPase; (InterPro:IPR001806);GTP binding; similar to GTP-binding family protein [Arabidopsis thaliana] (TAIR:AT5G54840.1); similar to Ras sma…	-2.86251
AT3G27550	group II intron splicing factor CRS1-related; similar to unknown protein [Arabidopsis thaliana] (TAIR:AT2G28480.1); similar to group II intron splicing factor CRS1-like [Oryza sativa (japonica cultivar-group)] (GB:BAD88160.1); similar to Os05g0145300 [Oryza sativa (japonica cultivar-group)] (GB:NP_001054631.1); similar to group II intron splicing factor CRS1-like [Oryza sativa (japonica cultivar-…	1.40048
AT3G20865	Encodes a putative arabinogalactan-protein (AGP40).	-3.45244
AT3G19440	pseudouridine synthase family protein; similar to pseudouridine synthase family protein [Arabidopsis thaliana] (TAIR:AT1G78910.1); similar to Os09g0103500 [Oryza sativa (japonica cultivar-group)] (GB:NP_001062556.1); similar to Os08g0520100 [Oryza sativa (japonica cultivar-group)] (GB:NP_001062265.1); similar to putative ribosomal large subunit pseudouridine synthase C protein [Oryza sativa (japo…	1.15158
AT3G19360	zinc finger (CCCH-type) family protein; similar to zinc finger (CCCH-type) family protein [Arabidopsis thaliana] (TAIR:AT1G32360.1); similar to Zinc finger, CCCH-type [Medicago truncatula] (GB:ABE86497.1); contains InterPro domain Zinc finger, CCCH-type; (InterPro:IPR000571)	1.01716
AT3G21180	one of the type IIB calcium pump isoforms. encodes an autoinhibited Ca(2+)-ATPase that contains an N-terminal calmodulin binding autoinhibitory domain.	-3.71945
AT3G26110	similar to BCP1 (Brassica campestris pollen protein 1) [Arabidopsis thaliana] (TAIR:AT1G24520.1); similar to Anther-specific protein BCP1 (GB:P41507); contains InterPro domain Virulence factor, pectin lyase fold; (InterPro:IPR011050)	-4.18718
AT3G25930	universal stress protein (USP) family protein; similar to universal stress protein (USP) family protein [Arabidopsis thaliana] (TAIR:AT1G68300.1); similar to Os01g0511100 [Oryza sativa (japonica cultivar-group)] (GB:NP_001043170.1); similar to Universal stress protein (Usp) [Medicago truncatula] (GB:ABE84254.1); contains InterPro domain UspA; (InterPro:IPR006016)	-1.90316
AT3G14560	unknown protein	-2.00052
AT3G23620	brix domain-containing protein; Identical to Brix domain-containing protein 1 homolog [Arabidopsis Thaliana] (GB:Q9LUG5;GB:Q8LCK0); similar to PREDICTED: brix domain containing 1 [Macaca mulatta] (GB:XP_001087115.1); similar to Os01g0513800 [Oryza sativa (japonica cultivar-group)] (GB:NP_001043185.1); contains InterPro domain Brix; (InterPro:IPR007109)	1.1055
AT3G14700	similar to SART-1 family protein [Arabidopsis thaliana] (TAIR:AT5G16780.1); similar to SART-1 protein [Medicago truncatula] (GB:ABE84261.1); similar to SART-1 protein [Medicago truncatula] (GB:ABE88274.1); similar to Os02g0511500 [Oryza sativa (japonica cultivar-group)] (GB:NP_001046936.1); contains InterPro domain SART-1 protein; (InterPro:IPR005011)	1.36194
AT3G17790	ATACP5 (acid phosphatase 5); acid phosphatase/ protein serine/threonine phosphatase; similar to ATPAP3/PAP3 (purple acid phosphatase 3), acid phosphatase/ protein serine/threonine phosphatase [Arabidopsis thaliana] (TAIR:AT1G14700.1); similar to putative acid phosphatase [Lupinus luteus] (GB:CAE85073.1); contains InterPro domain Acid phosphatase, type 5; (InterPro:IPR012007); contains InterPro do…	-1.22739
AT3G21540	transducin family protein / WD-40 repeat family protein; similar to TOZ (TORMOZEMBRYO DEFECTIVE), nucleotide binding [Arabidopsis thaliana] (TAIR:AT5G16750.1); similar to WD repeat-containing protein 3 [Homo sapiens] (GB:NP_006775.1); similar to PREDICTED: WD repeat-containing protein 3 isoform 1 [Macaca mulatta] (GB:XP_001113341.1); similar to U4/U6 small nuclear ribonucleoprotein Prp4 (contains…	1.51837
AT3G21570	similar to Os01g0384800 [Oryza sativa (japonica cultivar-group)] (GB:NP_001043098.1)	-3.58227
AT3G13940	DNA binding / DNA-directed RNA polymerase; similar to Os11g0615100 [Oryza sativa (japonica cultivar-group)] (GB:NP_001068274.1); similar to conserved hypothetical protein [Medicago truncatula] (GB:ABD28608.1); contains InterPro domain A49-like RNA polymerase I associated factor; (InterPro:IPR009668)	1.0882
AT3G13960	Growth regulating factor encoding transcription activator. One of the nine members of a GRF gene family, containing nuclear targeting domain. Involved in leaf development and expressed in root, shoot and flower.	1.28197
AT3G17980	C2 domain-containing protein; similar to C2 domain-containing protein [Arabidopsis thaliana] (TAIR:AT1G48590.1); similar to C2 [Medicago truncatula] (GB:ABE81436.1); contains InterPro domain C2; (InterPro:IPR000008); contains InterPro domain C2 calcium/lipid-binding region, CaLB; (InterPro:IPR008973)	-1.95847
AT3G15630	similar to unknown protein [Arabidopsis thaliana] (TAIR:AT1G52720.1); similar to conserved hypothetical protein [Medicago truncatula] (GB:ABE92597.1)	-1.0683
AT3G27810	Encodes a member of the R2R3-MYB transcription factor gene family. Induced by jasmonate. Involved in jasmonate response during stamen development.	-3.49576
AT3G27690	Encodes Lhcb2.4. Belongs to the Lhc super-gene family encodes the light-harvesting chlorophyll a/b-binding (LHC) proteins that constitute the antenna system of the photosynthetic apparatus.	1.11671
AT3G15740	zinc finger (C3HC4-type RING finger) family protein; similar to zinc finger (C3HC4-type RING finger) family protein [Arabidopsis thaliana] (TAIR:AT3G14970.1); similar to PREDICTED: similar to Ubiquitin protein ligase Praja1 isoform 2 [Rattus norve (GB:XP_001058171.1); similar to Praja1 isoform a [Mus musculus] (GB:AAK15764.2); similar to Pja1 protein [Mus musculus] (GB:AAH08148.1); contains Inter…	1.36191
AT3G15770	similar to unknown protein [Arabidopsis thaliana] (TAIR:AT5G25360.1); similar to hypothetical protein [Glycine max] (GB:AAN03467.1)	-1.1147
AT3G15650	phospholipase/carboxylesterase family protein; similar to phospholipase/carboxylesterase family protein [Arabidopsis thaliana] (TAIR:AT1G52700.1); similar to putative lysophospholipase 2 [Oryza sativa (japonica cultivar-group)] (GB:BAB62566.1); contains InterPro domain Phospholipase/Carboxylesterase; (InterPro:IPR003140)	1.45641
AT3G26860	similar to self-incompatibility protein-related [Arabidopsis thaliana] (TAIR:AT3G27680.1); similar to self-incompatibility protein-related [Arabidopsis thaliana] (TAIR:AT3G26870.1); contains InterPro domain Plant self-incompatibility S1; (InterPro:IPR010264)	-6.04784
AT3G26880	self-incompatibility protein-related; similar to unknown protein [Arabidopsis thaliana] (TAIR:AT1G28305.1); contains InterPro domain Plant self-incompatibility S1; (InterPro:IPR010264)	-1.73882
AT3G22660	rRNA processing protein-related; Identical to Probable rRNA-processing protein EBP2 homolog [Arabidopsis Thaliana] (GB:Q9LUJ5); similar to Os07g0475800 [Oryza sativa (japonica cultivar-group)] (GB:NP_001059623.1); similar to Eukaryotic rRNA processing protein EBP2 [Medicago truncatula] (GB:ABE88182.1); contains InterPro domain Eukaryotic rRNA processing; (InterPro:IPR008610)	1.13984
AT3G16040	similar to unknown protein [Arabidopsis thaliana] (TAIR:AT1G15270.1); similar to conserved hypothetical protein [Medicago truncatula] (GB:ABE77733.1)	-3.54343
AT3G22650	F-box family protein; similar to F-box family protein (FBW1) [Arabidopsis thaliana] (TAIR:AT3G21410.1); similar to Cyclin-like F-box; F-box protein interaction domain; Galactose oxidase, central [Medicago truncatula] (GB:ABE85493.1); contains InterPro domain Cyclin-like F-box; (InterPro:IPR001810); contains InterPro domain F-box associated type 1; (InterPro:IPR006527)	-1.55742
AT3G15440	similar to zinc finger (C3HC4-type RING finger) family protein [Arabidopsis thaliana] (TAIR:AT3G15740.1)	1.28048
AT3G15500	Encodes an ATAF-like NAC-domain transcription factor that doesn't contain C-terminal sequences shared by CUC1, CUC2 and NAM. Note: this protein (AtNAC3) is not to be confused with the protein encoded by locus AT3G29035, which, on occasion, has also been referred to as AtNAC3.	-2.13434
AT3G15540	IAA induced protein 19	-1.89486
AT3G17630	member of Putative Na+/H+ antiporter family	-2.42301
AT3G22360	encodes an alternative oxidase whose expression is limited to flowers and floral buds.	-1.53993
AT3G22370	Encodes an isoform of alternative oxidase that is expressed in rosettes, flowers, and root. The alternative oxidase of plant mitochondria transfers electrons from the ubiquinone pool to oxygen without energy conservations. It is regulated through transcriptional control and by pyruvate. Plays a role in shoot acclimation to low temperature. Also is capable of ameliorating reactive oxygen species p…	1.44167
AT3G17220	invertase/pectin methylesterase inhibitor family protein; Identical to Pectinmethylesterase inhibitor 2 precursor (AtPMEI2) (PMEI2) [Arabidopsis Thaliana] (GB:Q9LUV1); similar to invertase/pectin methylesterase inhibitor family protein [Arabidopsis thaliana] (TAIR:AT1G48020.1); similar to pectinmethylesterase inhibitor [Actinidia deliciosa] (GB:BAC54964.1); contains InterPro domain Plant invertas…	-3.89714
AT3G02380	homologous to the flowering-time gene CONSTANS (CO) encoding zinc-finger proteins	-3.41375
AT3G02480	ABA-responsive protein-related; similar to unknown protein [Arabidopsis thaliana] (TAIR:AT5G38760.1); similar to hypothetical protein [Cleome spinosa] (GB:ABD96872.1); contains InterPro domain Late embryogenesis abundant protein; (InterPro:IPR004238)	-3.27067
AT3G06490	putative transcription factor MYB108 (MYB108) mRNA,	-2.79481
AT3G06830	pectinesterase family protein; similar to pectinesterase family protein [Arabidopsis thaliana] (TAIR:AT5G49180.1); similar to Pectinesterase; Pectinesterase inhibitor [Medicago truncatula] (GB:ABE80624.1); contains InterPro domain Virulence factor, pectin lyase fold; (InterPro:IPR011050); contains InterPro domain Plant invertase/pectin methylesterase inhibitor; (InterPro:IPR007186); contains Inte…	-1.70488
AT3G07010	pectate lyase family protein; Identical to Probable pectate lyase 8 precursor (EC 4.2.2.2) [Arabidopsis Thaliana] (GB:Q9M8Z8;GB:Q8LF66); similar to pectate lyase family protein [Arabidopsis thaliana] (TAIR:AT3G24670.1); similar to pectate lyase family protein [Arabidopsis thaliana] (TAIR:AT4G13210.1); similar to pectate lyase family protein [Arabidopsis thaliana] (TAIR:AT5G48900.1); similar to pe…	-1.73347
AT3G05960	sugar transporter, putative; Identical to Sugar transport protein 6 (Hexose transporter 6) (STP6) [Arabidopsis Thaliana] (GB:Q9SFG0;GB:O81704); similar to sugar transporter, putative [Arabidopsis thaliana] (TAIR:AT5G26250.1); similar to monosaccharide transporter [Populus tremula x Populus tremuloides] (GB:CAG27608.1); contains InterPro domain Sugar transporter; (InterPro:IPR003663); contains Int…	-3.30087
AT3G04360	C2 domain-containing protein; similar to C2 domain-containing protein [Arabidopsis thaliana] (TAIR:AT1G04540.1); similar to C2 calcium/lipid-binding re (GB:ABE92950.1); contains InterPro domain C2; (InterPro:IPR000008); contains InterPro domain C2 calcium/lipid-binding region, CaLB; (InterPro:IPR008973)	-2.14377
AT3G02810	protein kinase family protein; similar to protein kinase family protein [Arabidopsis thaliana] (TAIR:AT5G16500.1); similar to Protein kinase [Medicago truncatula] (GB:ABE90364.1); contains InterPro domain Protein kinase-like; (InterPro:IPR011009); contains InterPro domain Protein kinase; (InterPro:IPR000719); contains InterPro domain Serine/threonine protein kinase, active site; (InterPro:IPR0082…	-2.22829
AT3G02970	phosphate-responsive 1 family protein; similar to PHI-1 (PHOSPHATE-INDUCED 1) [Arabidopsis thaliana] (TAIR:AT1G35140.1); similar to phi-1 [Nicotiana tabacum] (GB:BAA33810.1); contains InterPro domain Phosphate-induced protein 1 conserved region; (InterPro:IPR006766)	-2.72591
AT3G07820	polygalacturonase 3 (PGA3) / pectinase; similar to polygalacturonase, putative / pectinase, putative [Arabidopsis thaliana] (TAIR:AT3G07840.1); similar to polygalacturonase, putative / pectinase, putative [Arabidopsis thaliana] (TAIR:AT3G07830.1); similar to polygalacturonase, putative / pectinase, putative [Arabidopsis thaliana] (TAIR:AT5G48140.1); similar to pollen-expressed protein MF9c [Brass…	-3.99602
AT3G08560	VHA-E2 (VACUOLAR H+-ATPASE SUBUNIT E ISOFORM 2); hydrogen-exporting ATPase, phosphorylative mechanism; similar to TUF (VACUOLAR ATP SYNTHASE SUBUNIT E1) [Arabidopsis thaliana] (TAIR:AT4G11150.1); similar to vacuolar ATPase subunit E-like protein [Thellun (GB:AAM19709.1); contains InterPro domain ATPase, V1/A1 complex, subunit E; (InterPro:IPR002842)	-2.61618
AT3G07830	polygalacturonase, putative / pectinase, putative; similar to polygalacturonase 3 (PGA3) / pectinase [Arabidopsis thaliana] (TAIR:AT3G07820.1); similar to polygalacturonase, putative / pectinase, putative [Arabidopsis thaliana] (TAIR:AT3G07840.1); similar to polygalacturonase, putative / pectinase, putative [Arabidopsis thaliana] (TAIR:AT5G48140.1); similar to pollen-expressed protein MF9c [Brass…	-4.17746
AT3G07840	polygalacturonase, putative / pectinase, putative; similar to polygalacturonase 3 (PGA3) / pectinase [Arabidopsis thaliana] (TAIR:AT3G07820.1); similar to polygalacturonase, putative / pectinase, putative [Arabidopsis thaliana] (TAIR:AT3G07830.1); similar to Polygalacturonase precursor (PG) (Pectinase) (GB:P35337); similar to putative pollen polygalacturonase [Brassica oleracea] (GB:AAM74219.1); …	-3.39657
AT3G07960	phosphatidylinositol-4-phosphate 5-kinase family protein; Identical to Phosphatidylinositol-4-phosphate 5-kinase 6 (EC 2.7.1.68) (AtPIP5K6) (1-phosphatidylinositol-4-phosphate kinase 6) (PtdIns(4)P-5-kinase 6) (Diphosphoinositide kinase 6) (PIP5K6) [Arabidopsis Thaliana] (GB:Q9SFB8); similar to phosphatidylinositol-4-phosphate 5-kinase family protein [Arabidopsis thaliana] (TAIR:AT3G56960.1); sim…	-1.14275
AT3G09540	pectate lyase family protein; similar to pectate lyase family protein [Arabidopsis thaliana] (TAIR:AT3G55140.1); similar to Os01g0546800 [Oryza sativa (japonica cultivar-group)] (GB:NP_001043284.1); similar to putative pectate lyase [Oryza sativa (japonica cultivar-group)] (GB:BAD73403.1); contains InterPro domain Virulence factor, pectin lyase fold; (InterPro:IPR011050); contains InterPro domain…	1.5369
AT3G09600	DNA binding / transcription factor; similar to myb family transcription factor [Arabidopsis thaliana] (TAIR:AT5G02840.2); similar to MYB transcription factor MYB118 [Glycine max] (GB:ABH02853.1); contains InterPro domain Homeodomain-related; (InterPro:IPR012287); contains InterPro domain Homeodomain-like; (InterPro:IPR009057); contains InterPro domain Myb-like DNA-binding region, SHAQKYF class; (…	-1.78354
AT3G09600	DNA binding / transcription factor; similar to myb family transcription factor [Arabidopsis thaliana] (TAIR:AT5G02840.2); similar to MYB transcription factor MYB118 [Glycine max] (GB:ABH02853.1); contains InterPro domain Homeodomain-related; (InterPro:IPR012287); contains InterPro domain Homeodomain-like; (InterPro:IPR009057); contains InterPro domain Myb-like DNA-binding region, SHAQKYF class; (…	-2.6555
AT3G05820	beta-fructofuranosidase, putative / invertase, putative / saccharase, putative / beta-fructosidase, putative; similar to beta-fructofuranosidase, putative / invertase, putative / saccharase, putative / beta-fructosidase, putative [Arabidopsis thaliana] (TAIR:AT1G56560.1); similar to beta-fructofuranosidase, putative / invertase, putative / saccharase, putative / beta-fructosidase, putative [Arabi…	-1.66408
AT3G05790	Lon protease, putative; Identical to Putative Lon protease homolog 4, mitochondrial precursor (EC 3.4.21.-) (LON) [Arabidopsis Thaliana] (GB:Q9M9L7); similar to LON_ARA_ARA (Lon protease homolog gene), ATP binding / ATP-dependent peptidase/ serine-type peptidase [Arabidopsis thaliana] (TAIR:AT5G26860.1); similar to Lon protease, putative [Arabidopsis thaliana] (TAIR:AT3G05780.1); similar to Lon p…	1.18025
AT3G05930	germin-like protein (GLP8)	-4.41883
AT3G04710	ankyrin repeat family protein; similar to binding [Arabidopsis thaliana] (TAIR:AT4G12400.2); similar to stress-inducible protein, putative [Arabidopsis thaliana] (TAIR:AT1G62740.1); similar to unknown [Nicotiana benthamiana] (GB:AAQ63971.1); contains InterPro domain Tetratricopeptide region; (InterPro:IPR013026); contains InterPro domain Tetratricopeptide TPR_1; (InterPro:IPR001440); contains Int…	1.25383
AT3G04670	member of WRKY Transcription Factor; Group II-d	-1.09805
AT3G04620	nucleic acid binding; similar to nucleic acid binding [Arabidopsis thaliana] (TAIR:AT1G29250.1); similar to unknown protein [Oryza sativa (japonica cultivar-group)] (GB:BAD15498.1); contains InterPro domain Alba, DNA/RNA-binding protein; (InterPro:IPR002775)	-1.58637
AT3G04690	protein kinase family protein; similar to protein kinase family protein [Arabidopsis thaliana] (TAIR:AT5G28680.1); similar to protein kinase family protein [Arabidopsis thaliana] (TAIR:AT3G51550.1); similar to Os05g0280700 [Oryza sativa (japonica cultivar-group)] (GB:NP_001055089.1); similar to putative receptor-like protein kinase [Oryza sativa (japonica cultivar-group)] (GB:BAD81103.1); similar…	-1.42966
AT3G03080	NADP-dependent oxidoreductase, putative; similar to NADP-dependent oxidoreductase, putative [Arabidopsis thaliana] (TAIR:AT5G17000.1); similar to AT-AER (ALKENAL REDUCTASE), 2-alkenal reductase [Arabidopsis thaliana] (TAIR:AT5G16970.1); similar to allyl alcohol dehydrogenase [Nicotiana tabacum] (GB:BAA89423.1); contains InterPro domain GroES-like; (InterPro:IPR011032); contains InterPro domain Al…	-1.78986
AT3G05610	pectinesterase family protein; similar to pectinesterase family protein [Arabidopsis thaliana] (TAIR:AT5G27870.1); similar to Pectinesterase; Pectinesterase inhibitor [Medicago truncatula] (GB:ABE85690.1); contains InterPro domain Virulence factor, pectin lyase fold; (InterPro:IPR011050); contains InterPro domain Plant invertase/pectin methylesterase inhibitor; (InterPro:IPR007186); contains Inte…	-5.22972
AT3G10520	class 2 non-symbiotic hemoglobin	1.26126
AT3G09930	GDSL-motif lipase/hydrolase family protein; similar to GDSL-motif lipase/hydrolase family protein [Arabidopsis thaliana] (TAIR:AT5G03610.1); similar to GDSL-lipase -like [Oryza sativa (japonica cultivar-group)] (GB:BAD46208.1); similar to Os09g0567800 [Oryza sativa (japonica cultivar-group)] (GB:NP_001063965.1); contains InterPro domain Lipolytic enzyme, G-D-S-L; (InterPro:IPR001087)	-4.25361
AT3G10580	myb family transcription factor; similar to myb family transcription factor [Arabidopsis thaliana] (TAIR:AT4G09450.1); similar to I-box binding factor [Solanum lycopersicum] (GB:CAB65169.1); similar to syringolide-induced protein 1-3-1B [Glycine max] (GB:BAB86893.1); contains InterPro domain Homeodomain-related; (InterPro:IPR012287); contains InterPro domain Homeodomain-like; (InterPro:IPR009057)…	2.49274
AT3G10530	transducin family protein / WD-40 repeat family protein; similar to nucleotide binding [Arabidopsis thaliana] (TAIR:AT2G33340.3); similar to WD40-repeat-containing subunit of the 18S rRNA processing complex (ISS) [Ostreococcus tauri] (GB:CAL50451.1); similar to Os01g0183100 [Oryza sativa (japonica cultivar-group)] (GB:NP_001042224.1); contains InterPro domain BING4, C-terminal; (InterPro:IPR01295…	1.37186
AT3G10460	self-incompatibility protein-related; similar to unknown protein [Arabidopsis thaliana] (TAIR:AT5G04347.1); contains InterPro domain Plant self-incompatibility S1; (InterPro:IPR010264)	-3.35814
AT3G01980	short-chain dehydrogenase/reductase (SDR) family protein; similar to short-chain dehydrogenase/reductase (SDR) family protein [Arabidopsis thaliana] (TAIR:AT2G17845.1); similar to alcohol dehydrogenase [Prunus mume] (GB:BAE48662.1); contains InterPro domain Glucose/ribitol dehydrogenase; (InterPro:IPR002347);short-chain dehydrogenase/reductase (SDR) family protein; similar to short-chain dehydrog…	-1.45826
AT3G09440	heat shock cognate 70 kDa protein 3 (HSC70-3) (HSP70-3); Identical to Heat shock cognate 70 kDa protein 3 (Hsc70.3) (HSC70-3) [Arabidopsis Thaliana] (GB:O65719;GB:Q42345); similar to HSP70 (heat shock protein 70), ATP binding [Arabidopsis thaliana] (TAIR:AT3G12580.1); similar to heat shock cognate 70 kDa protein 2 (HSC70-2) (HSP70-2) [Arabidopsis thaliana] (TAIR:AT5G02490.1); similar to HSC70-1 (…	1.34455
AT3G09350	armadillo/beta-catenin repeat family protein; similar to armadillo/beta-catenin repeat family protein [Arabidopsis thaliana] (TAIR:AT3G53800.1); similar to Os03g0271400 [Oryza sativa (japonica cultivar-group)] (GB:NP_001049691.1); similar to putative stress-induced protein [Solanum commersonii] (GB:CAJ19270.1); similar to Os03g0822700 [Oryza sativa (japonica cultivar-group)] (GB:NP_001051736.1); …	1.07775
AT3G03430	polcalcin, putative / calcium-binding pollen allergen, putative; Identical to Probable calcium-binding protein At3g03430 [Arabidopsis Thaliana] (GB:Q9SRP7); similar to polcalcin, putative / calcium-binding pollen allergen, putative [Arabidopsis thaliana] (TAIR:AT5G17480.1); similar to Polcalcin Bra n 2 (Calcium-binding pollen allergen Bra n 2) (GB:P69198); contains InterPro domain EF-Hand type; (…	-3.67499
AT3G11660	encodes a protein whose sequence is similar to tobacco hairpin-induced gene (HIN1) and Arabidopsis non-race specific disease resistance gene (NDR1). Expression of this gene is induced by cucumber mosaic virus. Localization of the gene product is similar to that of NHL3 (plasma membrane) but it is yet inconclusive.	-1.29252
AT3G01470	Encodes a homeodomain leucine zipper class I (HD-Zip I) transcriptional activator involved in leaf development.	-1.00586
AT3G01700	AGP11 (ARABINOGALACTAN PROTEIN 11); Identical to Classical arabinogalactan protein 11 precursor (AGP11) [Arabidopsis Thaliana] (GB:Q9FVE0;GB:Q9S7N4); similar to AGP6 (ARABINOGALACTAN PROTEINS 6) [Arabidopsis thaliana] (TAIR:AT5G14380.1); similar to arabinogalactan protein [Brassica napus] (GB:AAC37509.1); similar to arabinogalactan protein [Brassica napus] (GB:AAC37510.1)	-5.93788
AT3G07650	This gene belongs to the CO (CONSTANS) gene family. This gene family is divided in three subgroups: groups III, to which COL9 belongs, is characterised by one B-box (supposed to regulate protein-protein interactions) and a second diverged zinc finger. COL9 downregulates expression of CO (CONSTANS) as well as FT and SOC1 which are known regulatory targets of CO.	-1.18035
AT3G01020	Encodes a mitochondrial protein similar to E.coli IscU. In bacteria, IscU is a scaffold protein accepting sulfur and iron to build a transient Fe-S cluster,which is subsequently transferred to a target apoprotein.	-1.211
AT3G01250	unknown protein	-5.31202
AT3G01240	similar to unknown protein [Arabidopsis thaliana] (TAIR:AT3G01230.1)	-4.12685
AT3G01270	pectate lyase family protein; Identical to Probable pectate lyase 7 precursor (EC 4.2.2.2) [Arabidopsis Thaliana] (GB:Q9SRH4;GB:Q8LGC8); similar to pectate lyase family protein [Arabidopsis thaliana] (TAIR:AT5G15110.1); similar to Pectate lyase, N-terminal; Pectolytic enzyme, Pectin lyase fold [Medicago truncatula] (GB:ABE84460.1); contains InterPro domain Virulence factor, pectin lyase fold; (In…	-3.4373
AT3G11430	Encodes a protein with glycerol-3-phosphate acyltransferase activity, involved in the biosynthesis of suberin polyester.	-3.68597
AT3G05130	similar to unknown protein [Arabidopsis thaliana] (TAIR:AT5G27330.1); similar to Viral A-type inclusion protein repeat [Entamoeba histolytica HM-1:IMSS] (GB:XP_653447.1); contains InterPro domain Prefoldin; (InterPro:IPR009053)	1.00528
AT3G03800	member of SYP13 Gene Family	-1.41814
AT1G69070	similar to unknown protein [Arabidopsis thaliana] (TAIR:AT3G28770.1); similar to unknown protein [Oryza sativa (japonica cultivar-group)] (GB:AAN08225.2); similar to Nop14-like family protein, expressed [Oryza sativa (japonica cultivar-group)] (GB:ABF97462.1); similar to Nop14-like protein [Medicago truncatula] (GB:ABE90856.1); contains InterPro domain Nop14-like protein; (InterPro:IPR007276)	1.2022
NA	NA	-1.1729
AT3G16470	JA-responsive gene	-1.36004
AT1G06380	ribosomal protein-related; similar to 60S ribosomal protein-related [Arabidopsis thaliana] (TAIR:AT2G42650.1); similar to 60S ribosomal protein-related (ISS) [Ostreococcus tauri] (GB:CAL54265.1); similar to Os05g0558000 [Oryza sativa (japonica cultivar-group)] (GB:NP_001056294.1); contains InterPro domain Ribosomal protein L1; (InterPro:IPR002143)	1.01872
AT1G17745	encodes a 3-Phosphoglycerate dehydrogenase	-1.67408
AT1G13810	similar to unknown protein [Arabidopsis thaliana] (TAIR:AT1G67660.2); similar to H0811E11.7 [Oryza sativa (indica cultivar-group)] (GB:CAC09491.2); similar to OSJNBa0081L15.20 [Oryza sativa (japonica cultivar-group)] (GB:CAE03158.2); contains domain no description (G3D.3.90.320.10); contains domain ALPHA/BETA HYDROLASE RELATED (PTHR10992:SF3); contains domain ALPHA/BETA HYDROLASE RELATED (PTHR109…	1.37301
AT1G02370	pentatricopeptide (PPR) repeat-containing protein; similar to pentatricopeptide (PPR) repeat-containing protein [Arabidopsis thaliana] (TAIR:AT4G01990.1); similar to H0107B07.5 [Oryza sativa (indica cultivar-group)] (GB:CAH66166.1); similar to Os01g0301000 [Oryza sativa (japonica cultivar-group)] (GB:NP_001042820.1); similar to Os04g0320200 [Oryza sativa (japonica cultivar-group)] (GB:NP_00105245…	1.07735
AT1G13890	Encodes a member of a gene family homologous to mammalian SNAP25, a type of SNARE proteins with two chains. There are three members in Arabidopsis: SNAP30, SNAP29, and SNAP33.	-2.6526
AT1G18990	similar to unknown protein [Arabidopsis thaliana] (TAIR:AT1G74830.1); similar to Os10g0414800 [Oryza sativa (japonica cultivar-group)] (GB:NP_001064597.1); similar to Protein of unknown function, DUF593, putative [Oryza sativa (japonica cultivar-group)] (GB:AAX95673.1); similar to Os01g0775200 [Oryza sativa (japonica cultivar-group)] (GB:NP_001044407.1); contains InterPro domain Protein of unknow…	-3.36999
AT1G19050	Encodes a member of the Arabidopsis response regulator (ARR) family, most closely related to ARR15. A two-component response regulator protein containing a phosphate accepting domain in the receiver domain but lacking a DNA binding domain in the output domain. Involved in response to cytokinin and meristem stem cell maintenance.	1.65424
AT1G15670	kelch repeat-containing F-box family protein; similar to kelch repeat-containing F-box family protein [Arabidopsis thaliana] (TAIR:AT1G80440.1); similar to kelch repeat-containing F-box-like [Oryza sativa (japonica cultivar-group)] (GB:BAD25000.1); similar to Os06g0594400 [Oryza sativa (japonica cultivar-group)] (GB:NP_001057979.1); contains InterPro domain Cyclin-like F-box; (InterPro:IPR001810)…	-1.55013
AT1G21290	copia-like retrotransposon family, has a 3.7e-25 P-value blast match to GB:CAA72989 open reading frame 1 (Ty1_Copia-element) (Brassica oleracea)	1.08628
AT1G21250	cell wall-associated kinase, may function as a signaling receptor of extracellular matrix component.	1.61189
AT1G28130	encodes an IAA-amido synthase that conjugates Asp and other amino acids to auxin in vitro. Lines carrying insertions in this gene are hypersensitive to auxin.	-1.2367
AT1G52410	Contains a novel calcium-binding repeat sequence. Binds TSK in vitro. Localizes to small cytoplasmic vesicles in interphase cells. In cells synchronized for cell division, TSA1 and TSK relocalize to ends of spindle microtubules that are ahead of separating chromatids during metaphase and anaphase of mitosis. May be involved in mitosis together with TSK. Expressed preferentially in the flower and …	-1.51963
AT1G52400	encodes a member of glycosyl hydrolase family 1	-1.37414
AT1G52290	protein kinase family protein; similar to ATPERK1 (PROLINE EXTENSIN-LIKE RECEPTOR KINASE 1), ATP binding / protein kinase [Arabidopsis thaliana] (TAIR:AT3G24550.1); similar to putative receptor protein kinase PERK1 [Glycine max] (GB:BAE46451.1); contains InterPro domain Protein kinase-like; (InterPro:IPR011009); contains InterPro domain Protein kinase; (InterPro:IPR000719); contains InterPro doma…	1.17394
AT1G68990	DNA-directed RNA polymerase, mitochondrial (RPOMT); Identical to DNA-directed RNA polymerase 1, mitochondrial precursor (EC 2.7.7.6) (RPOT1) [Arabidopsis Thaliana] (GB:P92969;GB:O23698); similar to PDE319/SCA3 (PIGMENT DEFECTIVE 319, SCABRA 3), DNA binding / DNA-directed RNA polymerase [Arabidopsis thaliana] (TAIR:AT2G24120.1); similar to DNA-directed RNA polymerase (RPOT2) [Arabidopsis thaliana]…	1.04141
AT1G63160	replication factor C 40 kDa, putative; similar to EMB1968 (EMBRYO DEFECTIVE 1968), ATPase [Arabidopsis thaliana] (TAIR:AT1G21690.1); similar to replication factor C 40kDa subunit [Oryza sativa (japonica cultivar-group)] (GB:BAB69675.1); contains InterPro domain Replication factor C conserved region; (InterPro:IPR000862); contains InterPro domain DNA polymerase III clamp loader subunit, C-terminal…	1.00179
AT1G63060	similar to unknown protein [Arabidopsis thaliana] (TAIR:AT5G07330.1); similar to conserved hypothetical protein [Medicago truncatula] (GB:ABE88527.1)	-2.64254
AT1G77570	DNA binding / transcription factor; similar to AT-HSFA5 (Arabidopsis thaliana heat shock transcription factor A5), DNA binding / transcription factor [Arabidopsis thaliana] (TAIR:AT4G13980.1); similar to Os03g0854500 [Oryza sativa (japonica cultivar-group)] (GB:NP_001051938.1); similar to heat shock transcription factor 1 [Medicago sativa] (GB:ABJ09073.1); similar to heat shock transcription fact…	1.56945
AT1G64405	similar to hypothetical protein MtrDRAFT_AC142526g15v1 [Medicago truncatula] (GB:ABE94050.1)	-1.75401
AT1G64300	kinase; similar to protein kinase family protein [Arabidopsis thaliana] (TAIR:AT5G41730.1); similar to photoreceptor [Ceratodon purpureus] (GB:CAA71838.1); similar to Light-sensor Protein kinase [Includes: Phytochrome; Protein kinase ] (GB:P25848); similar to Os01g0621600 [Oryza sativa (japonica cultivar-group)] (GB:NP_001043605.1); contains InterPro domain Protein kinase-like; (InterPro:IPR01100…	-1.33737
AT1G71040	multi-copper oxidase type I family protein; similar to multi-copper oxidase type I family protein [Arabidopsis thaliana] (TAIR:AT1G23010.1); similar to Os01g0126100 [Oryza sativa (japonica cultivar-group)] (GB:NP_001041895.1); similar to putative spore coat protein-like protein [Oryza sativa (japonica cultivar-group)] (GB:BAB21194.1); contains InterPro domain Cupredoxin; (InterPro:IPR008972); con…	1.47628
AT1G29500	auxin-responsive protein, putative; similar to auxin-responsive protein, putative [Arabidopsis thaliana] (TAIR:AT1G29450.1); similar to auxin-induced SAUR-like protein [Capsicum annuum] (GB:AAM12781.1); contains InterPro domain Auxin responsive SAUR protein; (InterPro:IPR003676)	-1.09819
AT1G29660	GDSL-motif lipase/hydrolase family protein; similar to GDSL-motif lipase/hydrolase family protein [Arabidopsis thaliana] (TAIR:AT1G29670.1); similar to GDSL-lipase 1 [Capsicum annuum] (GB:AAZ23955.1); contains InterPro domain Lipolytic enzyme, G-D-S-L; (InterPro:IPR001087)	2.70353
AT1G72290	trypsin and protease inhibitor family protein / Kunitz family protein; similar to trypsin and protease inhibitor family protein / Kunitz family protein [Arabidopsis thaliana] (TAIR:AT1G73325.1); similar to water-soluble chlorophyll protein [Raphanus sativus var. niger] (GB:BAB72020.1); contains InterPro domain Proteinase inhibitor I3, Kunitz legume; (InterPro:IPR002160); contains InterPro domain …	-1.73294
AT1G72260	Encodes a thionin which is a cysteine rich protein having antimicrobial properties. Thi2.1 is expressed in response to a variety of pathogens and induced by ethylene and jasmonic acid.	-3.40934
AT1G69570	Dof-type zinc finger domain-containing protein; Identical to Dof zinc finger protein DOF1.10 (AtDOF1.10) (H-protein promoter- binding factor 2b) (DOF1.10) [Arabidopsis Thaliana] (GB:Q9SEZ3;GB:O81601); similar to Dof-type zinc finger domain-containing protein [Arabidopsis thaliana] (TAIR:AT1G26790.1); similar to Zinc finger, Dof-type [Medicago truncatula] (GB:ABE80370.1); contains InterPro domain …	-1.39704
AT1G52240	Encodes a member of KPP-like gene family, homolog of KPP (kinase partner protein) gene in tomato. Also a member of the RopGEF (guanine nucleotide exchange factor) family, containing the novel PRONE domain (plant-specific Rop nucleotide exchanger), which is exclusively active towards members of the Rop subfamily .	-2.0978
AT1G68440	similar to unknown protein [Arabidopsis thaliana] (TAIR:AT1G25400.1); similar to IMP dehydrogenase/GMP reductase [Medicago truncatula] (GB:ABE93249.1)	-2.10938
AT1G76790	O-methyltransferase family 2 protein; similar to O-methyltransferase, putative [Arabidopsis thaliana] (TAIR:AT1G21100.1); similar to O-methyltransferase, putative [Arabidopsis thaliana] (TAIR:AT1G21130.1); similar to phloroglucinol O-methyltransferase [Rosa chinensis var. spontanea] (GB:BAD18975.1); contains InterPro domain SAM (and some other nucleotide) binding motif; (InterPro:IPR000051); cont…	1.03037
AT1G76370	protein kinase, putative; similar to protein kinase [Arabidopsis thaliana] (TAIR:AT1G20650.1); similar to putative serine/threonine protein kinase [Oryza sativa (japonica cultivar-group)] (GB:AAT58829.1); similar to Os01g0936100 [Oryza sativa (japonica cultivar-group)] (GB:NP_001045326.1); contains InterPro domain Protein kinase-like; (InterPro:IPR011009); contains InterPro domain Protein kinase;…	-2.59174
AT1G74150	similar to kelch repeat-containing protein [Arabidopsis thaliana] (TAIR:AT1G18610.1); similar to hypothetical protein DDBDRAFT_0191741 [Dictyostelium discoideum AX4] (GB:XP_629287.1); similar to Os01g0300900 [Oryza sativa (japonica cultivar-group)] (GB:NP_001042819.1); contains InterPro domain Kelch; (InterPro:IPR011498); contains InterPro domain Galactose oxidase, central; (InterPro:IPR011043); …	1.06822
AT1G60850	ATRPAC42 (Arabidopsis thaliana RNA polymerase I subunit 42); DNA binding / DNA-directed RNA polymerase; similar to ATRPAC43 (Arabidopsis thaliana RNA polymerase I subunit 43), DNA binding / DNA-directed RNA polymerase [Arabidopsis thaliana] (TAIR:AT1G60620.1); similar to RNA polymerase subunit (GB:AAB00528.1); contains InterPro domain RNA polymerase, RpoA/D/Rpb3-type; (InterPro:IPR011263); contai…	1.07172
NA	NA	1.05328
AT1G76580	transcription factor; Identical to Squamosa promoter-binding-like protein 16 (SPL1-related protein 3) (SPL16) [Arabidopsis Thaliana] (GB:Q700C2;GB:Q8W4C0;GB:Q9C9K0;GB:Q9SMW9); similar to SPL14 (SQUAMOSA PROMOTER BINDING PROTEIN-LIKE 14), DNA binding / transcription factor [Arabidopsis thaliana] (TAIR:AT1G20980.1); similar to Squamosa promoter-binding-like protein 16 (SPL1-related protein 3) (GB:Q…	1.09456
AT1G76470	cinnamoyl-CoA reductase; similar to cinnamoyl-CoA reductase family [Arabidopsis thaliana] (TAIR:AT2G33590.1); similar to Os06g0623600 [Oryza sativa (japonica cultivar-group)] (GB:NP_001058105.1); similar to Os06g0623300 [Oryza sativa (japonica cultivar-group)] (GB:NP_001058104.1); similar to cinnamoyl-CoA reductase [Pinus taeda] (GB:AAL47684.1); contains InterPro domain NAD-dependent epimerase/de…	1.36023
AT1G76520	auxin efflux carrier family protein; similar to auxin efflux carrier family protein [Arabidopsis thaliana] (TAIR:AT1G76530.1); similar to Auxin Efflux Carrier [Medicago truncatula] (GB:ABE88820.1); contains InterPro domain Auxin Efflux Carrier; (InterPro:IPR004776)	1.30866
NA	NA	1.07133
AT1G67860	similar to unknown protein [Arabidopsis thaliana] (TAIR:AT1G67865.1)	-1.35753
AT1G67920	similar to unknown protein [Arabidopsis thaliana] (TAIR:AT1G24600.1)	1.37229
AT1G67870	glycine-rich protein; similar to ATEM1 (Early methionine labelled) [Arabidopsis thaliana] (TAIR:AT3G51810.1); similar to glycine-rich protein [Arabidopsis thaliana] (TAIR:AT2G05440.2); similar to ENSANGP00000018997 [Anopheles gambiae str. PEST] (GB:XP_309858.3)	-1.34769
AT1G68110	epsin N-terminal homology (ENTH) domain-containing protein / clathrin assembly protein-related; Identical to Putative clathrin assembly protein At1g68110 [Arabidopsis Thaliana] (GB:Q9C9X5); similar to epsin N-terminal homology (ENTH) domain-containing protein / clathrin assembly protein-related [Arabidopsis thaliana] (TAIR:AT1G25240.1); similar to Os09g0449500 [Oryza sativa (japonica cultivar-gro…	-4.75614
AT1G30070	SGS domain-containing protein; similar to COP1-interacting protein-related [Arabidopsis thaliana] (TAIR:AT1G30060.1); similar to SGS; HSP20-like chaperone [Medicago truncatula] (GB:ABC75374.1); contains InterPro domain SGS; (InterPro:IPR007699); contains InterPro domain HSP20-like chaperone; (InterPro:IPR008978); contains InterPro domain CS; (InterPro:IPR007052); contains InterPro domain Sigma fa…	1.12162
AT1G68750	Encodes one of four Arabidopsis phosphoenolpyruvate carboxylase proteins.	-2.92883
AT1G29940	Encodes a subunit of RNA polymerase 1 (aka RNA polymerase A).	1.33863
AT1G73630	calcium-binding protein, putative; similar to calcium-binding protein, putative [Arabidopsis thaliana] (TAIR:AT1G18210.2); similar to Calcium-binding EF-hand [Medicago truncatula] (GB:ABE81417.1); contains InterPro domain EF-Hand type; (InterPro:IPR011992); contains InterPro domain Calcium-binding EF-hand; (InterPro:IPR002048)	-1.75462
AT1G66360	C2 domain-containing protein; similar to C2 domain-containing protein [Arabidopsis thaliana] (TAIR:AT5G37740.1); similar to C2 [Medicago truncatula] (GB:ABE81436.1); contains InterPro domain C2; (InterPro:IPR000008); contains InterPro domain C2 calcium/lipid-binding region, CaLB; (InterPro:IPR008973)	-1.48668
AT1G71880	Sucrose transporter gene induced in response to nematodes; member of Sucrose-proton symporter family.	-1.89687
AT1G52770	phototropic-responsive NPH3 family protein; similar to phototropic-responsive NPH3 family protein [Arabidopsis thaliana] (TAIR:AT3G15570.1); similar to hypothetical protein [Oryza sativa (japonica cultivar-group)] (GB:AAT77355.1); contains InterPro domain NPH3; (InterPro:IPR004249)	2.15769
AT1G52930	brix domain-containing protein; similar to brix domain-containing protein [Arabidopsis thaliana] (TAIR:AT3G15460.1); similar to hypothetical protein UM05180.1 [Ustilago maydis 521] (GB:XP_761327.1); similar to Os02g0591800 [Oryza sativa (japonica cultivar-group)] (GB:NP_001047289.1); contains InterPro domain Brix; (InterPro:IPR007109)	1.07292
AT1G79910	similar to unknown protein [Arabidopsis thaliana] (TAIR:AT1G52315.1); similar to hypothetical protein [Oryza sativa (japonica cultivar-group)] (GB:BAD46051.1); similar to Os02g0159200 [Oryza sativa (japonica cultivar-group)] (GB:NP_001045961.1); contains InterPro domain Protein of unknown function DUF292, eukaryotic; (InterPro:IPR005061)	-3.99947
AT1G79860	Encodes a member of KPP-like gene family, homolog of KPP (kinase partner protein) gene in tomato. Also a member of the RopGEF (guanine nucleotide exchange factor) family, containing the novel PRONE domain (plant-specific Rop nucleotide exchanger), which is exclusively active towards members of the Rop subfamily.	-1.33977
AT1G70720	invertase/pectin methylesterase inhibitor family protein; similar to invertase/pectin methylesterase inhibitor family protein [Arabidopsis thaliana] (TAIR:AT1G23205.1); similar to putative 21kD protein precursor [Medicago sativa subsp. x varia] (GB:CAA72315.1); contains InterPro domain Plant invertase/pectin methylesterase inhibitor; (InterPro:IPR007186); contains InterPro domain Pectinesterase i…	-2.78231
AT1G70710	endo-1,4-beta-glucanase. Involved in cell elongation.	-1.1102
AT1G67540	unknown protein	-1.48987
AT1G52890	encodes a NAC transcription factor whose expression is induced by drought, high salt, and abscisic acid. This gene binds to ERD1 promoter in vitro.	-1.53979
AT1G74670	gibberellin-responsive protein, putative; similar to GASA4 (GAST1 PROTEIN HOMOLOG 4) [Arabidopsis thaliana] (TAIR:AT5G15230.1); similar to Gip1-like protein [Populus tomentosa] (GB:AAV84588.1); contains InterPro domain Gibberellin regulated protein; (InterPro:IPR003854)	-1.0455
AT1G70540	EDA24 (embryo sac development arrest 24); pectinesterase inhibitor; similar to invertase/pectin methylesterase inhibitor family protein [Arabidopsis thaliana] (TAIR:AT1G23350.1); similar to pectin methylesterase inhibitor [Brassica oleracea var. botrytis] (GB:AAZ20131.1); contains InterPro domain Plant invertase/pectin methylesterase inhibitor; (InterPro:IPR007186); contains InterPro domain Pecti…	-2.94205
AT1G63930	similar to unknown protein [Arabidopsis thaliana] (TAIR:AT4G23530.1); similar to Protein of unknown function DUF793 [Medicago truncatula] (GB:ABE83157.1); contains InterPro domain Protein of unknown function DUF793; (InterPro:IPR008511)	-2.96328
AT1G63840	zinc finger (C3HC4-type RING finger) family protein; similar to zinc finger (C3HC4-type RING finger) family protein [Arabidopsis thaliana] (TAIR:AT5G41400.1); similar to Zinc finger, RING-type; RINGv [Medicago truncatula] (GB:ABD28706.1); contains InterPro domain Zinc finger, RING-type; (InterPro:IPR001841)	-1.0496
AT1G74000	encodes a protein similar to strictosidine synthase, which is involved in the production of monoterpene indole alkaloids. This gene belongs to a family of 13 members in Arabidopsis.	-3.19069
AT1G73870	zinc finger (B-box type) family protein; Identical to Zinc finger protein CONSTANS-LIKE 7 (COL7) [Arabidopsis Thaliana] (GB:Q9C9A9;GB:Q5XF76); similar to zinc finger (B-box type) family protein [Arabidopsis thaliana] (TAIR:AT1G25440.1); similar to zinc finger protein-like [Oryza sativa (japonica cultivar-group)] (GB:BAD54363.1); similar to Os03g0711100 [Oryza sativa (japonica cultivar-group)] (GB…	1.26218
AT1G74020	Encodes AtSS-2 strictosidine synthase.	-1.55834
AT1G69720	Encodes a member (HO3) of the heme oxygenase family.	1.05097
AT1G72460	leucine-rich repeat transmembrane protein kinase, putative; similar to leucine-rich repeat transmembrane protein kinase, putative [Arabidopsis thaliana] (TAIR:AT3G42880.1); similar to Protein kinase [Medicago truncatula] (GB:ABE90954.1); contains InterPro domain Protein kinase-like; (InterPro:IPR011009); contains InterPro domain Leucine-rich repeat; (InterPro:IPR001611); contains InterPro domain …	-1.4431
AT1G72440	EDA25 (embryo sac development arrest 25); similar to unknown protein [Arabidopsis thaliana] (TAIR:AT3G17160.1); similar to unknown protein [Arabidopsis thaliana] (TAIR:AT3G28770.1); similar to CAATT-binding transcription factor/60S ribosomal subunit biogenesis protein (ISS) [Ostreococcus tauri] (GB:CAL56761.1); similar to Os09g0116400 [Oryza sativa (japonica cultivar-group)] (GB:NP_001062588.1); …	1.00812
AT1G68200	zinc finger (CCCH-type) family protein; similar to zinc finger (CCCH-type) family protein [Arabidopsis thaliana] (TAIR:AT1G66810.1); similar to Os01g0645000 [Oryza sativa (japonica cultivar-group)] (GB:NP_001043700.1); similar to Os05g0576300 [Oryza sativa (japonica cultivar-group)] (GB:NP_001056400.1); similar to Zinc finger C-x8-C-x5-C-x3-H type family protein [Oryza sativa (japonica cultivar-g…	1.3659
AT1G68190	zinc finger (B-box type) family protein; Identical to Putative zinc finger protein At1g68190 [Arabidopsis Thaliana] (GB:Q9C9F4;GB:Q8GY83); similar to COL9 (CONSTANS-LIKE 9), zinc ion binding [Arabidopsis thaliana] (TAIR:AT3G07650.3); similar to Os06g0298200 [Oryza sativa (japonica cultivar-group)] (GB:NP_001057441.1); similar to CONSTANS-like protein [Ipomoea nil] (GB:AAG24863.1); similar to Os02…	-1.43652
AT1G68290	bifunctional nuclease, putative; similar to bifunctional nuclease, putative [Arabidopsis thaliana] (TAIR:AT4G21585.1); similar to bifunctional nuclease [Zinnia elegans] (GB:AAD00694.1); contains InterPro domain Phospholipase C/P1 nuclease; (InterPro:IPR008947); contains InterPro domain S1/P1 nuclease; (InterPro:IPR003154)	-2.50982
AT1G11080	SCPL31 (serine carboxypeptidase-like 31); serine carboxypeptidase; similar to SCPL30 (serine carboxypeptidase-like 30), serine carboxypeptidase [Arabidopsis thaliana] (TAIR:AT4G15100.1); similar to serine carboxypeptidase S10 family protein [Arabidopsis thaliana] (TAIR:AT1G61130.1); similar to Os01g0332500 [Oryza sativa (japonica cultivar-group)] (GB:NP_001042932.1); similar to Os05g0158500 [Oryz…	-3.52794
AT1G51490	glycosyl hydrolase family 1 protein; similar to glycosyl hydrolase family 1 protein [Arabidopsis thaliana] (TAIR:AT1G47600.1); similar to glycosyl hydrolase family 1 protein [Arabidopsis thaliana] (TAIR:AT1G51470.1); similar to Glycoside hydrolase, family 1 [Medicago truncatula] (GB:ABE85996.1); contains InterPro domain Glycoside hydrolase, family 1; (InterPro:IPR001360)	-2.93112
AT1G51410	similar to Eucalyptus gunnii alcohol dehydrogenase of unknown physiological function (GI:1143445), apple tree, PIR:T16995; NOT a cinnamyl-alcohol dehydrogenase	-3.24545
AT2G43650	Sas10/U3 ribonucleoprotein (Utp) family protein; similar to unknown protein [Arabidopsis thaliana] (TAIR:AT3G28230.1); similar to Putative Sas10/Utp3 family protein, identical [Solanum demissum] (GB:AAT39972.1); contains InterPro domain Sas10/Utp3; (InterPro:IPR007146)	1.13159			c
AT1G55850	encodes a protein similar to cellulose synthase	-1.14948
AT1G62380	Encodes a protein similar to 1-aminocyclopropane-1-carboxylic oxidase (ACC oxidase). Expression of the AtACO2 transcripts is affected by ethylene.	1.28897
AT1G19500	similar to unknown protein [Arabidopsis thaliana] (TAIR:AT2G35765.1)	-4.05751
AT1G32250	calmodulin, putative; similar to calmodulin, putative [Arabidopsis thaliana] (TAIR:AT3G03000.1); similar to Os05g0577500 [Oryza sativa (japonica cultivar-group)] (GB:NP_001056407.1); similar to calmodulin [Theileria parva strain Muguga] (GB:XP_765284.1); similar to Os01g0505600 [Oryza sativa (japonica cultivar-group)] (GB:NP_001043146.1); contains InterPro domain EF-Hand type; (InterPro:IPR011992…	-2.32152
AT1G78290	serine/threonine protein kinase, putative; similar to OST1 (OPEN STOMATA 1), kinase/ protein kinase [Arabidopsis thaliana] (TAIR:AT4G33950.1); similar to Os07g0622000 [Oryza sativa (japonica cultivar-group)] (GB:NP_001060312.1); similar to abcisic acid-inducible protein kinanase [Oryza sativa (indica cultivar-group)] (GB:AAO65504.1); contains InterPro domain Serine/threonine protein kinase; (Inte…	-1.24101
AT1G14580	zinc finger (C2H2 type) family protein; similar to ATIDD4 (ARABIDOPSIS THALIANA INDETERMINATE(ID)-DOMAIN 4), transcription factor [Arabidopsis thaliana] (TAIR:AT2G02080.1); similar to Os08g0554400 [Oryza sativa (japonica cultivar-group)] (GB:NP_001062466.1); similar to INDETERMINATE-related protein 7 [Zea mays] (GB:AAV51391.1); contains InterPro domain Zinc finger, C2H2-type; (InterPro:IPR007087)	2.34226
AT1G06720	similar to unknown protein [Arabidopsis thaliana] (TAIR:AT1G42440.1); similar to PREDICTED: hypothetical protein LOC553241 isoform 2 [Danio rerio] (GB:XP_709801.1); similar to PREDICTED: hypothetical protein XP_679814 isoform 1 [Danio rerio] (GB:XP_684906.1); similar to unnamed protein product [Ostreococcus tauri] (GB:CAL57303.1); contains InterPro domain AARP2CN; (InterPro:IPR012948); contains I…	1.21583
AT1G29270	similar to unknown protein [Arabidopsis thaliana] (TAIR:AT2G40435.1); similar to predicted protein [Gossypium hirsutum] (GB:AAT64012.1)	3.18382
AT1G29140	pollen Ole e 1 allergen and extensin family protein; similar to pollen Ole e 1 allergen and extensin family protein [Arabidopsis thaliana] (TAIR:AT5G45880.1); similar to Olee1-like protein precursor (GB:O49813); contains InterPro domain Pollen Ole e 1 allergen and extensin; (InterPro:IPR006041)	-4.61488
AT1G45110	tetrapyrrole methylase family protein; similar to Os10g0414500 [Oryza sativa (japonica cultivar-group)] (GB:NP_001064595.1); similar to hypothetical protein F9002 [Zea mays] (GB:AAV64189.1); contains InterPro domain Protein of unknown function UPF0011; (InterPro:IPR008189); contains InterPro domain Uroporphyrin-III C/tetrapyrrole (Corrin/Porphyrin) methyltransferase; (InterPro:IPR000878)	1.05612
AT1G12240	ATBETAFRUCT4/VAC-INV (VACUOLAR INVERTASE); beta-fructofuranosidase/ hydrolase, hydrolyzing O-glycosyl compounds; similar to beta-fructosidase (BFRUCT3) / beta-fructofuranosidase / invertase, vacuolar [Arabidopsis thaliana] (TAIR:AT1G62660.1); similar to acid invertase [Brassica oleracea] (GB:AAG36943.1); similar to acid invertase [Brassica oleracea] (GB:AAG36942.1); similar to soluble acid invert…	-1.21045
AT1G12150	similar to myosin heavy chain-related [Arabidopsis thaliana] (TAIR:AT4G17210.1); similar to Prefoldin [Medicago truncatula] (GB:ABD28587.1); contains InterPro domain Protein of unknown function DUF827, plant; (InterPro:IPR008545)	-1.12855
AT1G26610	zinc finger (C2H2 type) family protein; similar to zinc finger (C2H2 type) family protein [Arabidopsis thaliana] (TAIR:AT1G26590.1); similar to ZPT4-3 [Petunia x hybrida] (GB:BAA20137.1); contains InterPro domain Zinc finger, C2H2-type; (InterPro:IPR007087)	-1.36609
AT1G26480	14-3-3 protein GF14iota (grf12)	-3.26326
AT1G01310	allergen V5/Tpx-1-related family protein; similar to pathogenesis-related protein, putative [Arabidopsis thaliana] (TAIR:AT3G09590.1); similar to pathogenisis-related protein 1.2 [Triticum aestivum] (GB:CAA07474.1); contains InterPro domain Ves allergen; (InterPro:IPR002413); contains InterPro domain Allergen V5/Tpx-1 related; (InterPro:IPR001283)	-2.18969
AT1G07540	Arabidopsis thaliana telomere-binding protein, putative (At1g07540)	-2.74253
AT1G07340	ATSTP2 (SUGAR TRANSPORTER 2); carbohydrate transporter/ sugar porter; Identical to Sugar transport protein 2 (Hexose transporter 2) (STP2) [Arabidopsis Thaliana] (GB:Q9LNV3;GB:Q9SMV5); similar to sugar transporter, putative [Arabidopsis thaliana] (TAIR:AT5G26250.1); similar to Sugar transport protein 2 (Hexose transporter 2) (GB:Q9LNV3); contains InterPro domain Sugar transporter; (InterPro:IPR00…	1.04849
AT1G04990	zinc finger (CCCH-type) family protein; Identical to Zinc finger CCCH domain-containing protein ZFN-like 4 [Arabidopsis Thaliana] (GB:Q94AD9;GB:Q9MAU8); similar to ZFN2 (ZINC FINGER PROTEIN 2), nucleic acid binding [Arabidopsis thaliana] (TAIR:AT2G32930.1); similar to Zinc finger, CCCH-type; Sugar transporter superfamily [Medicago truncatula] (GB:ABD28369.1); contains InterPro domain Zinc finger,…	-1.11948
AT1G19780	member of Cyclic nucleotide gated channel family	-2.57246
AT1G04945	similar to Os01g0962500 [Oryza sativa (japonica cultivar-group)] (GB:NP_001045479.1); similar to PREDICTED: similar to CG1463-PA [Tribolium castaneum] (GB:XP_969070.1); contains InterPro domain Zinc finger, HIT-type; (InterPro:IPR007529)	1.19237
AT1G04920	Encodes a protein with putative sucrose-phosphate synthase activity.	-1.5495
AT1G32900	starch synthase, putative; Identical to Probable granule-bound starch synthase 1, chloroplast precursor (EC 2.4.1.242) (Granule-bound starch synthase I) (GBSS-I) (WAXY) [Arabidopsis Thaliana] (GB:Q9MAQ0); similar to glycogen synthase, putative [Arabidopsis thaliana] (TAIR:AT3G01180.1); similar to Granule-bound starch synthase 1, chloroplast precursor (Granule-bound starch synthase I) (GBSS-I) (GB…	1.57658
AT1G20190	member of Alpha-Expansin Gene Family. Naming convention from the Expansin Working Group (Kende et al, 2004. Plant Mol Bio)	-2.4039
NA	NA	-4.32182
AT1G20080	C2 domain-containing protein; similar to C2 domain-containing protein (sytA) [Arabidopsis thaliana] (TAIR:AT2G20990.1); similar to putative synaptotagmin C [Oryza sativa (japonica cultivar-group)] (GB:BAD73354.1); similar to C2 [Medicago truncatula] (GB:ABE85279.1); similar to Os02g0448400 [Oryza sativa (japonica cultivar-group)] (GB:NP_001046755.1); contains InterPro domain C2; (InterPro:IPR0000…	-2.01463
AT1G26800	zinc finger (C3HC4-type RING finger) family protein; similar to zinc finger (C3HC4-type RING finger) family protein [Arabidopsis thaliana] (TAIR:AT1G14200.1); similar to Os03g0324900 [Oryza sativa (japonica cultivar-group)] (GB:NP_001049982.1); similar to Zinc finger, RING-type; RINGv [Medicago truncatula] (GB:ABE89147.1); contains InterPro domain Zinc finger, RING-type; (InterPro:IPR001841)	-1.01442
AT1G48470	Encodes cytosolic glutamine synthase isozyme. Expression of mRNA is not detectable in roots.	-1.67076
AT1G35710	leucine-rich repeat transmembrane protein kinase, putative; similar to leucine-rich repeat family protein / protein kinase family protein [Arabidopsis thaliana] (TAIR:AT4G08850.1); similar to leucine-rich repeat family protein / protein kinase family protein [Arabidopsis thaliana] (TAIR:AT1G17230.1); similar to leucine-rich repeat transmembrane protein kinase, putative [Arabidopsis thaliana] (TAI…	1.76367
AT1G18850	similar to Os01g0112100 [Oryza sativa (japonica cultivar-group)] (GB:NP_001041811.1)	1.28259
AT1G07850	fringe-related protein; similar to fringe-related protein [Arabidopsis thaliana] (TAIR:AT4G23490.1); similar to Protein of unknown function DUF604 [Medicago truncatula] (GB:ABE81721.1); contains InterPro domain Protein of unknown function DUF604; (InterPro:IPR006740)	-1.98633
AT1G14290	sterol desaturase family protein, putative; similar to sterol desaturase family protein, putative [Arabidopsis thaliana] (TAIR:AT1G69640.1); similar to Sterol desaturase family protein [Solanum demissum] (GB:AAU93587.1); contains InterPro domain SUR2-type hydroxylase/desaturase, catalytic region; (InterPro:IPR006087); contains InterPro domain Sterol desaturase; (InterPro:IPR006088); contains Inte…	-1.06042
AT1G14420	AT59 (Arabidopsis homolog of tomato LAT59); lyase/ pectate lyase; Identical to Probable pectate lyase 3 precursor (EC 4.2.2.2) (Pectate lyase A2) (AT59) [Arabidopsis Thaliana] (GB:Q9M9S2;GB:O23665); similar to pectate lyase family protein [Arabidopsis thaliana] (TAIR:AT2G02720.1); similar to Probable pectate lyase P59 precursor (GB:P15722); contains InterPro domain Virulence factor, pectin lyase …	-4.76256
AT1G71680	amino acid permease; similar to LHT2 (LYSINE HISTIDINE TRANSPORTER 2), amino acid permease [Arabidopsis thaliana] (TAIR:AT1G24400.1); similar to Os08g0127100 [Oryza sativa (japonica cultivar-group)] (GB:NP_001060901.1); similar to histidine amino acid transporter [Oryza sativa (indica cultivar-group)] (GB:CAD89802.1); contains InterPro domain Amino acid/polyamine transporter II; (InterPro:IPR0024…	-5.02317
AT1G01780	LIM domain-containing protein; similar to LIM domain-containing protein [Arabidopsis thaliana] (TAIR:AT2G45800.1); similar to LIM domain protein PLIM2a [Populus tremula x Populus alba] (GB:ABK58466.1); contains InterPro domain LIM, zinc-binding; (InterPro:IPR001781)	-2.38643
AT1G01060	myb-related putative transcription factor involved in circadian rhythm along with another myb transcription factor CCA1	-1.54426
AT1G49720	Identified as a protein that binds to abscisic acid response elements. May mediate transcriptional regulation of ABA responses.	1.01483
AT1G18330	EARLY-PHYTOCHROME-RESPONSIVE1	1.45782
NA	NA	1.25398
AT1G18280	protease inhibitor/seed storage/lipid transfer protein (LTP) family protein; similar to protease inhibitor/seed storage/lipid transfer protein (LTP) family protein [Arabidopsis thaliana] (TAIR:AT1G73560.1); similar to Os06g0711900 [Oryza sativa (japonica cultivar-group)] (GB:NP_001058554.1); similar to lipid transfer protein [Picea abies] (GB:BAA23548.1); contains InterPro domain Plant lipid tran…	-1.10429
AT1G47280	unknown protein	-2.22583
AT1G76090	Encodes S-adenosyl-methionine-sterol-C-methyltransferase, an enzyme in the sterol biosynthetic pathway.	1.2592
AT1G11580	pectin methylesterase, putative; similar to pectin methylesterase, putative [Arabidopsis thaliana] (TAIR:AT1G11590.1); similar to pectin methylesterase [Sesbania rostrata] (GB:CAD29733.1); contains InterPro domain Virulence factor, pectin lyase fold; (InterPro:IPR011050); contains InterPro domain Plant invertase/pectin methylesterase inhibitor; (InterPro:IPR007186); contains InterPro domain Pecti…	-1.67842
AT1G50460	hexokinase, putative; Identical to Hexokinase-3 (EC 2.7.1.1) [Arabidopsis Thaliana] (GB:Q9LPS1); similar to ATP binding / hexokinase [Arabidopsis thaliana] (TAIR:AT3G20040.1); similar to hexokinase 6 [Nicotiana tabacum] (GB:AAS60198.1); contains InterPro domain Hexokinase; (InterPro:IPR001312)	1.05255
AT1G80820	Encodes an cinnamoyl CoA reductase isoform. Involved in lignin biosynthesis.	1.28009
AT1G22380	transcription factor/ transferase, transferring glycosyl groups; similar to UDP-glucoronosyl/UDP-glucosyl transferase family protein [Arabidopsis thaliana] (TAIR:AT1G22360.1); similar to UDP-glucoronosyl/UDP-glucosyl transferase family protein [Arabidopsis thaliana] (TAIR:AT1G22340.1); similar to UGT85A1 (UDP-glucosyl transferase 85A1), UDP-glycosyltransferase/ transferase, transferring glycosyl …	-2.56804
AT1G22460	similar to unknown protein [Arabidopsis thaliana] (TAIR:AT5G64600.1); similar to putative auxin-independent growth promoter [Oryza sativa (japonica cultivar-group)] (GB:BAD37235.1); contains InterPro domain Protein of unknown function DUF246, plant; (InterPro:IPR004348)	-1.28079
AT1G80660	AHA9 (Arabidopsis H(+)-ATPase 9); hydrogen-exporting ATPase, phosphorylative mechanism; Identical to ATPase 9, plasma membrane-type (EC 3.6.3.6) (Proton pump 9) (AHA9) [Arabidopsis Thaliana] (GB:Q42556;GB:Q9M8N3;GB:Q9SAJ1); similar to AHA6 (ARABIDOPSIS H(+)-ATPASE 6), ATPase [Arabidopsis thaliana] (TAIR:AT2G07560.1); similar to AHA8 (ARABIDOPSIS H(+)-ATPASE 8), ATPase [Arabidopsis thaliana] (TAIR…	-3.07959
AT1G64660	Encodes a functional methionine gamma-lyase, a cytosolic enzyme catalyzes the degradation of methionine into methanethiol, alpha-ketobutyrate and ammonia. The catabolism of excess methionine is important to methionine homeostasis.	-1.2044
AT1G64600	similar to unknown protein [Oryza sativa (japonica cultivar-group)] (GB:BAC84790.1); contains domain no description (G3D.3.40.50.150); contains domain S-adenosyl-L-methionine-dependent methyltransferases (SSF53335); contains domain CYTOCHROME C OXIDASE ASSEMBLY PROTEIN COX11 (PTHR21320)	1.0209
AT1G35490	bZIP family transcription factor; similar to DNA binding / transcription factor [Arabidopsis thaliana] (TAIR:AT1G58110.2); similar to Eukaryotic transcription factor, DNA-binding [Medicago truncatula] (GB:ABE89685.1); contains domain no description (G3D.1.20.5.170)	-5.19931
AT1G80050	Encodes an adenosine phosphoribosyl transferase(E.C:2.4.2.7), a constitutively expressed enzyme involved in the one-step salvage of adenine to AMP. This isozyme has high affinity for cytokinins and is likely to be localized to the cytosol.	1.30046
AT1G59640	A basic helix-loop-helix encoding gene (BIGPETAL, BPE) involved in the control of petal size. BPE is expressed via two mRNAs derived from an alternative splicing event. The BPEub (AT1G59640.1)transcript is expressed ubiquitously, whereas the BPEp (AT1G59640.2) transcript is preferentially expressed in petals. Plants that lack the petal-expressed variant BPEp have larger petals as a result of incr…	-1.75404
NA	NA	1.13447
AT1G56030	MIF4G domain-containing protein / U-box domain-containing protein; similar to U-box domain-containing protein [Arabidopsis thaliana] (TAIR:AT1G56040.1); similar to putative serine/threonine protein kinase [Oryza sativa (japonica cultivar-group)] (GB:BAD46228.1); similar to Protein kinase; U box [Medicago truncatula] (GB:ABD32822.1); similar to Os06g0163000 [Oryza sativa (japonica cultivar-group)]…	1.11517
AT1G56020	similar to unknown protein [Arabidopsis thaliana] (TAIR:AT3G12970.1); similar to Os02g0165500 [Oryza sativa (japonica cultivar-group)] (GB:NP_001045997.1); similar to hypothetical protein LOC_Os12g41660 [Oryza sativa (japonica cultivar-group)] (GB:ABA99365.1); similar to Os06g0675200 [Oryza sativa (japonica cultivar-group)] (GB:NP_001058344.1)	1.13545
AT1G02980	encodes an Arabidopsis cullin	1.1292
AT1G02870	similar to hypothetical protein MtrDRAFT_AC161032g9v1 [Medicago truncatula] (GB:ABE85046.1)	1.01597
AT1G02820	late embryogenesis abundant 3 family protein / LEA3 family protein; similar to SAG21 (SENESCENCE-ASSOCIATED GENE 21) [Arabidopsis thaliana] (TAIR:AT4G02380.1); similar to late embryogenis abundant protein 5 [Nicotiana tabacum] (GB:AAC06242.1); contains InterPro domain Late embryogenesis abundant protein 3; (InterPro:IPR004926)	2.38404
AT1G02790	encodes a exopolygalacturonase.	-1.97386
AT1G02900	Member of a diversely expressed predicted peptide family showing sequence similarity to tobacco Rapid Alkalinization Factor (RALF), and is believed to play an essential role in the physiology of Arabidopsis. Consists of a single exon and is characterized by a conserved C-terminal motif and N-terminal signal peptide.	1.30054
AT1G77850	Posttranscriptionally regulated by miR160 and is essential for proper development.Regulates early auxin response genes.	1.0376
AT1G52580	rhomboid family protein; similar to ATRBL1 (ARABIDOPSIS THALIANA RHOMBOID-LIKE 1) [Arabidopsis thaliana] (TAIR:AT2G29050.1); similar to Rhomboid-like protein [Medicago truncatula] (GB:ABD28718.1); contains InterPro domain Rhomboid-like protein; (InterPro:IPR002610)	-2.62471
AT1G52570	member of C2-PLD subfamily	-1.9845
AT1G52700	phospholipase/carboxylesterase family protein; similar to phospholipase/carboxylesterase family protein [Arabidopsis thaliana] (TAIR:AT3G15650.1); similar to Phospholipase/Carboxylesterase [Medicago truncatula] (GB:ABE78991.1); contains InterPro domain Phospholipase/Carboxylesterase; (InterPro:IPR003140)	2.02269
AT1G77980	MADS-box family protein; similar to MADS-box family protein [Arabidopsis thaliana] (TAIR:AT1G22130.1); similar to Os06g0223300 [Oryza sativa (japonica cultivar-group)] (GB:NP_001057183.1); similar to putative MADS-box protein [Oryza sativa (japonica cultivar-group)] (GB:BAD10025.1); contains InterPro domain Transcription factor, MADS-box; (InterPro:IPR002100)	-2.03482
AT1G48330	similar to unknown protein [Arabidopsis thaliana] (TAIR:AT3G17580.1)	1.03206
AT1G70940	A regulator of auxin efflux and involved in differential growth. PIN3 is expressed in gravity-sensing tissues, with PIN3 protein accumulating predominantly at the lateral cell surface. PIN3 localizes to the plasma membrane and to vesicles. In roots, PIN3 is expressed without pronounced polarity in tiers two and three of the columella cells, at the basal side of vascular cells, and to the lateral …	-1.50469
AT1G73050	(R)-mandelonitrile lyase, putative / (R)-oxynitrilase, putative; similar to glucose-methanol-choline (GMC) oxidoreductase family protein [Arabidopsis thaliana] (TAIR:AT1G12570.1); similar to GMC oxidoreductase [Medicago truncatula] (GB:ABE86333.1); contains InterPro domain GMC oxidoreductase; (InterPro:IPR007867); contains InterPro domain Glucose-methanol-choline oxidoreductase; (InterPro:IPR0001…	1.76924
NA	NA	1.74199
AT1G72960	root hair defective 3 GTP-binding (RHD3) family protein; similar to root hair defective 3 GTP-binding (RHD3) family protein [Arabidopsis thaliana] (TAIR:AT5G45160.1); similar to RHD3 (ROOT HAIR DEFECTIVE 3) [Arabidopsis thaliana] (TAIR:AT3G13870.1); similar to root hair defective 3 GTP-binding protein [Triticum aestivum] (GB:AAS67855.2); similar to Os01g0575000 [Oryza sativa (japonica cultivar-gr…	-3.47427
AT1G49490	leucine-rich repeat family protein / extensin family protein; similar to leucine-rich repeat family protein / extensin family protein [Arabidopsis thaliana] (TAIR:AT4G33970.1); similar to leucine-rich repeat family protein / extensin family protein [Arabidopsis thaliana] (TAIR:AT2G15880.1); similar to leucine-rich repeat family protein / extensin family protein [Arabidopsis thaliana] (TAIR:AT3G19…	-1.62454
AT1G11320	similar to expressed protein [Oryza sativa (japonica cultivar-group)] (GB:AAP53947.1); similar to Os06g0724200 [Oryza sativa (japonica cultivar-group)] (GB:NP_001058610.1)	1.02105
AT1G50400	porin family protein; Identical to Putative mitochondrial import receptor subunit TOM40 homolog 2 (Translocase of outer membrane 40 kDa subunit homolog 2) (TOM40-2) [Arabidopsis Thaliana] (GB:Q9SX55); similar to TOM40 (translocase of the outer mitochondrial membrane 40), voltage-gated ion-selective channel [Arabidopsis thaliana] (TAIR:AT3G20000.1); similar to Porin, eukaryotic type [Medicago trun…	1.31566
AT1G11250	member of SYP12 Gene Family	-2.89556
AT1G17100	SOUL heme-binding family protein; similar to SOUL heme-binding family protein [Arabidopsis thaliana] (TAIR:AT1G78450.1); similar to Os01g0210500 [Oryza sativa (japonica cultivar-group)] (GB:NP_001042368.1); similar to Os01g0235300 [Oryza sativa (japonica cultivar-group)] (GB:NP_001042521.1); similar to novel protein (zgc:56136) [Danio rerio] (GB:CAI11708.1); contains InterPro domain SOUL heme-bin…	-1.03343
AT1G13930	similar to nodulin-related [Arabidopsis thaliana] (TAIR:AT2G03440.1); similar to drought-induced protein SDi-6 - common sunflower (fragment) (GB:S71562)	1.1851
AT1G14060	similar to unknown protein [Arabidopsis thaliana] (TAIR:AT5G57640.1); similar to unknown protein [Oryza sativa (japonica cultivar-group)] (GB:BAC84332.1); similar to Os03g0647400 [Oryza sativa (japonica cultivar-group)] (GB:NP_001050772.1); similar to Os07g0158400 [Oryza sativa (japonica cultivar-group)] (GB:NP_001058928.1); contains InterPro domain GCK; (InterPro:IPR012891)	1.17914
AT1G13950	Encodes eukaryotic translation initiation factor 5A (EIF-5A).	-1.44351
AT1G62760	invertase/pectin methylesterase inhibitor family protein; similar to invertase/pectin methylesterase inhibitor family protein [Arabidopsis thaliana] (TAIR:AT4G25260.1); similar to pectin methylesterase inhibitor isoform [Solanum phureja] (GB:ABG49144.1); contains InterPro domain Plant invertase/pectin methylesterase inhibitor; (InterPro:IPR007186); contains InterPro domain Pectinesterase inhibito…	-2.94855
AT1G13970	similar to unknown protein [Arabidopsis thaliana] (TAIR:AT3G29180.1); similar to unknown protein [Oryza sativa (japonica cultivar-group)] (GB:AAO38509.1); similar to Os12g0577600 [Oryza sativa (japonica cultivar-group)] (GB:NP_001067115.1); similar to expressed protein [Oryza sativa (japonica cultivar-group)] (GB:ABF98316.1); contains InterPro domain Protein of unknown function DUF1336; (InterPro…	-4.39607
AT1G62830	amine oxidase family protein / SWIRM domain-containing protein; similar to amine oxidase family protein / SWIRM domain-containing protein [Arabidopsis thaliana] (TAIR:AT3G13682.1); similar to FLD (FLOWERING LOCUS D), amine oxidase [Arabidopsis thaliana] (TAIR:AT3G10390.1); similar to Os04g0560300 [Oryza sativa (japonica cultivar-group)] (GB:NP_001053545.1); similar to B0103C08-B0602B01.13 [Oryza …	1.26477
AT1G62790	protease inhibitor/seed storage/lipid transfer protein (LTP) family protein; similar to receptor serine/threonine kinase, putative [Arabidopsis thaliana] (TAIR:AT1G70250.1); similar to Plant lipid transfer protein/Par allergen [Medicago truncatula] (GB:ABE81473.1); contains InterPro domain Plant lipid transfer/seed storage/trypsin-alpha amylase inhibitor; (InterPro:IPR003612)	1.25409
AT1G75870	unknown protein	-3.51973
AT1G16510	auxin-responsive family protein; similar to auxin-responsive family protein [Arabidopsis thaliana] (TAIR:AT3G12830.1); similar to putative auxin-induced protein family [Zea mays] (GB:AAT42186.1); contains InterPro domain Auxin responsive SAUR protein; (InterPro:IPR003676)	1.26574
AT1G43630	similar to unknown protein [Arabidopsis thaliana] (TAIR:AT1G18740.1); similar to Protein of unknown function DUF793 [Medicago truncatula] (GB:ABE83157.1); contains InterPro domain Protein of unknown function DUF793; (InterPro:IPR008511)	-2.57905
AT1G28550	AtRABA1i (Arabidopsis Rab GTPase homolog A1i); GTP binding; similar to ArRABA1h (Arabidopsis Rab GTPase homolog A1h), GTP binding [Arabidopsis thaliana] (TAIR:AT2G33870.1); similar to GTP-binding protein [Pisum sativum] (GB:BAA02112.1); contains InterPro domain Small GTP-binding protein domain; (InterPro:IPR005225); contains InterPro domain Ras small GTPase, Rab type; (InterPro:IPR003579); contai…	-1.78161
AT1G28600	carboxylic ester hydrolase; similar to GDSL-motif lipase, putative [Arabidopsis thaliana] (TAIR:AT1G28610.2); similar to lipase 1 [Brassica napus] (GB:AAX59709.1); contains InterPro domain Lipolytic enzyme, G-D-S-L; (InterPro:IPR001087);lipase, putative; similar to GDSL-motif lipase, putative [Arabidopsis thaliana] (TAIR:AT1G28610.2); similar to lipase 1 [Brassica napus] (GB:AAX59709.1); contains…	2.42466
AT1G28610	GDSL-motif lipase, putative; similar to carboxylic ester hydrolase [Arabidopsis thaliana] (TAIR:AT1G28600.2); similar to lipase 1 [Brassica napus] (GB:AAX59709.1); contains InterPro domain Lipolytic enzyme, G-D-S-L; (InterPro:IPR001087);GDSL-motif lipase, putative; similar to lipase, putative [Arabidopsis thaliana] (TAIR:AT2G27360.1); similar to lipase 1 [Brassica napus] (GB:AAX59709.1); contains…	2.07315
AT1G16360	LEM3 (ligand-effect modulator 3) family protein / CDC50 family protein; similar to LEM3 (ligand-effect modulator 3) family protein / CDC50 family protein [Arabidopsis thaliana] (TAIR:AT1G79450.1); similar to Os06g0665000 [Oryza sativa (japonica cultivar-group)] (GB:NP_001058302.1); similar to Os02g0173800 [Oryza sativa (japonica cultivar-group)] (GB:NP_001046043.1); similar to hypothetical protei…	-2.54459
AT1G10770	invertase/pectin methylesterase inhibitor family protein; similar to invertase/pectin methylesterase inhibitor family protein [Arabidopsis thaliana] (TAIR:AT1G60760.1); similar to pectin methylesterase inhibitor [Brassica oleracea var. botrytis] (GB:AAZ20131.1); contains InterPro domain Plant invertase/pectin methylesterase inhibitor; (InterPro:IPR007186); contains InterPro domain Pectinesterase …	-4.30156
AT1G13130	glycosyl hydrolase family 5 protein / cellulase family protein; similar to glycosyl hydrolase family 5 protein / cellulase family protein [Arabidopsis thaliana] (TAIR:AT3G26140.1); similar to H0510A06.1 [Oryza sativa (indica cultivar-group)] (GB:CAH67676.1); contains InterPro domain Glycoside hydrolase, family 5; (InterPro:IPR001547); contains InterPro domain Ricin B lectin; (InterPro:IPR000772);…	-2.62168
AT1G11770	FAD-binding domain-containing protein; similar to ATSEC1A, electron carrier [Arabidopsis thaliana] (TAIR:AT1G01980.1); similar to Berberine and berberine like, putative [Medicago truncatula] (GB:ABE90038.1); contains InterPro domain FAD linked oxidase, N-terminal; (InterPro:IPR006094); contains InterPro domain Berberine/berberine-like; (InterPro:IPR012951)	-2.15618
NA	NA	3.19973
AT1G59870	ATP binding cassette transporter. Localized to the plasma membrane in uninfected cells. In infected leaves, the protein concentrated at infection sites. Contributes to nonhost resistance to inappropriate pathogens that enter by direct penetration in a salicylic acid–dependent manner. Required for mlo resistance. Has Cd transporter activity (Cd2+ extrusion pump) and contributes to heavy metal resi…	-1.04301
AT1G59710	similar to unknown protein [Arabidopsis thaliana] (TAIR:AT1G27100.1); similar to Cytosolic fatty-acid binding; Actin-crosslinking proteins [Medicago truncatula] (GB:ABE82702.1); contains InterPro domain Protein of unknown function DUF569; (InterPro:IPR007679); contains InterPro domain Actin-crosslinking proteins; (InterPro:IPR008999)	1.09964
AT1G64800	unknown protein	-1.68199
AT1G79470	inosine-5'-monophosphate dehydrogenase; Identical to Inosine-5'-monophosphate dehydrogenase (EC 1.1.1.205) (IMP dehydrogenase) (IMPDH) (IMPD) (IMPDH) [Arabidopsis Thaliana] (GB:P47996); similar to inosine-5'-monophosphate dehydrogenase, putative [Arabidopsis thaliana] (TAIR:AT1G16350.1); similar to inosine monophosphate dehydrogenase [Glycine max] (GB:CAB38030.1); similar to inosine monophosphate…	1.05328
AT1G75750	GA-responsive GAST1 protein homolog regulated by BR and GA antagonistically. Possibly involved in cell elongation based on expression data	1.13553
AT1G54280	haloacid dehalogenase-like hydrolase family protein; Identical to Putative phospholipid-transporting ATPase 6 (EC 3.6.3.1) (Aminophospholipid flippase 6) (ALA6) [Arabidopsis Thaliana] (GB:Q9SLK6); similar to haloacid dehalogenase-like hydrolase family protein [Arabidopsis thaliana] (TAIR:AT1G17500.1); similar to haloacid dehalogenase-like hydrolase family protein [Arabidopsis thaliana] (TAIR:AT3G…	-1.50372
AT1G54450	calcium-binding EF-hand family protein; similar to calcium-binding EF hand family protein [Arabidopsis thaliana] (TAIR:AT5G28900.1); similar to calcium-binding EF hand family protein, putative / protein phosphatase 2A 62 kDa B'' regulatory subunit, putative [Arabidopsis thaliana] (TAIR:AT5G44090.1); similar to calcium-binding EF hand family protein [Arabidopsis thaliana] (TAIR:AT5G28850.2); simil…	-1.40645
AT1G23870	Encodes an enzyme putatively involved in trehalose biosynthesis. The protein has a trehalose synthase (TPS)-like domain that may or may not be active as well as a trehalose phosphatase (TPP)-like domain.	-1.18677
AT1G23350	invertase/pectin methylesterase inhibitor family protein; similar to EDA24 (embryo sac development arrest 24), pectinesterase inhibitor [Arabidopsis thaliana] (TAIR:AT1G70540.1); similar to pectin methylesterase inhibitor [Brassica oleracea var. botrytis] (GB:AAZ20131.1); contains InterPro domain Plant invertase/pectin methylesterase inhibitor; (InterPro:IPR007186); contains InterPro domain Pecti…	-2.98861
AT2G18180	SEC14 cytosolic factor, putative / phosphoglyceride transfer protein, putative; similar to phosphatidylinositol transporter [Arabidopsis thaliana] (TAIR:AT2G21540.2); similar to SEC14 cytosolic factor, putative / phosphoglyceride transfer protein, putative [Arabidopsis thaliana] (TAIR:AT4G36490.1); similar to Cellular retinaldehyde-binding/triple function, N-terminal [Medicago truncatula] (GB:ABE…	-1.49679
AT2G17500	auxin efflux carrier family protein; similar to auxin efflux carrier family protein [Arabidopsis thaliana] (TAIR:AT5G65980.1); similar to Auxin Efflux Carrier [Medicago truncatula] (GB:ABE78071.1); contains InterPro domain Auxin Efflux Carrier; (InterPro:IPR004776);auxin:hydrogen symporter; similar to auxin efflux carrier family protein [Arabidopsis thaliana] (TAIR:AT5G65980.1); similar to Auxin …	-2.76721
AT2G27180	similar to unknown protein [Arabidopsis thaliana] (TAIR:AT3G11690.1); similar to expressed protein [Oryza sativa (japonica cultivar-group)] (GB:ABA99907.2); similar to Os12g0621400 [Oryza sativa (japonica cultivar-group)] (GB:NP_001067301.1)	-2.32727
NA	NA	-1.28593
AT2G16190	similar to hydroxyproline-rich glycoprotein family protein [Arabidopsis thaliana] (TAIR:AT1G49330.1); similar to conserved hypothetical protein [Medicago truncatula] (GB:ABE94525.1)	1.70919
AT1G78530	protein kinase family protein; similar to leucine-rich repeat transmembrane protein kinase, putative [Arabidopsis thaliana] (TAIR:AT1G31420.1); similar to Os01g0247500 [Oryza sativa (japonica cultivar-group)] (GB:NP_001042578.1); similar to putative brassinosteroid receptor [Oryza sativa (japonica cultivar-group)] (GB:BAB18321.1); contains InterPro domain Protein kinase-like; (InterPro:IPR011009)…	-1.16506
AT1G78460	SOUL heme-binding family protein; similar to SOUL heme-binding family protein [Arabidopsis thaliana] (TAIR:AT1G17100.1); similar to Os01g0210500 [Oryza sativa (japonica cultivar-group)] (GB:NP_001042368.1); similar to novel protein (zgc:56136) [Danio rerio] (GB:CAI11708.1); contains InterPro domain SOUL heme-binding protein; (InterPro:IPR006917)	-5.24198
AT1G78600	zinc finger (B-box type) family protein; Identical to Putative salt tolerance-like protein At1g78600 [Arabidopsis Thaliana] (GB:Q9SYM2;GB:Q8RWG4); similar to STO (SALT TOLERANCE), transcription factor/ zinc ion binding [Arabidopsis thaliana] (TAIR:AT1G06040.1); similar to CONSTANS interacting protein 1 [Lycopersicon esculentum] (GB:AAS67368.1); similar to Os01g0202500 [Oryza sativa (japonica cult…	1.98932
AT1G54070	dormancy/auxin associated protein-related; similar to dormancy/auxin associated family protein [Arabidopsis thaliana] (TAIR:AT1G56220.1); similar to auxin-repressed protein-like protein [Nicotiana tabacum] (GB:AAO21304.1); contains InterPro domain Dormancyauxin associated; (InterPro:IPR008406)	-4.21205
AT1G03070	glutamate binding; similar to glutamate binding [Arabidopsis thaliana] (TAIR:AT4G02690.1); similar to putative receptor associated protein [Capsicum chinense] (GB:CAI53895.2); contains InterPro domain Protein of unknown function UPF0005; (InterPro:IPR006214)	-1.17496
AT1G03050	epsin N-terminal homology (ENTH) domain-containing protein / clathrin assembly protein-related; Identical to Putative clathrin assembly protein At1g03050 [Arabidopsis Thaliana] (GB:Q9SA65); similar to epsin N-terminal homology (ENTH) domain-containing protein / clathrin assembly protein-related [Arabidopsis thaliana] (TAIR:AT4G02650.1); similar to putative clathrin assembly protein [Oryza sativa …	-2.79579
AT1G05577	similar to unknown protein [Arabidopsis thaliana] (TAIR:AT5G59790.1); similar to 4D11_16 [Brassica rapa subsp. pekinensis] (GB:AAZ67530.1); contains InterPro domain Protein of unknown function DUF966; (InterPro:IPR010369)	-1.40524
AT2G16570	Amidophosphoribosyltransferase (ATase: EC 2.4.2.14) is a key enzyme in the pathway of purine nucleotide biosynthesis	1.07111
AT2G31470	F-box family protein; similar to F-box family protein [Arabidopsis thaliana] (TAIR:AT5G65850.1); similar to Probable disease resistance RPP8-like protein 2 (GB:Q9MAG6); contains InterPro domain Cyclin-like F-box; (InterPro:IPR001810); contains InterPro domain F-box associated type 3; (InterPro:IPR013187); contains InterPro domain Galactose oxidase, central; (InterPro:IPR011043); contains InterPro…	1.04817
NA	NA	-2.79451
AT2G04160	isolated from differential screening of a cDNA library from auxin-treated root culture. encodes a protein similar to subtilisin-like serine protease which is believed to be active outside the plant cell.	-1.39916
AT2G22170	lipid-associated family protein; similar to lipid-associated family protein [Arabidopsis thaliana] (TAIR:AT4G39730.1); similar to dehydration stress-induced protein [Brassica napus] (GB:AAK01359.1); contains InterPro domain Lipoxygenase, LH2; (InterPro:IPR001024); contains InterPro domain Lipase/lipooxygenase, PLAT/LH2; (InterPro:IPR008976)	-1.10823
AT2G31500	member of Calcium Dependent Protein Kinase	-4.6761
AT2G22180	hydroxyproline-rich glycoprotein family protein; similar to hydroxyproline-rich glycoprotein family protein [Arabidopsis thaliana] (TAIR:AT4G39745.1); similar to Harpin-induced 1 [Medicago truncatula] (GB:ABE82616.1); contains InterPro domain Harpin-induced 1; (InterPro:IPR010847)	-4.09215
AT2G31770	zinc finger (C3HC4-type RING finger) family protein; similar to protein binding / zinc ion binding [Arabidopsis thaliana] (TAIR:AT2G31780.1); similar to zinc finger protein-related [Arabidopsis thaliana] (TAIR:AT2G31760.1); similar to zinc finger protein-related [Arabidopsis thaliana] (TAIR:AT1G05890.1); similar to Zinc finger, RING-type; Zinc finger, RanBP2-type; Zinc finger, C6HC-type [Medicago…	1.51862
AT2G29890	Encodes a ubiquitously expressed villin-like protein, whose mRNA may be alternatively processed. Villin belongs to a superfamily of actin binding proteins called the villin/gelsolin family. Animal villins are involved in actin binding. VLN1 protein co-localizes with actin filaments in several assays. VLN1 binds and bundles F-actin in a calcium-independent manner. It does not nucleate, cap or seve…	-1.17926
AT2G31830	endonuclease/exonuclease/phosphatase family protein; similar to endonuclease/exonuclease/phosphatase family protein [Arabidopsis thaliana] (TAIR:AT2G43900.1); similar to 5PTASE13/AT5PTASE13, inositol or phosphatidylinositol phosphatase [Arabidopsis thaliana] (TAIR:AT1G05630.2); similar to FRA3 (FRAGILE FIBER3), inositol or phosphatidylinositol phosphatase [Arabidopsis thaliana] (TAIR:AT1G65580.1)…	-1.69016
AT2G16340	unknown protein	1.20951
AT2G04675	contains domain Scorpion toxin-like (SSF57095)	-3.8809
NA	NA	-3.80114
AT1G26820	Encodes ribonuclease RNS3.	-1.95641
AT1G31240	similar to unknown protein [Arabidopsis thaliana] (TAIR:AT4G34340.1); similar to Bromodomain associated family protein, expressed [Oryza sativa (japonica cultivar-group)] (GB:ABA98992.1); similar to Os12g0574800 [Oryza sativa (japonica cultivar-group)] (GB:NP_001067103.1); similar to Os02g0699900 [Oryza sativa (japonica cultivar-group)] (GB:NP_001047835.1); contains InterPro domain Bromodomain tr…	1.36821
AT1G09300	metallopeptidase M24 family protein; similar to X-Pro dipeptidase [Arabidopsis thaliana] (TAIR:AT4G29490.1); similar to metallopeptidase family M24 containing protein, expressed [Oryza sativa (japonica cultivar-group)] (GB:ABA98962.2); similar to Os12g0563500 [Oryza sativa (japonica cultivar-group)] (GB:NP_001067037.1); contains InterPro domain Peptidase M24; (InterPro:IPR000994); contains InterP…	1.04984
AT2G20570	Encodes a protein containing a GARP DNA-binding domain which interacts with the Pro-rich regions of GBF1 and GBF3. Transactivates transcription in yeast.	1.25237
AT2G13570	CCAAT-box binding transcription factor, putative; Identical to Nuclear transcription factor Y subunit B-7 (AtNF-YB-7) (NFYB7) [Arabidopsis Thaliana] (GB:Q9SIT9); similar to CCAAT-box binding transcription factor subunit B (NF-YB) (HAP3 ) (AHAP3) family [Arabidopsis thaliana] (TAIR:AT4G14540.1); similar to putative CCAAT-binding transcription factor, chain A [Dictyostelium discoideum AX4] (GB:XP_6…	-3.33065
AT2G21320	zinc finger (B-box type) family protein; similar to zinc finger (B-box type) family protein [Arabidopsis thaliana] (TAIR:AT4G38960.1); similar to Os04g0493000 [Oryza sativa (japonica cultivar-group)] (GB:NP_001053181.1); similar to Os09g0527900 [Oryza sativa (japonica cultivar-group)] (GB:NP_001063733.1); similar to H0522A01.9 [Oryza sativa (indica cultivar-group)] (GB:CAH67738.1); contains Inter…	1.03007
AT2G20620	similar to unknown protein [Arabidopsis thaliana] (TAIR:AT4G29550.1); contains InterPro domain Protein of unknown function DUF626, Arabidopsis thaliana; (InterPro:IPR006462)	1.21364
NA	NA	1.22984
AT2G40435	similar to unknown protein [Arabidopsis thaliana] (TAIR:AT3G56220.1); similar to Os03g0338400 [Oryza sativa (japonica cultivar-group)] (GB:NP_001050055.1); similar to hypothetical protein [Oryza sativa (japonica cultivar-group)] (GB:BAC10078.1); similar to Os05g0337200 [Oryza sativa (japonica cultivar-group)] (GB:NP_001055237.1); contains domain Regulatory domain in the aminoacid metabolism (SSF5…	3.33072
AT2G36885	similar to Os03g0137600 [Oryza sativa (japonica cultivar-group)] (GB:NP_001048903.1); similar to unknown [Sorghum bicolor] (GB:ABE77193.1); contains domain no description (G3D.1.20.20.10);similar to unknown [Sorghum bicolor] (GB:ABE77193.1); contains domain no description (G3D.1.20.20.10)	-1.0151
AT2G36870	xyloglucan:xyloglucosyl transferase, putative / xyloglucan endotransglycosylase, putative / endo-xyloglucan transferase, putative; Identical to Probable xyloglucan endotransglucosylase/hydrolase protein 32 precursor (EC 2.4.1.207) (At-XTH32) (XTH-32) (XTH32) [Arabidopsis Thaliana] (GB:Q9SJL9); similar to XTR8 (xyloglucan:xyloglucosyl transferase 8), hydrolase, acting on glycosyl bonds [Arabidopsi…	1.16163
AT2G04460	similar to unknown protein [Arabidopsis thaliana] (TAIR:AT2G10090.1); similar to pol polyprotein [Citrus x paradisi] (GB:AAK70407.1)	-2.99309
AT2G36950	heavy-metal-associated domain-containing protein; similar to heavy-metal-associated domain-containing protein [Arabidopsis thaliana] (TAIR:AT5G03380.1); similar to heavy metal-associated domain containing protein, expressed [Oryza sativa (japonica cultivar-group)] (GB:AAP53965.1); contains InterPro domain Heavy metal transport/detoxification protein; (InterPro:IPR006121)	-1.19925
AT2G21970	stress enhanced protein 2 (SEP2) chlorophyll a/b-binding protein	-1.41309
AT2G36020	abscisic acid-responsive HVA22 family protein; Identical to HVA22-like protein j (AtHVA22j) (HVA22J) [Arabidopsis Thaliana] (GB:Q8GXE9;GB:Q8LEZ1;GB:Q9SJ48); similar to abscisic acid-responsive HVA22 family protein [Arabidopsis thaliana] (TAIR:AT5G42560.1); similar to TB2/DP1, HVA22 family protein, expressed [Oryza sativa (japonica cultivar-group)] (GB:ABF94986.1); contains InterPro domain TB2/DP1…	-4.83919
AT2G42710	ribosomal protein L1 family protein; similar to ribosomal protein L1 family protein [Arabidopsis thaliana] (TAIR:AT3G63490.1); similar to Os06g0546400 [Oryza sativa (japonica cultivar-group)] (GB:NP_001057819.1); similar to 50S ribosomal protein L1 [Stappia aggregata IAM 12614] (GB:ZP_01548596.1); contains InterPro domain Ribosomal protein L1; (InterPro:IPR002143); contains InterPro domain Riboso…	1.06162
AT2G21100	disease resistance-responsive protein-related / dirigent protein-related; similar to disease resistance-responsive family protein [Arabidopsis thaliana] (TAIR:AT1G65870.1); similar to dirigent-related protein [Tamarix androssowii] (GB:ABE73781.1); contains InterPro domain Plant disease resistance response protein; (InterPro:IPR004265)	1.10994
AT2G13680	Responsible for the synthesis of callose deposited at the primary cell wall of meiocytes, tetrads and microspores. Required for exine formation during microgametogenesis and for pollen viability. Highest expression in meiocytes, tetrads, microspores and mature pollen.	-2.13126
AT1G79150	binding; similar to unknown protein [Arabidopsis thaliana] (TAIR:AT5G60030.1); similar to Os06g0498500 [Oryza sativa (japonica cultivar-group)] (GB:NP_001057700.1); similar to Protein involved in the nuclear export of pre-ribosomes (ISS) [Ostreococcus tauri] (GB:CAL52412.1); contains InterPro domain Armadillo-like helical; (InterPro:IPR011989); contains InterPro domain Nucleolar complex-associate…	1.10486
AT1G79360	transporter-related; similar to organic cation transporter-related [Arabidopsis thaliana] (TAIR:AT1G16390.1); similar to putative organic cation transporter [Oryza sativa (japonica cultivar-group)] (GB:BAC83382.1); contains InterPro domain Organic cation transport protein; (InterPro:IPR004749); contains InterPro domain Major facilitator superfamily; (InterPro:IPR007114); contains InterPro domain …	-1.24552
AT1G79250	protein kinase, putative; similar to protein kinase, putative [Arabidopsis thaliana] (TAIR:AT3G12690.3); similar to protein kinase, putative [Arabidopsis thaliana] (TAIR:AT1G16440.1); similar to Serine/threonine protein kinase, active site [Medicago truncatula] (GB:ABE86905.1); similar to viroid symptom modulation protein [Lycopersicon esculentum] (GB:AAF66637.1); similar to protein kinase [Solan…	-1.43503
AT1G79150	binding; similar to unknown protein [Arabidopsis thaliana] (TAIR:AT5G60030.1); similar to Os06g0498500 [Oryza sativa (japonica cultivar-group)] (GB:NP_001057700.1); similar to Protein involved in the nuclear export of pre-ribosomes (ISS) [Ostreococcus tauri] (GB:CAL52412.1); contains InterPro domain Armadillo-like helical; (InterPro:IPR011989); contains InterPro domain Nucleolar complex-associate…	1.09336
AT1G78940	protein kinase family protein; similar to kinase [Arabidopsis thaliana] (TAIR:AT2G24370.1); similar to protein kinase family protein [Arabidopsis thaliana] (TAIR:AT1G16760.1); similar to protein kinase family protein [Arabidopsis thaliana] (TAIR:AT3G20200.1); similar to serine threonine kinase [Zea mays] (GB:AAL59227.1); similar to stk [Zea mays] (GB:AAV64214.1); similar to serine threonine kinas…	-1.10128
AT1G78930	mitochondrial transcription termination factor-related / mTERF-related; similar to EMB2219 (EMBRYO DEFECTIVE 2219), transferase [Arabidopsis thaliana] (TAIR:AT2G21710.1); similar to hypothetical protein [Oryza sativa (japonica cultivar-group)] (GB:BAD45958.1); contains InterPro domain Mitochodrial transcription termination factor-related; (InterPro:IPR003690)	1.02811
AT1G22690	gibberellin-responsive protein, putative; similar to GASA2 (GAST1 PROTEIN HOMOLOG 2) [Arabidopsis thaliana] (TAIR:AT4G09610.1); similar to snakin2 [Solanum tuberosum] (GB:CAC44012.1); contains InterPro domain Gibberellin regulated protein; (InterPro:IPR003854)	2.27037
AT1G22710	Encodes for a high-affinity transporter essential for phloem loading and long-distance transport. A major sucrose transporter, AtSUC2 can also transport a wide range of physiological and synthetic glucose conjugates with both &#945;- or &#946;-linkage.	-1.08958
AT1G22760	Putative poly(A) binding protein May there fore function in posttranscriptional regulation, including mRNA turnover and translational initiation. Expression detected only in floral organs.	-1.69289
AT1G22770	Together with CONSTANTS (CO) and FLOWERING LOCUS T (FT), GIGANTEA promotes flowering under long days in a circadian clock-controlled flowering pathway. GI acts earlier than CO and FT in the pathway by increasing CO and FT mRNA abundance. Located in the nucleus. Regulates several developmental processes, including photoperiod-mediated flowering, phytochrome B signaling, circadian clock, carbohydra…	1.78992
AT1G60260	pseudogene, glycosyl hydrolase family 1, contains Pfam PF00232 : Glycosyl hydrolase family 1 domain; TIGRFAM TIGR01233: 6-phospho-beta-galactosidase; similar to amygdalin hydrolase isoform AH I precursor (GI:16757966) (Prunus serotina); blastp match of 60% identity and 6.4e-121 P-value to GP|12746303|gb|AAK07429.1|AF321287_1|AF321287 beta-glucosidase {Musa acuminata}	-1.25323
AT1G61860	protein kinase, putative; similar to protein kinase family protein [Arabidopsis thaliana] (TAIR:AT3G20530.1); similar to serine/threonine kinase [Hordeum vulgare subsp. vulgare] (GB:AAY17587.1); similar to Os01g0936100 [Oryza sativa (japonica cultivar-group)] (GB:NP_001045326.1); similar to Os07g0695300 [Oryza sativa (japonica cultivar-group)] (GB:NP_001060744.1); contains InterPro domain Serine/…	-1.58912
AT1G78750	F-box family protein; similar to F-box family protein [Arabidopsis thaliana] (TAIR:AT1G69630.1); similar to Cyclin-like F-box; FBD [Medicago truncatula] (GB:ABE78248.1); contains InterPro domain FBD-like; (InterPro:IPR006566); contains InterPro domain Cyclin-like F-box; (InterPro:IPR001810); contains InterPro domain FBD; (InterPro:IPR013596); contains InterPro domain Leucine-rich repeat 2; (Inter…	1.25161
AT1G78720	protein transport protein sec61, putative; similar to protein transport protein sec61, putative [Arabidopsis thaliana] (TAIR:AT1G29310.1); similar to protein translocase [Arabidopsis thaliana] (TAIR:AT2G34250.2); similar to putative integral membrane protein [Phaseolus vulgaris] (GB:AAF18411.1); similar to SecY protein; ABC transporter related [Medicago truncatula] (GB:ABE84066.1); similar to Sec…	1.38385
NA	NA	2.12481
AT1G78780	pathogenesis-related family protein; similar to pathogenesis-related protein-like protein [Medicago truncatula] (GB:ABE85366.1); contains domain NTF2-like (SSF54427)	-2.21453
AT1G12010	encodes a protein whose sequence is similar to 1-amino-cyclopropane-1-carboxylic acid oxidase	8.1273
AT1G12070	Rho GDP-dissociation inhibitor family protein; similar to Rho GDP-dissociation inhibitor family protein [Arabidopsis thaliana] (TAIR:AT1G62450.1); similar to Rho GDP dissociation inhibitor 2 [Medicago truncatula] (GB:CAF02296.1); contains InterPro domain RHO protein GDP dissociation inhibitor; (InterPro:IPR000406)	-4.29816
AT1G61800	glucose6-Phosphate/phosphate transporter 2	5.38495
AT1G43140	pseudogene, cullin family, low similarity to Hs-CUL-1 (Homo sapiens) GI:1381142; contains Pfam profile PF00888: Cullin family; contains a frameshift. Could be a pseudogene, or a sequencing error may exist.; blastp match of 60% identity and 2.9e-260 P-value to GP|22335691|dbj|BAC10548.1||AB080190 cullin-like protein1 {Pisum sativum}	1.08503
AT1G61680	terpene synthase/cyclase family protein; similar to lyase/ magnesium ion binding [Arabidopsis thaliana] (TAIR:AT4G16730.1); similar to 24349 (GB:AAD21414.1); contains InterPro domain Terpenoid cylases/protein prenyltransferase alpha-alpha toroid; (InterPro:IPR008930); contains InterPro domain Terpenoid synthase; (InterPro:IPR008949); contains InterPro domain Terpene synthase, metal-binding; (Inte…	-4.89558
AT1G27460	encodes a calmodulin-binding protein that is expressed in pollen, suspension culture cells, flowers, and fruits.	1.35081
AT1G10270	GRP23 (GLUTAMINE-RICH PROTEIN23); binding; similar to EMB1796 (EMBRYO DEFECTIVE 1796), binding [Arabidopsis thaliana] (TAIR:AT3G49240.1); similar to Tetratricopeptide-like helical [Medicago truncatula] (GB:ABE81249.1); similar to ACT11D09.4 [Cucumis melo] (GB:AAS80150.1); contains InterPro domain Tetratricopeptide region; (InterPro:IPR013026); contains InterPro domain Pentatricopeptide repeat; (I…	1.30353
AT1G67110	member of CYP709A	1.61126
AT1G30760	FAD-binding domain-containing protein; similar to FAD-binding domain-containing protein [Arabidopsis thaliana] (TAIR:AT5G44390.1); similar to EDA28/MEE23 (embryo sac development arrest 28, maternal effect embryo arrest 23), electron carrier [Arabidopsis thaliana] (TAIR:AT2G34790.1); similar to FAD-binding domain-containing protein [Arabidopsis thaliana] (TAIR:AT5G44400.1); similar to Berberine an…	1.1052
AT1G30820	CTP synthase, putative / UTP--ammonia ligase, putative; similar to CTP synthase, putative / UTP--ammonia ligase, putative [Arabidopsis thaliana] (TAIR:AT2G34890.1); similar to EMB2742 (EMBRYO DEFECTIVE 2742), CTP synthase [Arabidopsis thaliana] (TAIR:AT3G12670.1); similar to unknown protein [Arabidopsis thaliana] (TAIR:AT4G20320.2); similar to putative CTP synthetase [Oryza sativa (japonica culti…	-1.75839
AT1G05290	transcription factor; similar to zinc finger (B-box type) family protein [Arabidopsis thaliana] (TAIR:AT3G21880.1); similar to Os06g0298200 [Oryza sativa (japonica cultivar-group)] (GB:NP_001057441.1); similar to putative zinc-finger protein [Oryza sativa (japonica cultivar-group)] (GB:BAD07833.1); similar to Os02g0724000 [Oryza sativa (japonica cultivar-group)] (GB:NP_001047975.1); contains Inte…	-1.45838
AT2G17730	zinc finger (C3HC4-type RING finger) family protein; Identical to RING-H2 finger protein ATL2B (NEP1-interacting protein 2) (ATL2B) [Arabidopsis Thaliana] (GB:Q8GT74;GB:Q8GWW3); similar to zinc finger (C3HC4-type RING finger) family protein [Arabidopsis thaliana] (TAIR:AT4G35840.1); similar to Os10g0544600 [Oryza sativa (japonica cultivar-group)] (GB:NP_001065202.1); similar to putative NEP1-inte…	-1.58875
AT2G17710	similar to Os04g0560700 [Oryza sativa (japonica cultivar-group)] (GB:NP_001053549.1)	-1.2548
AT1G04540	C2 domain-containing protein; similar to C2 domain-containing protein [Arabidopsis thaliana] (TAIR:AT2G33320.1); similar to C2 calcium/lipid-binding re (GB:ABE92950.1); contains InterPro domain C2; (InterPro:IPR000008); contains InterPro domain C2 calcium/lipid-binding region, CaLB; (InterPro:IPR008973)	-3.10313
AT1G04670	unknown protein	-2.87145
AT1G65490	similar to unknown protein [Arabidopsis thaliana] (TAIR:AT1G65500.1)	2.75296
AT1G65480	FT, together with LFY, promotes flowering and is antagonistic with its homologous gene, TERMINAL FLOWER1 (TFL1). FT is expressed in leaves and is induced by long day treatment. Either the FT mRNA or protein is translocated to the shoot apex where it induces its own expression. FT is a target of CO and acts upstream of SOC1.	-4.57553
AT1G09790	phytochelatin synthetase-related; Identical to COBRA-like protein 6 precursor (COBL6) [Arabidopsis Thaliana] (GB:O04500); similar to phytochelatin synthetase family protein / COBRA cell expansion protein COBL3 [Arabidopsis thaliana] (TAIR:AT3G02210.1); similar to phytochelatin synthetase-like protein 2 [Sorghum bicolor] (GB:AAO17706.1); contains InterPro domain Phytochelatin synthetase-like conse…	-1.98017
AT1G62150	mitochondrial transcription termination factor-related / mTERF-related; similar to mitochondrial transcription termination factor family protein / mTERF family protein [Arabidopsis thaliana] (TAIR:AT1G62085.1); similar to mitochondrial transcription termination factor-like [Oryza sativa (japonica cultivar-group)] (GB:BAD38194.1); similar to Os05g0413000 [Oryza sativa (japonica cultivar-group)] (G…	1.11251
AT1G62290	aspartyl protease family protein; similar to aspartyl protease family protein [Arabidopsis thaliana] (TAIR:AT4G04460.1); similar to aspartyl protease family protein [Arabidopsis thaliana] (TAIR:AT1G11910.1); similar to aspartic protease (GB:AAB03108.1); similar to aspartic proteinase [Theobroma cacao] (GB:CAC86004.1); similar to aspartic proteinase 1 [Glycine max] (GB:BAB62890.1); contains InterP…	-1.16771
AT1G61290	member of SYP12 Gene Family	-1.34251
AT1G08630	Encodes a threonine aldolase, involved in threonine degradation to glycine. Primarily expressed in seeds and seedlings.	-1.19492
AT1G08570	thioredoxin family protein; Identical to Thioredoxin-like 1 [Arabidopsis Thaliana] (GB:O64654); similar to thioredoxin family protein [Arabidopsis thaliana] (TAIR:AT2G33270.1); similar to thioredoxin (GB:AAA33400.1); contains InterPro domain Thioredoxin-like fold; (InterPro:IPR012336); contains InterPro domain Thioredoxin-related; (InterPro:IPR006662); contains InterPro domain Thioredoxin domain …	-1.50899
AT2G17880	DNAJ heat shock protein, putative; similar to DNAJ heat shock N-terminal domain-containing protein (J11) [Arabidopsis thaliana] (TAIR:AT4G36040.1); similar to DnaJ-like protein [Phaseolus vulgaris] (GB:AAB36543.1); contains InterPro domain Heat shock protein DnaJ, N-terminal; (InterPro:IPR001623)	-1.93931
AT2G17845	short-chain dehydrogenase/reductase (SDR) family protein; similar to short-chain dehydrogenase/reductase (SDR) family protein [Arabidopsis thaliana] (TAIR:AT3G55290.1); similar to putative short-chain type alcohol dehydrogenase [Solanum tuberosum] (GB:AAN32641.1); contains InterPro domain Short-chain dehydrogenase/reductase SDR; (InterPro:IPR002198); contains InterPro domain Glucose/ribitol dehyd…	-2.03709
AT1G08730	Class XI myosin gene	-2.42029
AT1G03530	similar to unknown protein [Arabidopsis thaliana] (TAIR:AT5G66540.1); similar to unnamed protein product [Kluyveromyces lactis] (GB:XP_456157.1); similar to Os05g0502800 [Oryza sativa (japonica cultivar-group)] (GB:NP_001055976.1); contains InterPro domain NAF1; (InterPro:IPR008696)	1.25996
AT1G03550	secretory carrier membrane protein (SCAMP) family protein; similar to secretory carrier membrane protein (SCAMP) family protein [Arabidopsis thaliana] (TAIR:AT2G20840.1); similar to similarity to SCAMP37 [Pisum sativum] (GB:AAC82326.1); similar to Os01g0780500 [Oryza sativa (japonica cultivar-group)] (GB:NP_001044437.1); similar to Os07g0564600 [Oryza sativa (japonica cultivar-group)] (GB:NP_0010…	-1.16126
AT1G23070	similar to unknown protein [Arabidopsis thaliana] (TAIR:AT4G38360.2); similar to hypothetical protein [Oryza sativa (japonica cultivar-group)] (GB:AAU89247.1); contains InterPro domain Protein of unknown function DUF300; (InterPro:IPR005178)	-1.4239
AT1G23200	pectinesterase family protein; similar to pectinesterase family protein [Arabidopsis thaliana] (TAIR:AT2G45220.1); similar to putative pectin methylesterase [Populus tremula x Populus tremuloides] (GB:CAC01624.1); similar to Os01g0312500 [Oryza sativa (japonica cultivar-group)] (GB:NP_001042866.1); contains InterPro domain Virulence factor, pectin lyase fold; (InterPro:IPR011050); contains InterP…	-1.05824
AT1G23090	Encodes AST91 mRNA for sulfate transporter.	-2.40064
NA	NA	-2.73492
AT1G27030	similar to unknown protein [Arabidopsis thaliana] (TAIR:AT1G27020.1); similar to unknown protein [Oryza sativa (japonica cultivar-group)] (GB:AAN05517.1); similar to Os10g0463800 [Oryza sativa (japonica cultivar-group)] (GB:NP_001064789.1); contains domain GatB/YqeY domain (SSF89095)	2.08099
AT1G67290	glyoxal oxidase-related; similar to glyoxal oxidase-related [Arabidopsis thaliana] (TAIR:AT5G19580.1); similar to Os01g0677000 [Oryza sativa (japonica cultivar-group)] (GB:NP_001043851.1); similar to Os05g0559000 [Oryza sativa (japonica cultivar-group)] (GB:NP_001056298.1); similar to glyoxal oxidase [Vitis pseudoreticulata] (GB:ABA42922.1); contains InterPro domain Galactose oxidase, central; (I…	-2.2184
AT1G24400	High-affinity transporter for neutral and acidic amino acids, expressed in tapetum tissue of anthers	-1.02482
AT1G24520	Male fertility gene acting on tapetum and microspore	-5.09683
AT1G61640	ABC1 family protein; similar to ABC1 family protein [Arabidopsis thaliana] (TAIR:AT1G11390.1); similar to H0112G12.2 [Oryza sativa (indica cultivar-group)] (GB:CAH67057.1); similar to putative 62.8 kDa protein [Oryza sativa (japonica cultivar-group)] (GB:AAL87193.1); similar to Protein kinase-like [Medicago truncatula] (GB:ABD32343.1); contains InterPro domain Protein kinase-like; (InterPro:IPR01…	1.18625
AT1G61630	equilibrative nucleoside transporter, putative (ENT7); similar to FUR1 (FUDR RESISTANT 1), nucleoside transporter [Arabidopsis thaliana] (TAIR:AT4G05120.1); similar to Os07g0557200 [Oryza sativa (japonica cultivar-group)] (GB:NP_001059966.1); similar to Os07g0557100 [Oryza sativa (japonica cultivar-group)] (GB:NP_001059965.1); similar to equilibrative nucleoside transporter(ENT3)-like protein [Or…	1.04116
AT1G55570	SKS12 (SKU5 Similar 12); copper ion binding / oxidoreductase; similar to SKS14 (SKU5 Similar 14), copper ion binding / oxidoreductase [Arabidopsis thaliana] (TAIR:AT1G55560.1); similar to SKS13 (SKU5 Similar 13), copper ion binding / oxidoreductase [Arabidopsis thaliana] (TAIR:AT3G13400.1); similar to SKS11 (SKU5 Similar 11), copper ion binding / oxidoreductase [Arabidopsis thaliana] (TAIR:AT3G13…	-4.81191
AT1G62450	Rho GDP-dissociation inhibitor family protein; similar to Rho GDP-dissociation inhibitor family protein [Arabidopsis thaliana] (TAIR:AT1G12070.1); similar to Rho GDP dissociation inhibitor 2 [Medicago truncatula] (GB:CAF02296.1); contains InterPro domain RHO protein GDP dissociation inhibitor; (InterPro:IPR000406)	-2.2814
AT1G62660	beta-fructosidase (BFRUCT3) / beta-fructofuranosidase / invertase, vacuolar; similar to ATBETAFRUCT4/VAC-INV (VACUOLAR INVERTASE), beta-fructofuranosidase/ hydrolase, hydrolyzing O-glycosyl compounds [Arabidopsis thaliana] (TAIR:AT1G12240.1); similar to acid invertase [Brassica oleracea] (GB:AAG36943.1); similar to acid invertase [Brassica oleracea] (GB:AAG36942.1); similar to soluble acid invert…	-1.95164
NA	NA	-2.70274
AT1G51260	ACYL-COA:1-ACYLGLYCEROL-3-PHOSPHATE ACYLTRANSFERASE, PUTATIVE SIMILAR TO ACYL-COA:1-ACYLGLYCEROL-3-PHOSPHATE ACYLTRANSFERASE GI:4583544 FROM [BRASSICA NAPUS]	-2.66732
AT1G51380	eukaryotic translation initiation factor 4A, putative / eIF-4A, putative; Identical to DEAD-box ATP-dependent RNA helicase 34 (EC 3.6.1.-) (RH34) [Arabidopsis Thaliana] (GB:Q9C8J1;GB:Q9SYE0); similar to eukaryotic translation initiation factor 4A, putative / eIF-4A, putative / DEAD box RNA helicase, putative [Arabidopsis thaliana] (TAIR:AT3G19760.1); similar to Eukaryotic initiation factor 4A-3 (…	1.64821
AT1G30960	GTP-binding protein (ERG); Identical to GTP-binding protein ERG (ERG) [Arabidopsis Thaliana] (GB:O82653); similar to GTP binding / RNA binding / nucleic acid binding [Arabidopsis thaliana] (TAIR:AT5G66470.1); similar to GTP-binding protein ERG (GB:O82626); contains InterPro domain GTP-binding protein, HSR1-related; (InterPro:IPR002917); contains InterPro domain Small GTP-binding protein domain; (…	2.08555
AT1G23730	carbonic anhydrase, putative / carbonate dehydratase, putative; similar to carbonic anhydrase, putative / carbonate dehydratase, putative [Arabidopsis thaliana] (TAIR:AT1G70410.2); similar to carbonic anhydrase [Solanum lycopersicum] (GB:CAH60890.1); contains InterPro domain Carbonic anhydrase, prokaryotic and plant; (InterPro:IPR001765)	-2.35481
AT1G23750	DNA-binding protein-related; similar to DNA-binding protein-related [Arabidopsis thaliana] (TAIR:AT1G10590.2); similar to unknown [Medicago sativa] (GB:AAZ32857.1); contains InterPro domain Nucleic acid-binding, OB-fold, subgroup; (InterPro:IPR012340); contains InterPro domain Nucleic acid-binding, OB-fold; (InterPro:IPR008994); contains InterPro domain nucleic acid binding, OB-fold, tRNA/helicas…	-1.00729
AT2G36750	UGT72C1 (UDP-glucosyl transferase 72C1); UDP-glycosyltransferase/ transferase, transferring glycosyl groups; Identical to Cytokinin-O-glucosyltransferase 1 (EC 2.4.1.-) (Zeatin O- glucosyltransferase 1) (AtZOG1) (UGT73C1) [Arabidopsis Thaliana] (GB:Q9ZQ99); similar to UDP-glucoronosyl/UDP-glucosyl transferase family protein [Arabidopsis thaliana] (TAIR:AT2G36780.1); similar to DOGT1 (DON-GLUCOSYL…	1.9882
AT1G05040	similar to ubiquitin-associated (UBA)/TS-N domain-containing protein [Arabidopsis thaliana] (TAIR:AT2G33010.1); contains InterPro domain UBA-like; (InterPro:IPR009060)	-1.69283
AT2G42900	similar to Os05g0582000 [Oryza sativa (japonica cultivar-group)] (GB:NP_001056435.1)	-2.63913
AT2G28355	LCR5 (Low-molecular-weight cysteine-rich 5); Identical to Low-molecular-weight cysteine-rich protein LCR5 precursor (LCR5) [Arabidopsis Thaliana] (GB:Q8S8H3;GB:P82720;GB:Q8LGD4); similar to LCR14 (Low-molecular-weight cysteine-rich 14) [Arabidopsis thaliana] (TAIR:AT2G25344.1); similar to Putative low-molecular-weight cysteine-rich protein LCR32 precursor (GB:P82747); contains InterPro domain S l…	-4.01617
AT2G18230	Encodes a protein that might have inorganic pyrophosphatase activity.	-1.0523
AT2G18330	AAA-type ATPase family protein; similar to AAA-type ATPase family protein [Arabidopsis thaliana] (TAIR:AT4G36580.1); similar to AAA-type ATPase family protein [Arabidopsis thaliana] (TAIR:AT5G16930.1); similar to ATPase [Arabidopsis thaliana] (TAIR:AT3G03060.1); similar to Os02g0697600 [Oryza sativa (japonica cultivar-group)] (GB:NP_001047821.1); similar to Os02g0706500 [Oryza sativa (japonica cu…	1.0168
AT2G13350	C2 domain-containing protein; similar to C2 domain-containing protein [Arabidopsis thaliana] (TAIR:AT2G33320.1); similar to C2 calcium/lipid-binding re (GB:ABE92950.1); contains InterPro domain C2; (InterPro:IPR000008); contains InterPro domain C2 calcium/lipid-binding region, CaLB; (InterPro:IPR008973)	-4.23226
AT2G18340	late embryogenesis abundant domain-containing protein / LEA domain-containing protein; similar to late embryogenesis abundant domain-containing protein / LEA domain-containing protein [Arabidopsis thaliana] (TAIR:AT4G36600.1); similar to PvLEA1 protein [Polypedilum vanderplanki] (GB:BAE92616.1); contains InterPro domain Late embryogenesis abundant protein; (InterPro:IPR004238)	-4.04589
AT2G10970	invertase/pectin methylesterase inhibitor family protein; contains InterPro domain Plant invertase/pectin methylesterase inhibitor; (InterPro:IPR007186); contains InterPro domain Pectinesterase inhibitor; (InterPro:IPR006501)	-2.50631
AT2G16730	putative beta-galactosidase (BGAL13 gene)	-3.40923
AT2G16750	protein kinase family protein; similar to protein kinase family protein [Arabidopsis thaliana] (TAIR:AT4G35030.2); similar to protein kinase family protein, putative, expressed [Oryza sativa (japonica cultivar-group)] (GB:ABF94898.1); contains InterPro domain Serine/threonine protein kinase; (InterPro:IPR002290); contains InterPro domain Protein kinase-like; (InterPro:IPR011009); contains InterPr…	-1.87364
AT2G16660	nodulin family protein; similar to nodulin family protein [Arabidopsis thaliana] (TAIR:AT4G34950.1); similar to Nodulin-like; Major facilitator superfamily MFS_1 [Medicago truncatula] (GB:ABE77921.1); similar to Os09g0536700 [Oryza sativa (japonica cultivar-group)] (GB:NP_001063787.1); contains InterPro domain Nodulin-like; (InterPro:IPR010658); contains InterPro domain Major facilitator superfam…	1.44615
AT2G20700	similar to unknown protein [Arabidopsis thaliana] (TAIR:AT4G28280.1); similar to GPI-anchored protein [Vigna radiata] (GB:BAA34247.1); similar to Os02g0721700 [Oryza sativa (japonica cultivar-group)] (GB:NP_001047962.1)	-1.52686
AT2G20940	similar to unknown protein [Arabidopsis thaliana] (TAIR:AT2G27290.1); similar to Os09g0541600 [Oryza sativa (japonica cultivar-group)] (GB:NP_001063815.1); similar to hypothetical protein [Oryza sativa (japonica cultivar-group)] (GB:BAC79191.1); contains InterPro domain Protein of unknown function DUF1279; (InterPro:IPR009688)	1.04895
NA	NA	-1.37493
AT2G15535	LCR10 (Low-molecular-weight cysteine-rich 10); Identical to Putative low-molecular-weight cysteine-rich protein LCR10 precursor (LCR10) [Arabidopsis Thaliana] (GB:Q8S8H9;GB:P82725); contains InterPro domain S locus-related glycoprotein 1 binding pollen coat; (InterPro:IPR010851)	-4.4693
AT2G15890	MEE14 (maternal effect embryo arrest 14); similar to unknown protein [Oryza sativa (japonica cultivar-group)] (GB:AAP50944.1)	-1.21028
NA	NA	-1.39897
AT2G15880	leucine-rich repeat family protein / extensin family protein; similar to leucine-rich repeat family protein / extensin family protein [Arabidopsis thaliana] (TAIR:AT1G49490.1); similar to leucine-rich repeat family protein / extensin family protein [Arabidopsis thaliana] (TAIR:AT4G33970.1); similar to leucine-rich repeat family protein / extensin family protein [Arabidopsis thaliana] (TAIR:AT3G19…	-2.07842
AT2G25355	exonuclease-related; similar to unknown protein [Arabidopsis thaliana] (TAIR:AT4G32175.1); similar to Os01g0891400 [Oryza sativa (japonica cultivar-group)] (GB:NP_001045055.1); similar to Os01g0661400 [Oryza sativa (japonica cultivar-group)] (GB:NP_001043778.1); similar to ALM beta-like [Oryza sativa (japonica cultivar-group)] (GB:BAD72364.1); contains InterPro domain Nucleic acid-binding, OB-fol…	1.10557
AT2G27240	similar to unknown protein [Arabidopsis thaliana] (TAIR:AT1G08440.1); similar to putative aluminum activated malate transporter [Brassica napus] (GB:BAE97280.1)	1.40934
AT2G24370	kinase; similar to protein kinase family protein [Arabidopsis thaliana] (TAIR:AT4G31230.1); similar to protein kinase family protein [Arabidopsis thaliana] (TAIR:AT5G35380.1); similar to protein kinase family protein [Arabidopsis thaliana] (TAIR:AT1G16760.1); similar to Protein kinase; UspA [Medicago truncatula] (GB:ABE79207.1); similar to Protein kinase; UspA [Medicago truncatula] (GB:ABE79205.1…	-1.54974
AT2G40110	yippee family protein; similar to yippee family protein [Arabidopsis thaliana] (TAIR:AT3G08990.1); similar to Protein yippee-like (GB:P59234); contains InterPro domain Yippee-like protein; (InterPro:IPR004910);yippee family protein; similar to yippee family protein [Arabidopsis thaliana] (TAIR:AT3G11230.2); similar to Protein yippee-like (GB:P59234); contains InterPro domain Yippee-like protein; …	-1.37462
AT2G32100	ATOFP16/OFP16 (Arabidopsis thaliana ovate family protein 16); similar to ATOFP12/OFP12 (Arabidopsis thaliana ovate family protein 12) [Arabidopsis thaliana] (TAIR:AT1G05420.1); similar to ethylene receptor [Litchi chinensis] (GB:AAQ56281.1); contains InterPro domain Protein of unknown function DUF623, plant; (InterPro:IPR006458)	1.09154
AT2G14560	similar to unknown protein [Arabidopsis thaliana] (TAIR:AT1G33840.1); similar to Protein of unknown function DUF567 [Medicago truncatula] (GB:ABE88873.1); contains InterPro domain Protein of unknown function DUF567; (InterPro:IPR007612)	3.87322
AT2G35720	DNAJ heat shock N-terminal domain-containing protein; Identical to Chaperone protein dnaJ 13 (AtJ13) (AtDjB13) (ATJ13) [Arabidopsis Thaliana] (GB:Q39079;GB:Q9SL89); similar to DNAJ heat shock protein, putative [Arabidopsis thaliana] (TAIR:AT3G47940.1); similar to putative DnaJ domain containing protein [Oryza sativa (japonica cultivar-group)] (GB:AAM95682.1); similar to Os10g0507800 [Oryza sativa…	1.02035
AT2G01740	pentatricopeptide (PPR) repeat-containing protein; similar to pentatricopeptide (PPR) repeat-containing protein [Arabidopsis thaliana] (TAIR:AT2G02150.1); similar to putative fertility restorer homologue [Oryza sativa (japonica cultivar-group)] (GB:BAD54485.1); contains InterPro domain Pentatricopeptide repeat; (InterPro:IPR002885); contains InterPro domain Protein prenyltransferase; (InterPro:IP…	1.19178
AT2G42480	meprin and TRAF homology domain-containing protein / MATH domain-containing protein; similar to meprin and TRAF homology domain-containing protein / MATH domain-containing protein [Arabidopsis thaliana] (TAIR:AT2G42470.1); similar to LPXTG anchored putative adhesin [Streptococcus pyogenes MGAS10394] (GB:YP_060491.1); contains InterPro domain TRAF-like; (InterPro:IPR008974); contains InterPro doma…	1.66784
AT2G15090	fatty acid elongase, putative; Identical to 3-ketoacyl-CoA synthase 8 (EC 2.3.1.-) (KCS-8) (Very-long-chain fatty acid condensing enzyme 8) (VLCFA condensing enzyme 8) (KCS8) [Arabidopsis Thaliana] (GB:Q4V3C9;GB:Q9ZUK2); similar to fatty acid elongase, putative [Arabidopsis thaliana] (TAIR:AT4G34250.1); similar to 3-ketoacyl-CoA synthase [Physaria fendleri] (GB:AAU05611.1); contains InterPro doma…	1.37398
AT2G18480	mannitol transporter, putative; Identical to Probable polyol transporter 3 (PLT3) [Arabidopsis Thaliana] (GB:Q9ZNS0); similar to mannitol transporter, putative [Arabidopsis thaliana] (TAIR:AT4G36670.1); similar to Sugar transporter superfamily; Major facilitator superfamily MFS_1 [Medicago truncatula] (GB:ABE78857.1); similar to putative polyol transporter 1 [Lotus japonicus] (GB:CAJ29288.1); con…	-2.24968
AT2G18470	protein kinase family protein; similar to ATPERK1 (PROLINE EXTENSIN-LIKE RECEPTOR KINASE 1), ATP binding / protein kinase [Arabidopsis thaliana] (TAIR:AT3G24550.1); similar to protein kinase family protein [Arabidopsis thaliana] (TAIR:AT3G18810.1); similar to protein kinase family protein [Arabidopsis thaliana] (TAIR:AT4G34440.1); similar to receptor protein kinase PERK1 [Brassica napus] (GB:AAK2…	-2.86204
NA	NA	1.76965
AT2G37400	chloroplast lumen common family protein; similar to chloroplast lumen common family protein [Arabidopsis thaliana] (TAIR:AT3G53560.1); similar to TPR repeat [Medicago truncatula] (GB:ABE81686.1); contains InterPro domain Tetratricopeptide region; (InterPro:IPR013026); contains InterPro domain Tetratricopeptide-like helical; (InterPro:IPR011990)	1.00956
AT2G18550	Encodes a homeodomain leucine zipper class I (HD-Zip I) protein.	2.90795
AT2G24210	TPS10 (TERPENE SYNTHASE 10); myrcene/(E)-beta-ocimene synthase; similar to ATTPS-CIN (TERPENE SYNTHASE-LIKE SEQUENCE-1,8-CINEOLE), myrcene/(E)-beta-ocimene synthase [Arabidopsis thaliana] (TAIR:AT3G25830.1); similar to myrcene/ocimene synthase, putative [Arabidopsis thaliana] (TAIR:AT3G25810.1); similar to ATTPS-CIN (TERPENE SYNTHASE-LIKE SEQUENCE-1,8-CINEOLE), myrcene/(E)-beta-ocimene synthase […	-3.94925
AT2G05850	SCPL38 (serine carboxypeptidase-like 38); serine carboxypeptidase; similar to SCPL36 (serine carboxypeptidase-like 36), serine carboxypeptidase [Arabidopsis thaliana] (TAIR:AT3G52000.1); similar to SCPL37 (serine carboxypeptidase-like 37), serine carboxypeptidase [Arabidopsis thaliana] (TAIR:AT3G52010.1); similar to putative serine carboxypeptidase [Pisum sativum] (GB:CAC19488.1); contains InterP…	-2.03062
AT2G40780	RNA binding / translation initiation factor; similar to F-box protein-related [Arabidopsis thaliana] (TAIR:AT2G40910.1); similar to Os03g0114200 [Oryza sativa (japonica cultivar-group)] (GB:NP_001048742.1); similar to hypothetical protein LOC393440 [Danio rerio] (GB:NP_956762.1); contains InterPro domain Nucleic acid-binding, OB-fold, subgroup; (InterPro:IPR012340); contains InterPro domain Nucle…	1.32255
AT2G18660	expansin family protein (EXPR3); Identical to Expansin-like B3 precursor (AtEXLB3) (AtEXPR3) (Ath-ExpGamma-1.2) (EXLB3) [Arabidopsis Thaliana] (GB:Q9ZV52); similar to expansin-related [Arabidopsis thaliana] (TAIR:AT4G30380.1); similar to immuno-reactant natriuretic peptide-like protein [Erucastrum strigosum] (GB:AAM18791.1); contains InterPro domain Barwin-related endoglucanase; (InterPro:IPR0090…	2.97975
AT2G45170	Involved in autophagy. Under nutrient starvation the protein localizes to autophagosomes.	-1.13146
AT2G02140	LCR72/PDF2.6 (Low-molecular-weight cysteine-rich 72); protease inhibitor; Identical to Low-molecular-weight cysteine-rich protein LCR72 precursor (LCR72) [Arabidopsis Thaliana] (GB:Q9ZUL8); similar to LCR68/PDF2.3 (Low-molecular-weight cysteine-rich 68), protease inhibitor [Arabidopsis thaliana] (TAIR:AT2G02130.1); similar to LCR69/PDF2.2 (Low-molecular-weight cysteine-rich 69), protease inhibito…	-5.35009
AT2G45180	protease inhibitor/seed storage/lipid transfer protein (LTP) family protein; similar to protease inhibitor/seed storage/lipid transfer protein (LTP) family protein [Arabidopsis thaliana] (TAIR:AT1G62510.1); similar to 14 kDa polypeptide [Catharanthus roseus] (GB:CAA81526.1); contains InterPro domain Plant lipid transfer/seed storage/trypsin-alpha amylase inhibitor; (InterPro:IPR003612)	1.58672
AT2G45080	CYCP3;1 (cyclin p3;1); cyclin-dependent protein kinase; similar to CYCP3,2 (cyclin p3,2), cyclin-dependent protein kinase [Arabidopsis thaliana] (TAIR:AT3G60550.1); similar to PREG-like protein [Picea mariana] (GB:AAC32127.1); similar to Os04g0552300 [Oryza sativa (japonica cultivar-group)] (GB:NP_001053503.1); contains InterPro domain Cyclin, N-terminal; (InterPro:IPR006671); contains InterPro d…	3.47984
AT2G38870	protease inhibitor, putative; similar to serine protease inhibitor, potato inhibitor I-type family protein [Arabidopsis thaliana] (TAIR:AT2G38900.1); similar to type I proteinase inhibitor-like protein [Citrus x paradisi] (GB:AAN76363.1); contains InterPro domain Proteinase inhibitor I13, potato inhibitor I; (InterPro:IPR000864)	-1.062
NA	NA	-4.92639
AT2G27740	similar to unknown protein [Arabidopsis thaliana] (TAIR:AT2G36410.2); similar to hypothetical protein [Ipomoea trifida] (GB:AAS79606.1); contains InterPro domain Protein of unknown function DUF662; (InterPro:IPR007033)	-2.02709
AT2G27830	similar to pentatricopeptide (PPR) repeat-containing protein [Arabidopsis thaliana] (TAIR:AT4G22760.1); similar to hypothetical protein [Catharanthus roseus] (GB:CAC09928.1)	-2.48462
AT2G29600	kelch repeat-containing F-box family protein; similar to kelch repeat-containing F-box family protein [Arabidopsis thaliana] (TAIR:AT2G29800.1); similar to Cyclin-like F-box; Serine/threonine protein phosphatase, BSU1 [Medicago truncatula] (GB:ABE89413.1); contains InterPro domain Cyclin-like F-box; (InterPro:IPR001810); contains InterPro domain Galactose oxidase, central; (InterPro:IPR011043); c…	1.12731
AT2G01420	Encodes a putative auxin efflux carrier that is localized in developing and mature root meristems. It is involved in the maintenance of embryonic auxin gradients. A role for AtPIN4 in generating a sink for auxin below the quiescent center of the root meristem that is essential for auxin distribution and patterning is proposed. In the root, PIN4 is detected around the quiescent center and cells su…	-1.37674
NA	NA	-1.14794
AT2G32430	galactosyltransferase family protein; similar to galactosyltransferase family protein [Arabidopsis thaliana] (TAIR:AT1G05170.2); similar to Os03g0577500 [Oryza sativa (japonica cultivar-group)] (GB:NP_001050543.1); similar to putative Avr9 elicitor response protein [Oryza sativa (japonica cultivar-group)] (GB:BAD25162.1); contains InterPro domain Glycosyl transferase, family 31; (InterPro:IPR0026…	-1.42135
AT2G32360	ubiquitin family protein; similar to unknown protein [Arabidopsis thaliana] (TAIR:AT5G66540.1); similar to heat shock protein binding [Arabidopsis thaliana] (TAIR:AT2G04970.1); similar to hypothetical protein B14911_03489 [Bacillus sp. NRRL B-14911] (GB:ZP_01168655.1); contains InterPro domain Ubiquitin; (InterPro:IPR000626)	1.36502
AT2G07180	protein kinase, putative; similar to protein kinase family protein [Arabidopsis thaliana] (TAIR:AT5G01020.1); similar to Protein kinase APK1B, chloroplast precursor, putative, expressed [Oryza sativa (japonica cultivar-group)] (GB:ABA95681.1); similar to Os11g0121400 [Oryza sativa (japonica cultivar-group)] (GB:NP_001065612.1); similar to Os06g0663200 [Oryza sativa (japonica cultivar-group)] (GB:…	-1.55352
AT2G43230	serine/threonine protein kinase, putative; similar to kinase [Arabidopsis thaliana] (TAIR:AT3G59350.3); similar to protein kinase Pti1 [Glycine max] (GB:AAO92595.1); contains InterPro domain Protein kinase-like; (InterPro:IPR011009); contains InterPro domain Protein kinase; (InterPro:IPR000719); contains InterPro domain Tyrosine protein kinase, active site; (InterPro:IPR008266); contains InterPro…	-3.48685
AT2G47770	benzodiazepine receptor-related; similar to peripheral-type benzodiazepine receptor [Solanum tuberosum] (GB:CAH10765.1); contains InterPro domain TspO/MBR-related protein; (InterPro:IPR004307)	-1.58996
AT2G07040	leucine-rich repeat transmembrane protein kinase, putative; similar to leucine-rich repeat transmembrane protein kinase, putative [Arabidopsis thaliana] (TAIR:AT5G35390.1); similar to Protein kinase [Medicago truncatula] (GB:ABE79211.1); contains InterPro domain Protein kinase-like; (InterPro:IPR011009); contains InterPro domain Leucine-rich repeat; (InterPro:IPR001611); contains InterPro domain …	-3.34681
AT2G47990	Encodes a transducin family nucleolar protein with six WD40 repeats that is most likely involved in 18S rRNA biogenesis. The slow progression of the gametophytic division cycles in swa1 suggested that the SWA1 protein is required for the normal progression of mitotic division cycles through the regulation of cell metabolism. Ubiquitously expressed throughout the plant.	1.03897
AT2G47890	zinc finger (B-box type) family protein; Identical to Zinc finger protein CONSTANS-LIKE 13 (COL13) [Arabidopsis Thaliana] (GB:O82256;GB:Q7GAB9); similar to zinc finger (B-box type) family protein [Arabidopsis thaliana] (TAIR:AT1G28050.1); similar to Os03g0351100 [Oryza sativa (japonica cultivar-group)] (GB:NP_001050114.1); similar to putative zinc-finger protein [Oryza sativa (japonica cultivar-g…	1.61142
AT2G16890	UDP-glucoronosyl/UDP-glucosyl transferase family protein; similar to transferase, transferring glycosyl groups [Arabidopsis thaliana] (TAIR:AT5G14860.1); similar to Os09g0329200 [Oryza sativa (japonica cultivar-group)] (GB:NP_001062897.1); similar to putative UDP-glucose glucosyltransferase [Oryza sativa (japonica cultivar-group)] (GB:BAD54417.1); similar to OSIGBa0144J05.6 [Oryza sativa (indica …	-1.6784
AT2G35210	A member of ARF GAP domain (AGD), A thaliana has 15 members, grouped into four classes.	-2.411
NA	NA	1.20602
AT2G46270	encodes a bZIP G-box binding protein whose expression is induced by ABA. It has been shown to bind to Adh that contains the G-box and is induced by cold and water deprivation. GBF3 has been shown to be expressed mostly in the root and dark-grown leaves. GBF3 can act as homodimers and as heterodimers with GFB1, GBF2 and GBF4. In addition, GBF3¡¯s DNA binding activity is enhanced by GIP1, GPRI1 and…	-2.7126
AT2G23900	glycoside hydrolase family 28 protein / polygalacturonase (pectinase) family protein; similar to glycoside hydrolase family 28 protein / polygalacturonase (pectinase) family protein [Arabidopsis thaliana] (TAIR:AT3G48950.1); similar to Peptidase S26A, signal peptidase I; Glycoside hydrolase, family 28 [Medicago truncatula] (GB:ABE85310.1); contains InterPro domain Virulence factor, pectin lyase f…	-2.86002
AT2G23840	HNH endonuclease domain-containing protein; similar to Os07g0170200 [Oryza sativa (japonica cultivar-group)] (GB:NP_001058990.1); similar to unnamed protein product [Ostreococcus tauri] (GB:CAL50123.1); contains InterPro domain HNH endonuclease; (InterPro:IPR002711); contains InterPro domain HNH nuclease; (InterPro:IPR003615)	1.42922
AT2G46140	late embryogenesis abundant protein, putative / LEA protein, putative; Identical to Desiccation-related protein At2g46140 (LEA type-2 family protein At2g46140) [Arabidopsis Thaliana] (GB:O82355;GB:Q8LC67); similar to LEA14 (LATE EMBRYOGENESIS ABUNDANT 14) [Arabidopsis thaliana] (TAIR:AT1G01470.1); similar to Chain A, Solution Structure Of A Putative Late Embryogenesis Abundant (Lea) Protein At2g4…	-1.86448
AT2G46210	delta-8 sphingolipid desaturase, putative; similar to delta-8 sphingolipid desaturase (SLD1) [Arabidopsis thaliana] (TAIR:AT3G61580.1); similar to Fatty acid desaturase, putative [Medicago truncatula] (GB:ABE90798.1); similar to delta-8 sphingolipid desaturase [Brassica napus] (GB:CAA11857.1); similar to delta-8 sphingolipid desaturase [Helianthus annuus] (GB:CAA60621.1); contains InterPro domain…	-3.48454
AT2G29670	binding; similar to binding [Arabidopsis thaliana] (TAIR:AT1G07280.2); similar to Os05g0447700 [Oryza sativa (japonica cultivar-group)] (GB:NP_001055695.1); similar to Os01g0855200 [Oryza sativa (japonica cultivar-group)] (GB:NP_001044840.1); similar to putative peroxidase [Oryza sativa (japonica cultivar-group)] (GB:AAM93690.1); contains InterPro domain Tetratricopeptide region; (InterPro:IPR013…	1.02337
AT2G25890	glycine-rich protein / oleosin; similar to OLEO1 (OLEOSIN1) [Arabidopsis thaliana] (TAIR:AT4G25140.1); similar to 15.8 kDa oleosin [Theobroma cacao] (GB:AAM46778.1); contains InterPro domain Oleosin; (InterPro:IPR000136)	-3.12798
AT2G25790	leucine-rich repeat transmembrane protein kinase, putative; similar to leucine-rich repeat transmembrane protein kinase, putative [Arabidopsis thaliana] (TAIR:AT4G28650.1); similar to Protein kinase [Medicago truncatula] (GB:ABE78378.1); contains InterPro domain Protein kinase-like; (InterPro:IPR011009); contains InterPro domain Leucine-rich repeat; (InterPro:IPR001611); contains InterPro domain …	-1.1035
AT2G29790	Encodes a Maternally expressed gene (MEG) family protein [pseudogene]	-3.41283
AT2G29650	inorganic phosphate transporter, putative; similar to ANTR2 (anion transporter 2), organic anion transporter [Arabidopsis thaliana] (TAIR:AT4G00370.1); similar to Na+/Pi transporter [Thellun (GB:ABK51380.1); contains InterPro domain Major facilitator superfamily; (InterPro:IPR007114); contains InterPro domain Major facilitator superfamily MFS_1; (InterPro:IPR011701);inorganic phosphate transporte…	1.10571
AT2G19770	Encodes profilin 5, originally named profilin 4 (PRO4/PFN4). Low-molecular weight, actin monomer-binding protein that regulates the organization of actin cytoskeleton. Pollen-specific plant profilin present predominantly in mature pollen and growing pollen tubes.	-3.27546
AT2G46830	encodes a transcriptional repressor that performs overlapping functions with LHY in a regulatory feedback loop that is closely associated with the circadian oscillator of ARABIDOPSIS.	-1.57049
NA	NA	2.4385
AT2G03170	ASK14 (ARABIDOPSIS SKP1-LIKE 14); protein binding / ubiquitin-protein ligase; similar to ASK15 (ARABIDOPSIS SKP1-LIKE 15), ubiquitin-protein ligase [Arabidopsis thaliana] (TAIR:AT3G25650.1); similar to kinetochore protein [Brassica juncea] (GB:BAB85606.1); similar to kinetochore protein [Brassica juncea] (GB:BAB85607.1); contains InterPro domain SKP1 component; (InterPro:IPR001232)	1.5025
NA	NA	6.69496
AT2G47050	invertase/pectin methylesterase inhibitor family protein; similar to invertase/pectin methylesterase inhibitor family protein [Arabidopsis thaliana] (TAIR:AT3G62180.1); similar to Probable pectinesterase precursor (Pectin methylesterase) (PE) (GB:P41510); similar to pollen development related protein [Brassica rapa subsp. chinensis] (GB:ABC25451.1); contains InterPro domain Plant invertase/pectin…	-3.39989
AT2G46860	Encodes a protein that might have inorganic pyrophosphatase activity.	-4.33256
AT2G22840	Growth regulating factor encoding transcription activator. One of the nine members of a GRF gene family, containing nuclear targeting domain. Mutants result in smaller leaves indicating the role of the gene in leaf development. Expressed in root, shoot and flower	1.01952
AT2G22860	Phytosulfokine 2 precursor, coding for a unique plant peptide growth factor.	-4.06288
AT2G44910	homeobox-leucine zipper protein 4 (HB-4) / HD-ZIP protein 4; Identical to Homeobox-leucine zipper protein ATHB-4 (Homeodomain transcription factor ATHB-4) (HD-ZIP protein ATHB-4) (ATHB-4) [Arabidopsis Thaliana] (GB:P92953;GB:Q546G8); similar to HAT3 (homeobox-leucine zipper protein 3), transcription factor [Arabidopsis thaliana] (TAIR:AT3G60390.1); similar to homeobox protein (GB:AAA56904.1); con…	1.42973
AT2G44940	encodes a member of the DREB subfamily A-4 of ERF/AP2 transcription factor family. The protein contains one AP2 domain. There are 17 members in this subfamily including TINY.	1.66341
AT2G25930	Encodes a novel nuclear protein that is expressed rhythmically and interacts with phytochrome B to control plant development and flowering through a signal transduction pathway Elf3 controls rhythmic circadian outputs under constant light conditions.	-1.13498
AT2G44790	Encodes a uclacyanin, a protein precursor that is closely related to precursors of stellacyanins and a blue copper protein from pea pods.	1.36329
AT2G45900	similar to unknown protein [Arabidopsis thaliana] (TAIR:AT3G61380.1); similar to conserved hypothetical protein [Medicago truncatula] (GB:ABD32828.1); contains domain PHOSPHATIDYLINOSITOL N-ACETYLGLUCOSAMINYLTRANSFERASE SUBUNIT P (DOWN SYNDROME CRITICAL REGION PROTEIN 5)-RELATED (PTHR21726); contains domain RNASE H1 SMALL SUBUNIT (AYP1)-RELATED (PTHR21726:SF4)	1.40995
AT2G45800	LIM domain-containing protein; similar to LIM domain-containing protein [Arabidopsis thaliana] (TAIR:AT3G61230.1); similar to LIM, zinc-binding; Zinc finger, RING-type [Medicago truncatula] (GB:ABE84732.1); contains InterPro domain LIM, zinc-binding; (InterPro:IPR001781);zinc ion binding; similar to LIM domain-containing protein [Arabidopsis thaliana] (TAIR:AT3G61230.1); similar to LIM, zinc-bind…	-6.091
NA	NA	1.37376
AT2G18900	transducin family protein / WD-40 repeat family protein; similar to transducin family protein / WD-40 repeat family protein [Arabidopsis thaliana] (TAIR:AT3G26480.1); similar to Quinonprotein alcohol dehydrogenase-like [Medicago truncatula] (GB:ABE84009.1); similar to Os12g0609800 [Oryza sativa (japonica cultivar-group)] (GB:NP_001067245.1); contains InterPro domain WD-40 repeat; (InterPro:IPR001…	1.07867
AT2G18890	kinase; similar to ATP binding / protein kinase/ protein serine/threonine kinase [Arabidopsis thaliana] (TAIR:AT5G57670.2); similar to Protein kinase [Medicago truncatula] (GB:ABE84011.1); contains InterPro domain Protein kinase-like; (InterPro:IPR011009); contains InterPro domain Protein kinase; (InterPro:IPR000719); contains InterPro domain Serine/threonine protein kinase, active site; (InterPr…	1.02285
AT2G39420	esterase/lipase/thioesterase family protein; similar to hydrolase, alpha/beta fold family protein [Arabidopsis thaliana] (TAIR:AT2G39410.2); similar to Os12g0262700 [Oryza sativa (japonica cultivar-group)] (GB:NP_001066522.1); similar to Os05g0363100 [Oryza sativa (japonica cultivar-group)] (GB:NP_001055317.1); similar to Alpha/beta hydrolase [Medicago truncatula] (GB:ABE84979.1); contains InterP…	-1.30961
AT2G39330	jacalin lectin family protein; Identical to Myrosinase-binding protein-like At2g39330 [Arabidopsis Thaliana] (GB:O80948); similar to jacalin lectin family protein [Arabidopsis thaliana] (TAIR:AT2G39310.1); similar to myrosinase binding protein [Brassica napus] (GB:CAA70587.1); contains InterPro domain Jacalin-related lectin; (InterPro:IPR001229)	-2.87399
AT2G34260	transducin family protein / WD-40 repeat family protein; similar to transducin family protein / WD-40 repeat family protein [Arabidopsis thaliana] (TAIR:AT2G43770.1); similar to WD40 repeat-containing protein (ISS) [Ostreococcus tauri] (GB:CAL52871.1); similar to Os07g0660700 [Oryza sativa (japonica cultivar-group)] (GB:NP_001060533.1); contains InterPro domain WD-40 repeat; (InterPro:IPR001680);…	1.18578
AT2G38500	similar to DTA4 (DOWNSTREAM TARGET OF AGL15-4) [Arabidopsis thaliana] (TAIR:AT1G79760.1); similar to hypothetical protein [Oryza sativa (japonica cultivar-group)] (GB:BAD87077.1); contains domain no description (G3D.3.50.60.10); contains domain Clavaminate synthase-like (SSF51197)	-1.26852
AT2G32470	F-box family protein-related; similar to unknown protein [Arabidopsis thaliana] (TAIR:AT5G22791.1); similar to Probable disease resistance RPP8-like protein 2 (GB:Q9MAG6); contains InterPro domain F-box associated type 3; (InterPro:IPR013187); contains InterPro domain F-box associated type 1; (InterPro:IPR006527)	1.37084
AT2G32510	member of MEKK subfamily	-1.32308
AT2G41210	phosphatidylinositol-4-phosphate 5-kinase family protein; Identical to Phosphatidylinositol-4-phosphate 5-kinase 5 (EC 2.7.1.68) (AtPIP5K5) (1-phosphatidylinositol-4-phosphate kinase 5) (PtdIns(4)P-5-kinase 5) (Diphosphoinositide kinase 5) (PIP5K5) [Arabidopsis Thaliana] (GB:Q9SLG9); similar to phosphatidylinositol-4-phosphate 5-kinase family protein [Arabidopsis thaliana] (TAIR:AT3G56960.1); sim…	-2.8326
AT2G41180	sigA-binding protein-related; similar to SIB1 (SIGMA FACTOR BINDING PROTEIN 1), binding [Arabidopsis thaliana] (TAIR:AT3G56710.1); similar to VQ [Medicago truncatula] (GB:ABE93011.1); contains InterPro domain VQ; (InterPro:IPR008889)	1.27499
AT2G23470	similar to EMB1879 (EMBRYO DEFECTIVE 1879) [Arabidopsis thaliana] (TAIR:AT5G49820.1); similar to putative glutamate/ornithine acetyltransferase (ISS) [Ostreococcus tauri] (GB:CAL55003.1); contains InterPro domain Protein of unknown function DUF647; (InterPro:IPR006968)	1.10613
AT2G37610	unknown protein	-1.00943
NA	NA	1.53591
AT2G37770	aldo/keto reductase family protein; similar to aldo/keto reductase family protein [Arabidopsis thaliana] (TAIR:AT2G37790.1); similar to aldose reductase [Di (GB:CAC32834.1); contains InterPro domain Aldo/keto reductase; (InterPro:IPR001395);oxidoreductase; similar to aldo/keto reductase family protein [Arabidopsis thaliana] (TAIR:AT2G37790.1); similar to aldose reductase [Di (GB:CAC32834.1); cont…	-1.537
NA	NA	-1.14784
AT2G37750	unknown protein	-2.19507
AT2G30990	similar to unknown protein [Arabidopsis thaliana] (TAIR:AT1G29240.1); similar to Protein of unknown function DUF688 [Medicago truncatula] (GB:ABE80249.1); contains InterPro domain Protein of unknown function DUF688; (InterPro:IPR007789)	1.15435
AT2G31010	protein kinase family protein; similar to protein kinase family protein [Arabidopsis thaliana] (TAIR:AT3G58640.2); similar to flag-tagged protein kinase domain of putative mitogen-activated protein kinase kinase kinase [synthetic construct] (GB:ABG54352.1); similar to Os02g0241600 [Oryza sativa (japonica cultivar-group)] (GB:NP_001046406.1); similar to Os01g0674100 [Oryza sativa (japonica cultiva…	1.37939
AT2G44130	kelch repeat-containing F-box family protein; similar to kelch repeat-containing F-box family protein [Arabidopsis thaliana] (TAIR:AT3G59940.1); similar to Cyclin-like F-box; Serine/threonine protein phosphatase, BSU1 [Medicago truncatula] (GB:ABE78686.1); similar to Os11g0246200 [Oryza sativa (japonica cultivar-group)] (GB:NP_001067606.1); contains InterPro domain Cyclin-like F-box; (InterPro:IP…	-2.37806
AT2G22950	calcium-transporting ATPase, plasma membrane-type, putative / Ca2+-ATPase, putative (ACA7); Identical to Putative calcium-transporting ATPase 7, plasma membrane-type (EC 3.6.3.8) (Ca(2+)-ATPase isoform 7) (ACA7) [Arabidopsis Thaliana] (GB:O64806); similar to ACA2 (CALCIUM ATPASE 2), calmodulin binding [Arabidopsis thaliana] (TAIR:AT4G37640.1); similar to calcium-transporting ATPase, plasma membra…	-3.21239
AT2G34700	pollen Ole e 1 allergen and extensin family protein; similar to pollen Ole e 1 allergen and extensin family protein [Arabidopsis thaliana] (TAIR:AT1G28290.2); similar to HyPRP1 [Gossypium hirsutum] (GB:ABG91751.1); contains InterPro domain Pollen Ole e 1 allergen and extensin; (InterPro:IPR006041)	-1.36233
AT2G19330	leucine-rich repeat family protein; similar to protein binding [Arabidopsis thaliana] (TAIR:AT4G29880.1); similar to Os04g0605300 [Oryza sativa (japonica cultivar-group)] (GB:NP_001053794.1); similar to leucine-rich repeat protein 1 [Triticum aestivum] (GB:ABB90552.1); contains InterPro domain Leucine-rich repeat; (InterPro:IPR001611); contains InterPro domain Leucine-rich repeat, typical subtype…	-2.76873
AT2G44260	similar to unknown protein [Arabidopsis thaliana] (TAIR:AT2G44230.1); similar to unknown protein [Arabidopsis thaliana] (TAIR:AT3G01880.1); similar to unknown protein [Arabidopsis thaliana] (TAIR:AT3G01870.1); similar to Protein of unknown function DUF946, plant [Medicago truncatula] (GB:ABE82110.1); contains InterPro domain Protein of unknown function DUF946, plant; (InterPro:IPR009291)	-2.85747
AT2G34870	MEE26 (maternal effect embryo arrest 26); similar to proline-rich family protein [Arabidopsis thaliana] (TAIR:AT3G02670.1); similar to proline-rich protein [Brassica napus] (GB:AAT75332.1)	-3.10879
AT2G19000	similar to glycine-rich protein [Arabidopsis thaliana] (TAIR:AT4G21620.1); similar to expressed protein [Oryza sativa (japonica cultivar-group)] (GB:ABA99958.1); contains InterPro domain Whey acidic protein, core region; (InterPro:IPR008197)	-5.44748
AT2G33870	ArRABA1h (Arabidopsis Rab GTPase homolog A1h); GTP binding; similar to AtRABA1i (Arabidopsis Rab GTPase homolog A1i), GTP binding [Arabidopsis thaliana] (TAIR:AT1G28550.1); similar to GTP-binding protein [Pisum sativum] (GB:BAA02112.1); contains InterPro domain Small GTP-binding protein domain; (InterPro:IPR005225); contains InterPro domain Ras small GTPase, Rab type; (InterPro:IPR003579); contai…	-1.28129
AT2G33690	late embryogenesis abundant protein, putative / LEA protein, putative; similar to unknown protein [Arabidopsis thaliana] (TAIR:AT2G23120.1); similar to seed maturation protein PM35 [Glycine max] (GB:AAD51623.1)	-3.71748
AT2G33670	A member of a large family of seven-transmembrane domain proteins specific to plants, homologs of the barley mildew resistance locus o (MLO) protein. The Arabidopsis genome contains 15 genes encoding MLO proteins, with localization in plasma membrane. Phylogenetic analysis revealed four clades of closely-related AtMLO genes. ATMLO5 belongs to the clade III, with AtMLO7, AtMLO8, AtMLO9, and AtMLO1…	-1.83358
AT2G33850	similar to unknown protein [Arabidopsis thaliana] (TAIR:AT1G28400.1); similar to unknown [Brassica napus] (GB:AAC06020.1)	-1.23402
AT2G19010	GDSL-motif lipase/hydrolase family protein; similar to GDSL-motif lipase/hydrolase family protein [Arabidopsis thaliana] (TAIR:AT2G19050.1); similar to putative proline-rich protein [Oryza sativa (japonica cultivar-group)] (GB:BAB56037.1); similar to Os01g0748500 [Oryza sativa (japonica cultivar-group)] (GB:NP_001044240.1); contains InterPro domain Lipolytic enzyme, G-D-S-L; (InterPro:IPR001087)	-2.74909
AT2G02720	pectate lyase family protein; Identical to Probable pectate lyase 6 precursor (EC 4.2.2.2) [Arabidopsis Thaliana] (GB:O64510); similar to AT59 (Arabidopsis homolog of tomato LAT59), lyase/ pectate lyase [Arabidopsis thaliana] (TAIR:AT1G14420.1); similar to Probable pectate lyase P59 precursor (GB:P15722); contains InterPro domain Virulence factor, pectin lyase fold; (InterPro:IPR011050); contains…	-4.38849
AT2G30600	BTB/POZ domain-containing protein; similar to BTB/POZ domain-containing protein [Arabidopsis thaliana] (TAIR:AT2G46260.1); similar to unknown protein [Oryza sativa (japonica cultivar-group)] (GB:AAV43802.1); contains InterPro domain BTB/Kelch-associated; (InterPro:IPR011705); contains InterPro domain Coagulation factor 5/8 type, C-terminal; (InterPro:IPR000421); contains InterPro domain BTB; (Int…	1.54084
AT2G30600	BTB/POZ domain-containing protein; similar to BTB/POZ domain-containing protein [Arabidopsis thaliana] (TAIR:AT2G46260.1); similar to unknown protein [Oryza sativa (japonica cultivar-group)] (GB:AAV43802.1); contains InterPro domain BTB/Kelch-associated; (InterPro:IPR011705); contains InterPro domain Coagulation factor 5/8 type, C-terminal; (InterPro:IPR000421); contains InterPro domain BTB; (Int…	1.67306
AT2G45580	member of CYP76C	-2.61934
AT2G30650	catalytic; similar to 3-hydroxyisobutyryl-coenzyme A hydrolase, putative / CoA-thioester hydrolase, putative [Arabidopsis thaliana] (TAIR:AT2G30660.1); similar to enoyl-CoA-hydratase [Avicennia marina] (GB:AAF01467.1); contains InterPro domain Enoyl-CoA hydratase/isomerase; (InterPro:IPR001753)	-1.35357
AT2G41970	protein kinase, putative; similar to kinase [Arabidopsis thaliana] (TAIR:AT3G59350.3); similar to protein kinase 2 [Nicotiana tabacum] (GB:CAE55204.1); contains InterPro domain Protein kinase-like; (InterPro:IPR011009); contains InterPro domain Protein kinase; (InterPro:IPR000719); contains InterPro domain Tyrosine protein kinase, active site; (InterPro:IPR008266); contains InterPro domain Tyrosi…	-1.23492
AT2G33000	ubiquitin-associated (UBA)/TS-N domain-containing protein-related; similar to ubiquitin-associated (UBA)/TS-N domain-containing protein [Arabidopsis thaliana] (TAIR:AT2G33010.1); contains InterPro domain UBA-like; (InterPro:IPR009060)	1.49863
AT2G32930	Encodes a zinc finger protein.	-1.27794
AT2G42180	similar to unknown protein [Arabidopsis thaliana] (TAIR:AT3G57950.1); similar to Os09g0279200 [Oryza sativa (japonica cultivar-group)] (GB:NP_001062757.1)	1.49989
AT2G42200	squamosa promoter-binding protein-like 9 (SPL9); Identical to Squamosa promoter-binding-like protein 9 (SPL9) [Arabidopsis Thaliana] (GB:Q700W2;GB:O48527;GB:Q94AJ2;GB:Q9SMX7); similar to squamosa promoter-binding protein, putative [Arabidopsis thaliana] (TAIR:AT3G57920.1); similar to squamosa promoter binding protein-homologue 5 [Antirrhinum majus] (GB:CAB56570.1); contains InterPro domain SBP; (…	1.01657
AT2G32890	Rapid alkalinization factor (RALF) family protein. Member of a diversely expressed predicted peptide family showing sequence similarity to tobacco Rapid Alkalinization Factor (RALF), and is believed to play an essential role in the physiology of Arabidopsis. Consists of a single exon and is characterized by a conserved C-terminal motif and N-terminal signal peptide.	-2.38952
*log2 fold change
