# Supplementary material for: The Tinkerbell (Tink) Mutation Identifies the Dual-Specificity MAPK Phosphatase INDOLE-3-BUTYRIC ACID-RESPONSE5 (IBR5) as a Novel Regulator of Organ Size in Arabidopsis
Source: PLoS One. 2015 Jul 6;10(7):e0131103. doi: 10.1371/journal.pone.0131103 (PMC4492785; doi:10.1371/journal.pone.0131103)
Supplement: S2 Table — (XLSX) [file pone.0131103.s008.xlsx]

## Sheet: Table S2
Table S2. Genes involved in auxin regulation that are mis-expressed in tink/ibr5-6 mutants
Gene locus	GeneName	tink/ibr5-6 - Ler*
AT4G38860	auxin-responsive protein, putative; similar to auxin-responsive protein, putative [Arabidopsis thaliana] (TAIR:AT2G21220.1); similar to Auxin responsive SAUR protein [Medicago truncatula] (GB:ABE79956.1); contains InterPro domain Auxin responsive SAUR protein; (InterPro:IPR003676)	1.50824
AT1G76520	auxin efflux carrier family protein; similar to auxin efflux carrier family protein [Arabidopsis thaliana] (TAIR:AT1G76530.1); similar to Auxin Efflux Carrier [Medicago truncatula] (GB:ABE88820.1); contains InterPro domain Auxin Efflux Carrier; (InterPro:IPR004776)	1.30866
AT1G16510	auxin-responsive family protein; similar to auxin-responsive family protein [Arabidopsis thaliana] (TAIR:AT3G12830.1); similar to putative auxin-induced protein family [Zea mays] (GB:AAT42186.1); contains InterPro domain Auxin responsive SAUR protein; (InterPro:IPR003676)	1.26574
AT1G75580	auxin-responsive protein, putative; similar to auxin-responsive family protein [Arabidopsis thaliana] (TAIR:AT4G34760.1); similar to auxin-responsive protein, putative [Arabidopsis thaliana] (TAIR:AT1G19830.1); similar to Auxin responsive SAUR protein [Medicago truncatula] (GB:ABE79956.1); contains InterPro domain Auxin responsive SAUR protein; (InterPro:IPR003676)	1.105
AT1G77850	Posttranscriptionally regulated by miR160 and is essential for proper development.Regulates early auxin response genes.	1.0376
AT3G23030	auxin inducible gene expressed in the nucleus	-1.06598
AT3G23050	Transcription regulator acting as repressor of auxin-inducible gene expression. Plays role in the control of gravitropic growth and development in light-grown seedlings. Auxin induces the degradation of the protein in a dosage-dependent manner in a process mediated by AtRac1. Auxin induced the relocalization of the protein within the nucleus from a diffused nucleoplasmic pattern to a discrete par…	-1.09451
AT1G29500	auxin-responsive protein, putative; similar to auxin-responsive protein, putative [Arabidopsis thaliana] (TAIR:AT1G29450.1); similar to auxin-induced SAUR-like protein [Capsicum annuum] (GB:AAM12781.1); contains InterPro domain Auxin responsive SAUR protein; (InterPro:IPR003676)	-1.09819
AT1G28130	encodes an IAA-amido synthase that conjugates Asp and other amino acids to auxin in vitro. Lines carrying insertions in this gene are hypersensitive to auxin.	-1.2367
AT1G22460	similar to unknown protein [Arabidopsis thaliana] (TAIR:AT5G64600.1); similar to putative auxin-independent growth promoter [Oryza sativa (japonica cultivar-group)] (GB:BAD37235.1); contains InterPro domain Protein of unknown function DUF246, plant; (InterPro:IPR004348)	-1.28079
AT4G34750	auxin-responsive protein, putative / small auxin up RNA (SAUR_E); similar to auxin-responsive family protein [Arabidopsis thaliana] (TAIR:AT1G19840.1); similar to Auxin responsive SAUR protein [Medicago truncatula] (GB:ABE79953.1); contains InterPro domain Auxin responsive SAUR protein; (InterPro:IPR003676)	-1.31187
AT2G01420	Encodes a putative auxin efflux carrier that is localized in developing and mature root meristems. It is involved in the maintenance of embryonic auxin gradients. A role for AtPIN4 in generating a sink for auxin below the quiescent center of the root meristem that is essential for auxin distribution and patterning is proposed. In the root, PIN4 is detected around the quiescent center and cells su…	-1.37674
AT5G15100	PIN8 (PIN-FORMED 8); auxin:hydrogen symporter/ transporter; Identical to Putative auxin efflux carrier component 5 (AtPIN5) (PIN5) [Arabidopsis Thaliana] (GB:Q9LFP6); similar to PIN5 (PIN-FORMED 5), auxin:hydrogen symporter/ transporter [Arabidopsis thaliana] (TAIR:AT5G16530.1); similar to TPA: TPA_exp: auxin efflux carrier protein [Medicago truncatula] (GB:DAA05219.1); contains InterPro domain A…	-1.37927
AT2G04160	isolated from differential screening of a cDNA library from auxin-treated root culture. encodes a protein similar to subtilisin-like serine protease which is believed to be active outside the plant cell.	-1.39916
AT1G70940	A regulator of auxin efflux and involved in differential growth. PIN3 is expressed in gravity-sensing tissues, with PIN3 protein accumulating predominantly at the lateral cell surface. PIN3 localizes to the plasma membrane and to vesicles. In roots, PIN3 is expressed without pronounced polarity in tiers two and three of the columella cells, at the basal side of vascular cells, and to the lateral …	-1.50469
AT5G47370	homeobox-leucine zipper genes induced by auxin, but not by other phytohormones. Plays opposite roles in the shoot and root tissues in regulating auxin-mediated morphogenesis.	-1.63187
AT3G25290	auxin-responsive family protein; similar to auxin-responsive protein, putative [Arabidopsis thaliana] (TAIR:AT4G12980.1); similar to hypothetical protein 26.t00022 [Brassica oleracea] (GB:ABD65002.1); contains InterPro domain Protein of unknown function DUF568, DOMON-like; (InterPro:IPR007613); contains InterPro domain DOMON related; (InterPro:IPR005018); contains InterPro domain Cytochrome b561 …	-1.92861
AT2G23170	encodes an IAA-amido synthase that conjugates Asp and other amino acids to auxin in vitro.	-2.00306
AT5G13350	auxin-responsive GH3 family protein; similar to auxin-responsive GH3 family protein [Arabidopsis thaliana] (TAIR:AT5G13370.1); similar to auxin-responsive GH3 family protein [Arabidopsis thaliana] (TAIR:AT5G13380.1); similar to auxin-responsive GH3 family protein [Arabidopsis thaliana] (TAIR:AT5G13360.2); similar to Probable indole-3-acetic acid-amido synthetase GH3.11 (Auxin-responsive GH3-like …	-2.11269
AT4G13790	auxin-responsive protein, putative; similar to SAUR_AC1 (SMALL AUXIN UP RNA 1 FROM ARABIDOPSIS THALIANA ECOTYPE COLUMBIA) [Arabidopsis thaliana] (TAIR:AT4G38850.1); similar to SAUR [Raphanus sativus] (GB:BAA25434.1); contains InterPro domain Auxin responsive SAUR protein; (InterPro:IPR003676)	-2.59382
AT4G12410	auxin-responsive family protein; similar to auxin-responsive family protein [Arabidopsis thaliana] (TAIR:AT4G22620.1); similar to Auxin responsive SAUR protein [Medicago truncatula] (GB:ABE93517.1); similar to Os04g0537100 [Oryza sativa (japonica cultivar-group)] (GB:NP_001053425.1); similar to OSJNBa0091D06.3 [Oryza sativa (japonica cultivar-group)] (GB:CAE03018.3); contains InterPro domain Auxi…	-2.6389
AT2G17500	auxin efflux carrier family protein; similar to auxin efflux carrier family protein [Arabidopsis thaliana] (TAIR:AT5G65980.1); similar to Auxin Efflux Carrier [Medicago truncatula] (GB:ABE78071.1); contains InterPro domain Auxin Efflux Carrier; (InterPro:IPR004776);auxin:hydrogen symporter; similar to auxin efflux carrier family protein [Arabidopsis thaliana] (TAIR:AT5G65980.1); similar to Auxin …	-2.76721
AT3G43120	auxin-responsive protein-related; similar to auxin-responsive protein, putative / small auxin up RNA (SAUR_B) [Arabidopsis thaliana] (TAIR:AT5G20810.1); similar to auxin-regulated protein [Phaseolus vulgaris] (GB:AAN65371.1); contains InterPro domain Auxin responsive SAUR protein; (InterPro:IPR003676)	-3.46708
AT5G44300	dormancy/auxin associated family protein; similar to dormancy/auxin associated family protein [Arabidopsis thaliana] (TAIR:AT2G33830.2); similar to auxin-repressed protein [Elaeagnus umbellata] (GB:AAC62104.2); contains InterPro domain Dormancyauxin associated; (InterPro:IPR008406)	-4.18053
AT1G54070	dormancy/auxin associated protein-related; similar to dormancy/auxin associated family protein [Arabidopsis thaliana] (TAIR:AT1G56220.1); similar to auxin-repressed protein-like protein [Nicotiana tabacum] (GB:AAO21304.1); contains InterPro domain Dormancyauxin associated; (InterPro:IPR008406)	-4.21205
*log2 fold change
