# Supplementary material for: The Tinkerbell (Tink) Mutation Identifies the Dual-Specificity MAPK Phosphatase INDOLE-3-BUTYRIC ACID-RESPONSE5 (IBR5) as a Novel Regulator of Organ Size in Arabidopsis
Source: PLoS One. 2015 Jul 6;10(7):e0131103. doi: 10.1371/journal.pone.0131103 (PMC4492785; doi:10.1371/journal.pone.0131103)
Supplement: S3 Table — (XLSX) [file pone.0131103.s009.xlsx]

## Sheet: Sheet1
Table S3. Genes putatively involved in cell cycle regulation that are mis-expressed in tink/ibr5-6 mutants
Gene locus	GeneName	tink/ibr5-6 - Ler*
AT4G13960	F-box family protein; similar to unknown protein [Arabidopsis thaliana] (TAIR:AT1G52650.1); similar to Os10g0128600 [Oryza sativa (japonica cultivar-group)] (GB:NP_001064091.1); similar to Unknown protein [Oryza sativa (japonica cultivar-group)] (GB:AAM23236.1); similar to F-box domain containing protein, expressed [Oryza sativa (japonica cultivar-group)] (GB:AAP51974.2); contains InterPro domain…	-2.03816
AT5G44980	F-box family protein; similar to F-box family protein [Arabidopsis thaliana] (TAIR:AT5G44960.1); similar to Cyclin-like F-box; FBD [Medicago truncatula] (GB:ABE80758.1); contains InterPro domain FBD-like; (InterPro:IPR006566); contains InterPro domain Cyclin-like F-box; (InterPro:IPR001810); contains InterPro domain FBD; (InterPro:IPR013596); contains InterPro domain Leucine-rich repeat 2; (Inter…	1.28636
AT5G06550	similar to transcription factor jumonji (jmjC) domain-containing protein [Arabidopsis thaliana] (TAIR:AT1G78280.1); similar to hypothetical protein DDBDRAFT_0205230 [Dictyostelium discoideum AX4] (GB:XP_641202.1); similar to Os11g0572800 [Oryza sativa (japonica cultivar-group)] (GB:NP_001068128.1); contains InterPro domain Cyclin-like F-box; (InterPro:IPR001810); contains InterPro domain Transcri…	1.12485
AT3G62230	F-box family protein; similar to F-box family protein [Arabidopsis thaliana] (TAIR:AT5G54820.1); similar to Cyclin-like F-box; FBD [Medicago truncatula] (GB:ABE85825.1); contains InterPro domain Cyclin-like F-box; (InterPro:IPR001810)	-6.38916
AT3G61340	F-box family protein; similar to F-box family protein [Arabidopsis thaliana] (TAIR:AT2G31470.1); similar to Probable disease resistance RPP8-like protein 2 (GB:Q9MAG6); contains InterPro domain Cyclin-like F-box; (InterPro:IPR001810); contains InterPro domain F-box associated type 3; (InterPro:IPR013187); contains InterPro domain F-box associated type 1; (InterPro:IPR006527)	1.32912
AT4G39753	kelch repeat-containing F-box family protein; similar to kelch repeat-containing F-box family protein [Arabidopsis thaliana] (TAIR:AT4G39756.1); similar to 117M18_27 [Brassica rapa] (GB:AAZ66946.1); contains InterPro domain Cyclin-like F-box; (InterPro:IPR001810); contains InterPro domain Kelch motif; (InterPro:IPR006651); contains InterPro domain Galactose oxidase, central; (InterPro:IPR011043);…	1.0323
AT4G39590	kelch repeat-containing F-box family protein; similar to kelch repeat-containing F-box family protein [Arabidopsis thaliana] (TAIR:AT1G61540.1); similar to 117M18_27 [Brassica rapa] (GB:AAZ66946.1); contains InterPro domain Cyclin-like F-box; (InterPro:IPR001810); contains InterPro domain Galactose oxidase, central; (InterPro:IPR011043); contains InterPro domain Kelch repeat; (InterPro:IPR006652)	1.63797
AT4G33900	kelch repeat-containing F-box family protein; similar to kelch repeat-containing F-box family protein [Arabidopsis thaliana] (TAIR:AT4G23580.1); similar to Cyclin-like F-box; Serine/threonine protein phosphatase, BSU1 [Medicago truncatula] (GB:ABE89413.1); contains InterPro domain Cyclin-like F-box; (InterPro:IPR001810); contains InterPro domain Galactose oxidase, central; (InterPro:IPR011043); c…	2.06975
AT4G23580	kelch repeat-containing F-box family protein; similar to kelch repeat-containing F-box family protein [Arabidopsis thaliana] (TAIR:AT4G33900.1); similar to 117M18_27 [Brassica rapa] (GB:AAZ66946.1); contains InterPro domain Cyclin-like F-box; (InterPro:IPR001810); contains InterPro domain Kelch motif; (InterPro:IPR006651); contains InterPro domain Galactose oxidase, central; (InterPro:IPR011043);…	1.20668
AT3G23880	F-box family protein; similar to F-box family protein [Arabidopsis thaliana] (TAIR:AT3G06240.1); similar to Cyclin-like F-box; F-box protein interaction domain [Medicago truncatula] (GB:ABE90596.1); similar to Cyclin-like F-box; F-box protein interaction domain [Medicago truncatula] (GB:ABE77917.1); contains InterPro domain Cyclin-like F-box; (InterPro:IPR001810); contains InterPro domain Galacto…	-1.19715
AT3G20710	F-box protein-related; similar to F-box protein-related [Arabidopsis thaliana] (TAIR:AT3G20690.1); similar to Cyclin-like F-box; F-box protein interaction domain [Medicago truncatula] (GB:ABE83882.1); similar to Cyclin-like F-box; F-box protein interaction domain [Medicago truncatula] (GB:ABE83878.1); contains InterPro domain Cyclin-like F-box; (InterPro:IPR001810); contains InterPro domain F-box…	1.61777
AT3G22650	F-box family protein; similar to F-box family protein (FBW1) [Arabidopsis thaliana] (TAIR:AT3G21410.1); similar to Cyclin-like F-box; F-box protein interaction domain; Galactose oxidase, central [Medicago truncatula] (GB:ABE85493.1); contains InterPro domain Cyclin-like F-box; (InterPro:IPR001810); contains InterPro domain F-box associated type 1; (InterPro:IPR006527)	-1.55742
AT1G15670	kelch repeat-containing F-box family protein; similar to kelch repeat-containing F-box family protein [Arabidopsis thaliana] (TAIR:AT1G80440.1); similar to kelch repeat-containing F-box-like [Oryza sativa (japonica cultivar-group)] (GB:BAD25000.1); similar to Os06g0594400 [Oryza sativa (japonica cultivar-group)] (GB:NP_001057979.1); contains InterPro domain Cyclin-like F-box; (InterPro:IPR001810)…	-1.55013
AT2G31470	F-box family protein; similar to F-box family protein [Arabidopsis thaliana] (TAIR:AT5G65850.1); similar to Probable disease resistance RPP8-like protein 2 (GB:Q9MAG6); contains InterPro domain Cyclin-like F-box; (InterPro:IPR001810); contains InterPro domain F-box associated type 3; (InterPro:IPR013187); contains InterPro domain Galactose oxidase, central; (InterPro:IPR011043); contains InterPro…	1.04817
AT1G78750	F-box family protein; similar to F-box family protein [Arabidopsis thaliana] (TAIR:AT1G69630.1); similar to Cyclin-like F-box; FBD [Medicago truncatula] (GB:ABE78248.1); contains InterPro domain FBD-like; (InterPro:IPR006566); contains InterPro domain Cyclin-like F-box; (InterPro:IPR001810); contains InterPro domain FBD; (InterPro:IPR013596); contains InterPro domain Leucine-rich repeat 2; (Inter…	1.25161
AT2G45080	CYCP3;1 (cyclin p3;1); cyclin-dependent protein kinase; similar to CYCP3,2 (cyclin p3,2), cyclin-dependent protein kinase [Arabidopsis thaliana] (TAIR:AT3G60550.1); similar to PREG-like protein [Picea mariana] (GB:AAC32127.1); similar to Os04g0552300 [Oryza sativa (japonica cultivar-group)] (GB:NP_001053503.1); contains InterPro domain Cyclin, N-terminal; (InterPro:IPR006671); contains InterPro d…	3.47984
AT2G29600	kelch repeat-containing F-box family protein; similar to kelch repeat-containing F-box family protein [Arabidopsis thaliana] (TAIR:AT2G29800.1); similar to Cyclin-like F-box; Serine/threonine protein phosphatase, BSU1 [Medicago truncatula] (GB:ABE89413.1); contains InterPro domain Cyclin-like F-box; (InterPro:IPR001810); contains InterPro domain Galactose oxidase, central; (InterPro:IPR011043); c…	1.12731
AT2G44130	kelch repeat-containing F-box family protein; similar to kelch repeat-containing F-box family protein [Arabidopsis thaliana] (TAIR:AT3G59940.1); similar to Cyclin-like F-box; Serine/threonine protein phosphatase, BSU1 [Medicago truncatula] (GB:ABE78686.1); similar to Os11g0246200 [Oryza sativa (japonica cultivar-group)] (GB:NP_001067606.1); contains InterPro domain Cyclin-like F-box; (InterPro:IP…	-2.37806
