# Supplementary material for: The Tinkerbell (Tink) Mutation Identifies the Dual-Specificity MAPK Phosphatase INDOLE-3-BUTYRIC ACID-RESPONSE5 (IBR5) as a Novel Regulator of Organ Size in Arabidopsis
Source: PLoS One. 2015 Jul 6;10(7):e0131103. doi: 10.1371/journal.pone.0131103 (PMC4492785; doi:10.1371/journal.pone.0131103)
Supplement: S4 Table — (XLSX) [file pone.0131103.s010.xlsx]

## Sheet: Table S3
Table S4. MASTA comparative analysis of tink/ibr5-6 and publically available microarray datasets.
X	C10.DDT.mock_1h	C11.cycloheximide3h	C122.AgNO3.mock_3h	C123.AVG.mock_3h	C12.daminozide_3h	C13.ibuprofen_3h	C141.BTH_Col.Col	C141.BTHnpr1_24h.BTHnpr1_0h	C141.BTHnpr1_24h.BTHnpr1_8h	C141.BTHnpr1_8h.BTHnpr1_0h	C141.BTHwrky18_24h.BTHwrky18_0h	C141.BTHwrky18_24h.BTHwrky18_8h	C141.BTHwrky18_8h.BTHwrky18_0h	C141.BTHwt_24h.BTHwt_0h	C141.BTHwt_24h.BTHwt_8h	C141.BTHwt_8h.BTHwt_0h	C142.BTH_35SMIL4.35SMIL4	C14311.BTH_mkk1_mkk2_24h.mkk1_mkk2	C14312.BTH_mkk1_mkk2_24h.BTH_mkk1_24h	C14313.BTH_mkk1_mkk2_24h.BTH_mkk2_24h	C14314.BTH_mkk1_mkk2_24h.BTH_wt_24h	C14321.BTH_mkk1.BTH_wt	C14322.BTH_mkk2.BTH_wt	C14323.BTH_mkk1.mkk1	C14324.BTH_mkk2.mkk2	C14331.mkk1_mkk2.mkk1	C14332.mkk1_mkk2.mkk2	C14333.mkk1_mkk2.wt	C14341.mkk1.wt	C14342.mkk2.wt	C14343.mkk1.mkk2	C14351.BTH_wt.wt	C143.BTH_mil4.mil4	C14.mock_18h.mock_0h	C14.mock_2h.mock_0h	C14.salicylic_acid_3h	C14.salicylic.mock_18h	C14.salicylic.mock_2h	C15.1PNO8_3h	C16.1PNO8_12h	C17.10PNO8_3h	C18.fumonisinB1.MeOH	C21.proteasome_inh_MG13	C25.glucose_2h	C25.glucose_4h	C26.mannitol_2h	C26.mannitol_4h	C31.benzoxazolin_BOAi50	C32.benzoxazolin_BOAi80
C10.DDT.mock_1h	0	5	3	3	5	6	1	3	5	7	3	5	4	6	5	4	4	1	11	11	4	5	3	3	6	13	13	7	3	2	7	5	6	3	4	4	3	5	5	4	5	5	7	5	6	7	5	9	8
C11.cycloheximide3h	5	0	105	15	11	25	37	47	47	26	51	14	74	60	46	52	39	18	28	25	28	5	29	33	49	45	50	37	8	3	9	36	50	14	47	46	27	38	48	1	85	17	17	18	14	32	59	29	28
C122.AgNO3.mock_3h	3	105	0	24	16	90	35	36	31	23	51	12	69	59	29	57	49	26	42	36	45	8	36	28	48	47	50	49	5	4	11	30	54	23	44	110	30	29	65	12	158	30	62	23	21	57	88	89	100
C123.AVG.mock_3h	3	15	24	0	61	50	12	13	20	14	13	7	15	11	10	10	12	8	7	5	7	5	6	3	6	9	7	6	4	7	8	5	7	5	13	27	13	12	22	21	21	5	44	31	22	22	16	9	10
C12.daminozide_3h	5	11	16	61	0	41	1	9	10	12	5	6	6	4	4	6	3	4	5	4	4	14	9	4	3	5	4	6	2	4	6	3	5	7	11	20	5	5	23	19	16	3	44	9	10	6	12	4	2
C13.ibuprofen_3h	6	25	90	50	41	0	7	12	11	26	9	6	14	12	8	10	11	19	18	18	16	4	7	7	9	14	15	11	3	5	6	8	14	30	22	111	7	19	112	23	105	12	139	63	67	18	23	90	98
C141.BTH_Col.Col	1	37	35	12	1	7	0	92	78	51	176	106	132	150	100	123	171	28	61	53	78	24	65	111	160	134	143	139	30	30	25	155	160	27	28	52	110	59	26	6	30	20	9	8	8	26	27	31	28
C141.BTHnpr1_24h.BTHnpr1_0h	3	47	36	13	9	12	92	0	213	164	128	31	143	119	50	122	45	35	17	15	35	27	49	66	83	58	62	82	30	45	19	91	45	14	29	41	40	57	40	16	56	12	12	7	8	29	42	29	36
C141.BTHnpr1_24h.BTHnpr1_8h	5	47	31	20	10	11	78	213	0	52	120	52	120	109	74	100	43	24	17	17	28	28	40	64	78	55	54	65	20	30	19	69	47	16	36	33	43	36	29	6	42	12	12	18	17	27	43	18	23
C141.BTHnpr1_8h.BTHnpr1_0h	7	26	23	14	12	26	51	164	52	0	49	9	74	52	22	57	22	31	10	6	20	18	29	27	42	25	31	42	28	42	14	52	24	19	14	35	21	56	45	30	50	10	10	11	23	20	26	39	44
C141.BTHwrky18_24h.BTHwrky18_0h	3	51	51	13	5	9	176	128	120	49	0	132	254	273	125	227	145	24	49	37	66	18	68	101	156	120	123	121	15	10	25	124	129	31	47	49	99	60	34	3	48	25	10	19	18	47	55	24	36
C141.BTHwrky18_24h.BTHwrky18_8h	5	14	12	7	6	6	106	31	52	9	132	0	55	97	156	59	106	9	20	14	26	8	25	41	54	50	48	46	15	18	24	49	84	29	14	15	58	22	14	5	7	15	18	29	25	14	12	12	10
C141.BTHwrky18_8h.BTHwrky18_0h	4	74	69	15	6	14	132	143	120	74	254	55	0	253	78	256	105	30	51	35	68	18	69	94	143	108	121	114	19	12	19	118	112	25	66	54	89	76	48	4	79	22	10	20	19	46	66	25	40
C141.BTHwt_24h.BTHwt_0h	6	60	59	11	4	12	150	119	109	52	273	97	253	0	129	282	134	20	50	32	59	20	70	102	151	116	123	112	13	10	22	112	132	25	58	58	109	75	38	4	64	21	10	15	13	54	61	35	43
C141.BTHwt_24h.BTHwt_8h	5	46	29	10	4	8	100	50	74	22	125	156	78	129	0	62	114	10	40	27	40	8	38	45	73	69	71	61	10	6	22	44	97	32	37	16	81	34	22	3	24	13	16	29	22	20	23	15	22
C141.BTHwt_8h.BTHwt_0h	4	52	57	10	6	10	123	122	100	57	227	59	256	282	62	0	95	26	37	24	46	16	59	106	148	106	118	109	10	6	20	115	102	20	58	74	93	80	39	4	66	15	7	13	17	59	73	35	41
C142.BTH_35SMIL4.35SMIL4	4	39	49	12	3	11	171	45	43	22	145	106	105	134	114	95	0	31	75	70	94	12	61	68	135	120	135	113	10	6	34	77	228	44	44	33	101	48	37	9	43	23	18	25	30	42	45	38	45
C14311.BTH_mkk1_mkk2_24h.mkk1_mkk2	1	18	26	8	4	19	28	35	24	31	24	9	30	20	10	26	31	0	55	65	67	40	42	27	26	22	22	18	30	37	10	11	27	28	20	20	28	24	27	25	30	9	18	28	30	24	26	22	37
C14312.BTH_mkk1_mkk2_24h.BTH_mkk1_24h	11	28	42	7	5	18	61	17	17	10	49	20	51	50	40	37	75	55	0	308	269	5	40	7	44	191	197	161	21	9	36	25	88	42	23	18	56	33	28	12	37	13	10	19	21	25	32	40	42
C14313.BTH_mkk1_mkk2_24h.BTH_mkk2_24h	11	25	36	5	4	18	53	15	17	6	37	14	35	32	27	24	70	65	308	0	247	6	21	5	24	174	180	141	13	4	28	17	74	41	16	16	46	21	23	11	29	15	8	17	21	18	29	39	39
C14314.BTH_mkk1_mkk2_24h.BTH_wt_24h	4	28	45	7	4	16	78	35	28	20	66	26	68	59	40	46	94	67	269	247	0	38	99	13	65	183	192	201	39	29	31	39	97	44	18	20	55	36	36	15	47	15	10	15	21	23	33	36	41
C14321.BTH_mkk1.BTH_wt	5	5	8	5	14	4	24	27	28	18	18	8	18	20	8	16	12	40	5	6	38	0	188	36	31	11	13	42	107	137	32	28	8	4	14	7	14	24	11	23	8	8	2	1	2	8	10	8	7
C14322.BTH_mkk2.BTH_wt	3	29	36	6	9	7	65	49	40	29	68	25	69	70	38	59	61	42	40	21	99	188	0	38	92	53	62	105	97	111	33	65	53	15	23	27	33	56	32	14	38	20	6	9	14	26	30	26	29
C14323.BTH_mkk1.mkk1	3	33	28	3	4	7	111	66	64	27	101	41	94	102	45	106	68	27	7	5	13	36	38	0	184	110	97	93	5	5	10	161	71	25	58	83	99	60	29	13	36	12	6	7	7	35	37	36	28
C14324.BTH_mkk2.mkk2	6	49	48	6	3	9	160	83	78	42	156	54	143	151	73	148	135	26	44	24	65	31	92	184	0	146	164	153	24	17	43	214	129	28	40	94	112	97	38	5	50	19	10	22	25	48	42	39	34
C14331.mkk1_mkk2.mkk1	13	45	47	9	5	14	134	58	55	25	120	50	108	116	69	106	120	22	191	174	183	11	53	110	146	0	310	237	6	2	17	114	130	44	26	56	109	58	25	13	45	16	7	9	11	41	47	44	51
C14332.mkk1_mkk2.mkk2	13	50	50	7	4	15	143	62	54	31	123	48	121	123	71	118	135	22	197	180	192	13	62	97	164	310	0	260	16	6	40	126	144	44	28	61	105	62	35	11	52	16	10	16	20	40	48	41	49
C14333.mkk1_mkk2.wt	7	37	49	6	6	11	139	82	65	42	121	46	114	112	61	109	113	18	161	141	201	42	105	93	153	237	260	0	64	52	49	158	117	35	18	54	86	67	34	15	50	14	7	8	10	32	34	44	45
C14341.mkk1.wt	3	8	5	4	2	3	30	30	20	28	15	15	19	13	10	10	10	30	21	13	39	107	97	5	24	6	16	64	0	195	143	72	12	1	2	7	12	28	9	9	7	8	5	2	3	1	1	8	5
C14342.mkk2.wt	2	3	4	7	4	5	30	45	30	42	10	18	12	10	6	6	6	37	9	4	29	137	111	5	17	2	6	52	195	0	21	70	3	3	1	3	9	27	8	17	3	10	4	0	1	4	2	13	6
C14343.mkk1.mkk2	7	9	11	8	6	6	25	19	19	14	25	24	19	22	22	20	34	10	36	28	31	32	33	10	43	17	40	49	143	21	0	29	32	17	19	10	20	21	10	3	10	8	13	17	25	22	18	15	11
C14351.BTH_wt.wt	5	36	30	5	3	8	155	91	69	52	124	49	118	112	44	115	77	11	25	17	39	28	65	161	214	114	126	158	72	70	29	0	79	17	17	75	82	86	26	4	31	15	9	11	11	31	24	30	24
C143.BTH_mil4.mil4	6	50	54	7	5	14	160	45	47	24	129	84	112	132	97	102	228	27	88	74	97	8	53	71	129	130	144	117	12	3	32	79	0	51	62	47	101	44	39	10	48	27	18	34	34	50	55	38	44
C14.mock_18h.mock_0h	3	14	23	5	7	30	27	14	16	19	31	29	25	25	32	20	44	28	42	41	44	4	15	25	28	44	44	35	1	3	17	17	51	0	93	21	18	19	41	18	44	21	26	38	45	42	35	37	34
C14.mock_2h.mock_0h	4	47	44	13	11	22	28	29	36	14	47	14	66	58	37	58	44	20	23	16	18	14	23	58	40	26	28	18	2	1	19	17	62	93	0	23	46	13	36	8	48	13	16	33	34	47	60	40	30
C14.salicylic_acid_3h	4	46	110	27	20	111	52	41	33	35	49	15	54	58	16	74	33	20	18	16	20	7	27	83	94	56	61	54	7	3	10	75	47	21	23	0	50	74	80	28	106	4	80	38	42	32	34	80	81
C14.salicylic.mock_18h	3	27	30	13	5	7	110	40	43	21	99	58	89	109	81	93	101	28	56	46	55	14	33	99	112	109	105	86	12	9	20	82	101	18	46	50	0	80	14	15	28	17	10	15	15	23	29	27	29
C14.salicylic.mock_2h	5	38	29	12	5	19	59	57	36	56	60	22	76	75	34	80	48	24	33	21	36	24	56	60	97	58	62	67	28	27	21	86	44	19	13	74	80	0	32	10	56	8	7	13	14	19	21	33	46
C15.1PNO8_3h	5	48	65	22	23	112	26	40	29	45	34	14	48	38	22	39	37	27	28	23	36	11	32	29	38	25	35	34	9	8	10	26	39	41	36	80	14	32	0	26	108	10	63	47	49	40	45	85	104
C16.1PNO8_12h	4	1	12	21	19	23	6	16	6	30	3	5	4	4	3	4	9	25	12	11	15	23	14	13	5	13	11	15	9	17	3	4	10	18	8	28	15	10	26	0	25	7	19	19	17	14	16	30	28
C17.10PNO8_3h	5	85	158	21	16	105	30	56	42	50	48	7	79	64	24	66	43	30	37	29	47	8	38	36	50	45	52	50	7	3	10	31	48	44	48	106	28	56	108	25	0	16	75	21	26	48	71	99	120
C18.fumonisinB1.MeOH	5	17	30	5	3	12	20	12	12	10	25	15	22	21	13	15	23	9	13	15	15	8	20	12	19	16	16	14	8	10	8	15	27	21	13	4	17	8	10	7	16	0	4	11	16	14	24	21	18
C21.proteasome_inh_MG13	7	17	62	44	44	139	9	12	12	10	10	18	10	10	16	7	18	18	10	8	10	2	6	6	10	7	10	7	5	4	13	9	18	26	16	80	10	7	63	19	75	4	0	57	57	13	11	51	49
C25.glucose_2h	5	18	23	31	9	63	8	7	18	11	19	29	20	15	29	13	25	28	19	17	15	1	9	7	22	9	16	8	2	0	17	11	34	38	33	38	15	13	47	19	21	11	57	0	269	70	53	18	22
C25.glucose_4h	6	14	21	22	10	67	8	8	17	23	18	25	19	13	22	17	30	30	21	21	21	2	14	7	25	11	20	10	3	1	25	11	34	45	34	42	15	14	49	17	26	16	57	269	0	54	56	25	30
C26.mannitol_2h	7	32	57	22	6	18	26	29	27	20	47	14	46	54	20	59	42	24	25	18	23	8	26	35	48	41	40	32	1	4	22	31	50	42	47	32	23	19	40	14	48	14	13	70	54	0	224	30	37
C26.mannitol_4h	5	59	88	16	12	23	27	42	43	26	55	12	66	61	23	73	45	26	32	29	33	10	30	37	42	47	48	34	1	2	18	24	55	35	60	34	29	21	45	16	71	24	11	53	56	224	0	38	42
C31.benzoxazolin_BOAi50	9	29	89	9	4	90	31	29	18	39	24	12	25	35	15	35	38	22	40	39	36	8	26	36	39	44	41	44	8	13	15	30	38	37	40	80	27	33	85	30	99	21	51	18	25	30	38	0	255
C32.benzoxazolin_BOAi80	8	28	100	10	2	98	28	36	23	44	36	10	40	43	22	41	45	37	42	39	41	7	29	28	34	51	49	45	5	6	11	24	44	34	30	81	29	46	104	28	120	18	49	22	30	37	42	255	0
C41.EtOHc.H2Oc_12h	5	66	58	13	6	22	56	56	61	30	64	28	81	81	48	90	59	25	25	17	33	21	72	63	97	47	67	60	13	12	27	75	61	25	70	59	38	58	54	3	64	15	24	62	64	63	64	41	43
C42.GL3Dex.GL3mock_24.hrs	9	1	2	5	7	9	6	8	8	5	9	9	8	9	5	8	13	19	20	26	21	9	7	7	3	14	12	13	5	10	0	5	9	12	6	2	11	3	3	15	7	13	7	1	2	10	13	14	15
C42.wtDex.wtMock_24.hrs	6	33	29	11	9	6	17	30	23	20	34	11	36	31	21	29	24	17	15	13	18	9	25	19	29	24	26	25	7	11	10	23	24	19	36	11	20	23	18	6	28	17	11	9	8	28	35	20	20
C45.isoxeben	4	2	1	4	10	7	2	3	7	5	2	8	1	3	4	2	4	4	4	4	3	4	4	4	5	5	6	5	19	10	20	4	5	8	4	4	5	5	3	5	6	7	8	7	12	2	2	3	2
C4.Nep1_30m	75	4	3	4	5	5	5	2	0	4	4	7	3	4	3	2	4	3	6	6	5	5	4	4	2	9	8	4	4	5	4	3	4	3	3	2	7	6	3	5	1	3	2	4	5	3	2	3	4
C511.H2O2_CAT2HP_3h	5	20	17	11	5	28	13	14	13	20	25	16	30	39	19	35	27	44	41	33	41	5	17	7	22	23	31	20	6	5	21	12	29	41	22	20	12	19	33	31	29	7	28	82	84	57	47	16	25
C512.H2O2_CAT2HP_8h	1	20	25	15	4	18	30	39	32	24	42	17	44	51	30	44	45	58	62	50	69	15	33	12	35	40	47	48	26	19	29	29	54	29	17	19	19	28	36	21	29	12	23	41	48	40	38	15	25
C513.H2O2_PTHW_3h	4	8	4	6	6	23	11	14	17	15	13	22	12	22	19	17	17	24	14	12	12	3	6	2	10	6	10	3	7	5	20	5	23	52	32	8	9	8	23	15	7	8	23	56	75	31	27	9	14
C514.H2O2_PTHW_8h	3	11	6	8	5	22	22	31	25	30	21	18	22	27	26	20	27	34	20	18	26	12	21	4	16	16	22	26	27	22	29	26	22	18	9	13	8	17	27	5	10	5	20	36	50	11	11	8	15
C611.NFZ_wt.wt	9	19	13	12	7	11	21	13	11	14	20	13	23	26	21	24	27	30	35	37	29	11	18	7	24	24	34	27	18	13	24	21	22	12	9	22	9	24	27	22	24	6	21	22	27	10	7	12	13
C612.NFZ_gun1_gun5.NFZ_wt	3	10	9	25	8	16	7	15	16	8	24	16	22	24	12	22	6	15	18	20	20	8	7	15	4	16	10	10	4	9	5	2	7	11	12	3	9	12	16	9	19	11	10	16	10	32	28	8	16
D11.flower.bud	4	3	5	7	5	5	19	13	11	7	12	8	9	10	10	9	23	9	31	35	30	4	10	9	10	25	29	29	6	2	17	13	20	14	4	3	28	9	7	6	8	7	7	7	8	8	10	18	18
D12.senes.green	2	20	30	14	5	16	39	54	55	16	92	44	77	112	57	96	67	51	103	107	100	10	25	16	34	80	79	65	11	3	19	15	64	51	19	13	38	24	18	9	37	14	9	20	24	48	53	27	38
E111.CaMg.H2O_1h	8	2	6	11	10	10	15	12	7	24	5	16	7	2	3	6	5	20	4	5	6	18	9	8	12	8	10	5	17	34	11	11	2	10	12	11	9	14	5	22	3	11	10	3	5	12	8	11	10
E112.CaMg.H2O_4h	6	38	47	5	8	14	55	66	56	36	78	20	88	87	31	92	55	52	45	38	49	25	51	64	71	68	63	66	11	13	14	50	60	24	54	35	52	25	36	24	54	11	15	18	14	44	56	43	40
E113.Flg22.H2O_1h	4	62	51	6	5	8	37	30	28	33	46	14	53	45	31	48	44	10	23	19	34	21	45	36	53	49	51	51	16	20	16	40	52	18	46	25	34	44	28	8	44	27	5	7	10	47	70	44	36
E114.Flg22.H2O_4h.	4	38	37	2	5	5	51	40	40	19	74	29	75	84	25	82	54	19	41	40	43	24	41	42	54	61	54	54	11	8	15	36	51	11	59	26	37	37	8	4	34	17	6	6	5	33	42	52	44
E115.GST.H2O_1h	6	36	38	5	5	9	30	34	35	39	36	12	47	40	21	41	23	23	27	26	43	25	43	27	40	34	35	44	27	27	20	39	32	14	48	14	27	31	19	21	36	20	8	5	5	13	28	33	24
E116.GST.H2O_4h	7	42	47	2	5	10	68	63	70	30	84	33	85	95	36	90	57	27	41	34	42	29	55	64	76	67	61	68	19	18	19	56	61	22	74	28	43	24	30	16	49	12	11	12	9	39	50	65	51
E117.GSTNPP1.H2O_1h	4	64	60	6	6	8	43	31	28	33	41	14	58	43	27	51	46	10	27	23	38	18	39	31	55	44	49	47	19	17	23	39	63	22	52	24	23	30	30	7	47	33	5	12	15	56	81	34	32
E118.GSTNPP1.H2O_4h	3	50	67	3	9	9	54	51	42	19	73	22	97	92	35	91	66	25	65	54	73	20	54	39	65	76	73	73	11	8	14	36	69	26	56	23	39	38	26	6	56	38	7	9	7	41	73	50	46
E119.Hrpz.H2O_1h	3	62	54	6	7	10	33	28	29	29	35	14	51	41	29	48	42	11	24	20	32	15	39	26	45	41	43	43	19	19	18	37	51	21	52	22	24	33	28	7	43	29	4	8	11	49	75	38	33
E120.Hrpz.H2O_4h	5	57	65	3	10	9	60	49	44	22	84	26	99	100	38	100	71	26	58	46	68	22	57	41	73	81	75	72	12	12	13	42	75	22	59	22	38	43	25	3	58	35	7	7	5	40	72	54	47
E121.LPS.H2O_1h	6	6	5	8	2	6	17	9	5	23	6	20	7	4	5	3	3	12	5	5	9	14	9	7	9	8	10	8	16	31	16	13	5	15	16	8	9	8	10	11	7	10	5	5	6	20	13	15	9
E122.LPS.H2O_4h.	4	40	51	6	4	15	53	52	53	25	82	26	89	90	37	85	51	47	56	46	64	25	55	45	61	69	64	67	19	18	24	41	49	21	67	23	39	27	34	16	44	17	15	22	15	38	51	60	56
E131.fls_Flg22.fls_30m	7	8	10	9	12	16	18	25	20	18	17	16	16	17	17	14	18	14	16	14	18	6	14	15	16	17	19	20	13	7	19	18	19	12	15	14	15	14	20	7	8	8	19	10	8	9	5	23	21
E132.fls_Ler.Ler	9	5	17	21	15	38	11	6	6	12	7	11	2	3	6	1	7	14	10	10	5	9	8	2	4	7	6	7	11	15	9	3	5	15	9	19	11	7	16	36	22	14	25	5	8	4	10	29	24
E133.Ler_Flg22.Ler_30m	4	102	61	14	11	8	19	62	63	38	53	10	88	65	41	66	29	14	19	15	21	13	34	27	41	32	34	28	10	8	18	28	45	12	70	24	32	32	30	6	63	20	9	12	10	41	74	26	22
E135.Flg22.H2O_1h	4	104	90	13	7	8	32	58	49	34	60	16	81	69	38	73	49	18	25	22	33	14	41	28	55	44	44	39	11	7	31	33	57	15	73	32	32	58	46	3	78	28	10	22	13	72	114	44	41
E135.Flg22.H2O_3h	2	62	80	2	4	11	42	43	38	18	74	21	82	93	33	94	64	29	42	37	43	16	40	35	56	49	58	50	5	2	25	30	69	21	52	33	41	54	37	10	62	25	9	14	16	67	92	59	56
E135.OG.H2O_1h	3	97	95	11	5	14	37	59	48	30	66	11	90	77	36	87	54	20	28	24	36	18	51	37	63	52	53	47	11	5	32	37	61	20	86	41	34	58	48	6	86	23	9	21	19	89	118	52	54
E135.OG.H2O_3h	4	21	55	4	6	24	38	31	27	21	70	27	66	72	24	73	51	27	34	31	37	10	30	39	59	44	49	49	6	6	25	43	54	27	54	40	40	24	46	16	48	16	18	39	43	69	73	66	73
E141.chitooctaose.mock_3m	4	116	76	29	13	14	23	64	62	49	50	13	81	67	52	59	38	16	18	13	24	13	33	25	44	29	34	30	14	12	17	31	49	10	68	30	33	35	40	3	75	22	20	21	15	44	75	32	31
E142.chitin8mer.mock_30m	5	117	90	29	13	27	21	47	46	40	46	11	68	60	41	54	41	14	18	12	26	13	33	25	41	32	35	33	9	5	16	29	47	16	68	44	30	31	38	11	78	21	27	18	17	47	78	48	38
E142.chitinCSC.mock_30m	5	125	111	21	13	40	23	46	46	33	46	8	71	61	42	54	37	15	16	11	22	12	31	25	39	31	33	31	10	7	13	26	45	18	66	55	31	33	34	10	97	25	34	16	17	46	78	66	54
E1431.chit_lysM.chit_wt	7	2	11	10	10	21	43	19	14	23	25	50	18	21	24	17	27	20	24	24	24	3	7	22	26	37	37	34	14	25	7	33	29	36	4	24	22	16	19	14	14	13	20	15	18	8	7	20	25
E1432.chit_lysM.lysM	6	29	35	15	19	20	43	27	24	21	44	23	48	44	24	49	47	39	38	34	48	17	39	38	62	60	60	59	12	9	21	50	51	36	28	37	41	37	38	15	43	7	24	30	31	28	27	24	29
E1433.chit_wt.wt	4	121	85	20	11	17	27	43	55	26	50	18	70	66	56	57	44	9	17	13	21	14	33	24	44	31	32	25	10	10	14	27	54	10	68	29	36	31	36	7	67	24	23	43	31	45	72	25	27
E1434.lysM.wt	5	30	61	23	9	47	36	27	24	17	34	26	30	39	40	30	35	13	19	19	16	2	10	36	41	39	42	33	1	0	13	33	36	29	21	58	35	15	34	14	46	11	58	34	37	24	24	54	56
E145.chitin_rre1.chitin_Col_30m	2	21	26	21	5	14	6	27	23	19	25	10	22	25	13	25	6	26	38	48	34	9	6	11	6	29	21	21	9	13	14	4	14	14	3	8	13	10	19	17	18	7	14	21	17	44	44	17	26
E145.chitin_rre1.rre1_30m	4	109	60	16	6	6	15	35	43	29	33	12	55	44	45	34	27	8	11	8	13	5	13	11	23	25	25	18	8	6	11	14	37	7	58	9	29	26	14	5	43	22	12	14	6	28	55	18	14
E145.chitin_rre2.chitin_Col_30m	4	29	33	15	8	21	13	33	29	16	38	16	35	44	25	41	24	26	40	50	32	5	3	15	15	23	22	18	8	8	12	6	29	16	8	13	19	16	27	7	22	18	12	24	18	39	46	24	33
E145.chitin_rre2.rre2_30m	7	112	67	10	6	9	19	36	39	27	32	12	57	41	45	33	34	9	12	10	16	8	23	14	33	24	25	18	9	10	18	21	38	14	65	13	28	36	24	1	42	27	14	19	14	25	54	18	10
E145.rre1.Col	4	18	17	18	5	14	11	11	13	11	10	13	7	11	11	10	6	18	19	22	18	9	5	12	6	13	10	11	11	9	13	8	13	10	11	12	22	8	17	8	17	9	14	22	19	19	13	14	12
E145.rre2.Col	7	13	18	23	5	17	9	18	13	11	17	9	13	22	15	17	13	23	30	35	22	10	7	8	2	20	16	18	8	12	10	5	17	22	8	12	15	12	16	12	23	14	11	18	14	37	27	18	25
E151.Mn.syringolin.Mn_1h	8	19	21	11	8	15	20	22	17	20	29	22	34	24	14	31	25	24	34	26	28	11	25	23	33	31	30	30	11	12	17	28	37	37	49	19	17	17	24	19	25	15	13	34	27	62	51	17	14
E152.Mn.syringolin.Mn_12h	5	62	42	3	5	18	41	32	33	12	73	33	75	77	44	68	52	36	71	63	77	11	47	34	62	71	75	68	14	11	14	36	56	52	41	30	36	41	35	22	53	30	39	30	29	22	34	25	28
E153.Ec.syringolin.Ec_4h	10	20	11	5	1	16	29	21	22	14	33	22	31	29	13	29	22	31	36	34	34	13	22	10	25	35	37	28	18	14	13	27	22	30	14	18	7	20	23	25	27	9	39	27	22	14	15	22	22
E154.Ec.syringolin.Ec_12h	3	32	18	6	6	16	26	21	28	9	42	16	59	48	12	60	14	32	49	48	48	9	22	8	30	40	49	35	15	9	17	24	26	27	16	30	15	30	30	16	43	14	41	30	30	18	23	14	20
E155.Ec.syringolin.Mn.syringolin_12h	5	11	18	4	7	7	66	29	25	13	56	58	41	53	47	50	70	10	26	25	33	17	31	44	51	51	56	53	18	16	13	53	66	18	13	26	56	27	12	12	15	22	2	7	8	12	12	19	17
E156.Ec.Mn_12h	5	50	64	5	4	8	141	63	53	22	160	82	137	161	90	136	152	29	76	62	94	19	70	104	153	139	137	127	13	8	18	102	151	55	48	56	103	68	28	10	50	28	5	8	11	42	55	37	41
E161.elf18_fls2.fls2_30m	3	112	58	17	10	8	33	67	70	35	65	23	88	71	48	65	43	16	29	23	33	18	39	22	43	40	42	37	11	7	16	30	51	16	63	20	33	46	29	5	62	23	11	21	16	38	61	21	21
E162.elf18_fls2.fls2_60m	1	98	67	13	16	10	42	61	58	30	62	19	84	65	38	63	43	22	37	31	44	19	51	27	51	45	45	43	11	8	17	35	56	14	66	22	36	49	36	12	58	28	12	14	10	44	69	39	33
E163.elf26_wt.wt_30m	5	88	65	12	14	13	14	46	47	30	47	11	75	50	33	51	30	10	13	8	13	11	25	30	34	25	25	17	4	8	6	26	39	15	74	18	33	29	25	13	62	23	14	8	4	30	55	32	27
E164.elf26_wt.wt_60m	3	110	80	15	13	15	20	48	49	30	52	12	73	61	40	53	35	16	18	12	24	10	28	25	36	31	30	22	6	7	9	24	46	11	65	24	30	38	29	15	70	22	16	9	8	34	70	31	27
E171.oligogalacturonides_1h	6	59	83	9	11	11	34	55	40	39	50	9	74	56	25	64	41	29	39	33	49	21	53	34	52	54	54	54	15	13	20	32	44	12	52	30	30	54	43	20	78	32	5	10	12	53	76	31	45
E171.oligogalacturonides_6h	4	9	21	26	10	23	17	8	5	8	12	24	8	13	15	15	26	14	30	31	31	8	15	5	15	27	26	29	13	19	18	14	26	29	23	12	28	7	13	21	13	18	11	22	22	40	38	36	34
H11.ABA.mock_30m	2	18	27	19	6	27	15	17	23	16	18	14	19	16	19	17	15	23	18	16	15	4	13	6	16	14	15	11	6	5	10	7	18	17	15	18	16	15	15	16	32	11	19	42	31	56	37	22	18
H12.ABA.mock_1h	5	16	18	10	5	22	7	10	10	14	7	14	9	9	12	7	8	27	23	22	15	2	4	5	4	10	12	9	4	4	5	4	9	22	10	15	9	12	21	22	21	9	6	53	32	78	50	20	22
H13.ABA.mock_3h	5	22	28	20	8	20	17	14	16	12	15	8	19	18	12	17	10	42	41	47	33	4	10	6	11	26	23	19	4	6	11	8	19	29	9	16	16	20	16	25	23	11	11	44	27	68	55	21	25
H15.ABA_wt.wt	3	20	11	10	6	14	26	50	50	24	28	12	29	30	16	31	16	47	40	43	40	11	12	14	21	34	33	33	12	11	10	20	20	27	3	12	21	20	15	12	16	7	7	37	31	48	43	11	19
H16.ABA_abh1.abh1	3	6	7	14	8	9	6	20	19	17	4	3	5	3	5	2	5	38	23	25	16	6	5	4	3	13	12	10	6	6	5	2	3	20	7	2	13	9	6	13	4	6	4	35	24	43	32	3	7
H17.ABA_abh1.ABA_wt	8	13	11	14	6	6	45	33	21	28	32	29	33	37	31	33	35	15	21	20	20	11	16	35	44	35	40	37	23	12	29	44	34	24	20	25	38	30	15	13	11	3	8	17	10	10	7	14	12
H212.zeatin_35SARR.zeatin_Col_3h	4	51	80	10	10	34	18	23	29	8	25	11	33	32	15	29	29	27	46	50	54	8	20	25	22	41	36	34	3	4	12	8	38	26	45	33	21	19	48	12	66	16	32	16	18	23	43	46	41
H213.zeatin_35SARR.35SARR_3h	7	43	50	2	12	14	32	38	32	26	31	10	43	43	17	43	18	27	18	16	33	31	46	43	48	33	34	46	25	26	12	41	28	13	59	28	50	38	32	8	47	15	7	5	8	19	28	23	26
H215.zeatin_Col.Col_3h	4	4	5	8	8	9	10	0	3	6	3	22	4	6	4	6	12	12	7	4	10	2	6	1	11	7	11	6	6	8	16	6	17	26	26	7	21	7	9	11	5	7	14	47	62	20	15	8	10
H216.zeatin.mock_30m	3	8	10	15	6	8	23	12	15	16	9	22	10	8	8	7	9	13	11	12	13	10	12	5	8	10	10	13	12	17	11	11	8	19	11	6	18	12	12	9	10	13	12	16	18	11	6	7	4
H217.zeatin.mock_1h	4	18	11	38	7	15	7	12	10	12	7	11	7	8	15	7	7	10	7	8	10	2	6	4	7	8	8	9	8	8	11	6	10	7	6	14	21	19	20	13	16	12	16	35	27	19	15	20	15
H218.zeatin.mock_3h	4	30	17	21	8	20	7	11	9	13	10	8	14	8	10	6	9	12	15	10	13	5	10	2	12	9	8	10	8	9	17	11	5	5	4	16	15	17	26	10	12	4	15	28	40	13	16	16	18
H235.TZ_arr10arr12.DMSO_arr10arr12	6	3	3	8	7	6	4	5	6	11	3	7	5	2	6	2	4	2	7	7	5	1	5	3	3	7	8	6	12	9	14	7	3	8	2	2	9	3	3	6	2	4	7	9	7	3	2	10	10
H236.TZ_arr10arr12.TZ_wt	5	9	15	9	10	12	23	15	15	21	12	14	23	18	14	21	20	19	24	24	28	11	20	22	23	24	23	27	13	13	11	17	29	35	36	10	24	5	20	18	17	10	9	16	13	27	27	23	20
H237.TZ_wt.DMSO_wt	7	7	2	12	8	8	3	10	11	11	1	6	1	1	5	2	5	3	7	7	5	4	4	2	3	4	6	4	13	7	19	3	1	6	3	3	10	5	5	4	1	3	9	16	15	3	3	8	8
H241.BA_35SARR7.35SARR7_30m	17	12	6	20	8	12	15	7	7	8	13	15	9	10	10	11	10	2	18	21	11	0	1	9	8	27	24	19	3	5	4	12	10	5	6	6	12	5	6	7	8	10	8	9	6	8	14	16	19
H242.BA_35SARR7.35SARR7_120m	4	15	20	21	6	23	6	4	6	5	8	7	6	7	9	6	7	7	10	12	9	0	3	3	3	8	6	5	4	3	5	2	6	9	7	16	11	8	19	14	10	11	19	20	26	17	21	26	26
H243.BA_Col.Col_30m	11	13	4	25	5	7	19	13	12	9	10	17	9	9	15	8	10	12	18	21	11	6	6	6	9	20	18	13	12	15	8	13	5	11	7	10	24	16	12	12	5	10	2	14	9	15	13	18	18
H244.BA_Col.Col_120m	7	11	13	27	10	25	7	4	3	7	5	7	4	4	6	5	8	9	14	13	11	1	5	2	4	14	12	10	5	5	14	4	10	19	17	14	12	3	16	13	4	11	22	37	45	30	25	24	22
H311.ga1_mock.Col_mock_30m	3	14	22	15	9	25	20	18	18	17	18	12	14	14	16	12	18	25	32	36	33	9	12	10	11	17	21	24	14	16	22	9	12	23	12	25	16	16	35	22	24	9	16	23	22	16	13	26	26
H312.ga1_mock.Col_mock_1h	3	14	16	17	8	23	16	19	21	13	18	10	13	13	15	9	17	20	31	32	30	13	15	12	11	21	25	26	14	16	19	9	14	12	10	20	19	17	37	23	19	9	17	21	19	10	9	24	24
H313.ga1_mock.Col_mock_3h	4	12	19	15	9	23	16	18	17	20	16	8	13	14	11	12	17	24	32	34	35	12	15	10	9	20	25	24	11	15	18	6	14	21	9	21	18	14	34	22	19	8	17	22	22	12	13	27	26
H321.GA_Col.mock_Col_30m	2	23	19	17	21	11	17	17	24	9	17	12	15	15	13	13	11	8	9	8	7	4	11	15	17	13	14	14	13	8	11	21	13	13	15	19	15	13	16	13	22	4	16	13	17	10	14	13	8
H322.GA_Col.mock_Col_1h	4	13	19	8	12	10	13	15	14	16	12	4	12	11	6	14	8	7	16	19	16	10	21	12	17	20	20	23	7	13	9	17	9	8	9	17	10	11	16	11	16	14	6	6	13	16	12	15	12
H323.GA_Col.mock_Col_3h	6	18	25	20	17	16	27	27	26	24	25	14	32	26	12	30	23	15	15	14	21	9	21	25	37	24	25	30	6	10	10	32	18	12	13	20	22	28	22	11	30	10	20	14	12	15	13	19	15
H331.GA_ga1.mock_ga1_30m	9	4	11	10	6	8	8	8	4	13	7	5	9	9	8	7	5	6	8	5	10	5	10	7	9	10	8	8	5	8	6	7	7	4	8	12	5	12	9	9	11	6	3	8	7	6	9	8	7
H332.GA_ga1.mock_ga1_1h	4	18	14	11	9	11	5	8	10	11	8	12	11	9	9	8	7	9	11	10	9	6	11	7	13	8	9	11	5	5	7	6	9	10	9	11	6	16	12	7	20	9	12	15	14	11	11	14	11
H333.GA_ga1.mock_ga1_3h	5	13	10	19	7	7	8	16	12	14	11	10	13	11	13	9	12	12	17	14	17	7	20	16	19	19	16	21	8	7	13	10	12	13	18	10	15	19	11	11	13	7	3	15	13	10	12	10	8
H341.GA_ga1.GA_Col_30m	3	10	17	16	8	28	16	17	17	18	19	11	13	13	14	11	17	19	31	36	33	10	13	7	12	21	23	25	11	13	17	8	15	19	7	25	17	12	38	26	22	11	18	22	20	11	11	34	29
H342.GA_ga1.GA_Col_1h	3	13	18	14	11	27	14	15	19	12	16	13	13	13	14	12	16	20	27	30	26	11	11	7	10	18	21	21	12	11	17	8	12	14	10	23	17	15	33	24	21	12	20	22	24	15	13	29	25
H343.GA_ga1.GA_Col_3h	4	12	22	17	11	27	15	16	17	14	21	15	13	16	14	15	16	26	29	33	33	12	17	9	11	18	19	21	9	12	15	8	12	19	6	24	19	12	37	24	22	10	19	21	21	15	16	28	25
H351.GA_ga1_rga.mock_ga1_rga_3h	4	8	4	10	3	7	6	12	14	8	5	6	8	6	17	7	9	12	9	9	11	2	6	4	5	6	5	6	11	7	9	4	5	7	12	3	13	10	9	8	6	9	9	21	25	6	4	6	9
H352.GA_ga1_rga.mock_ga1_rga_6h	3	8	5	6	4	8	9	11	18	9	6	9	5	6	15	7	7	10	9	7	9	6	13	4	8	4	4	8	21	19	18	6	5	11	11	2	8	9	10	3	5	6	11	24	31	10	7	4	3
H353.GA_ga1_rga.mock_ga1_rga_9h	4	7	5	8	4	7	11	10	12	7	5	11	6	4	16	4	10	6	6	6	10	6	13	4	7	5	5	7	26	17	19	8	8	11	10	3	12	12	11	3	6	8	10	26	33	7	6	5	6
H381.etr1GA.etr1_1h	5	1	9	9	10	15	11	5	5	8	10	21	10	8	9	6	16	10	9	8	10	12	9	4	13	10	13	13	9	10	19	8	19	49	19	15	5	14	18	16	12	12	12	23	23	12	10	9	10
H381.etr1_GA.wt_GA_1h	2	5	10	38	10	18	16	7	10	5	16	23	6	11	15	5	25	6	13	10	8	5	9	4	18	13	14	9	8	3	21	10	29	39	17	27	22	10	22	17	3	11	14	40	35	27	22	11	13
H381.etr1.wt_1h	6	6	17	40	5	21	15	8	14	8	13	17	8	10	20	10	21	11	24	22	16	4	9	8	20	24	25	22	13	11	21	16	14	12	9	20	22	10	14	11	11	5	18	34	29	31	29	24	20
H381.wt_GA.wt_1h	9	3	4	9	6	11	11	6	12	10	9	13	5	5	10	5	9	14	15	14	11	19	16	5	7	9	11	12	12	17	12	8	9	19	8	6	14	8	6	14	7	7	7	7	6	14	12	10	11
H511.IAA.mock_30m	5	43	34	14	16	11	17	25	33	15	22	12	35	24	18	23	15	8	12	10	15	7	14	8	14	14	17	14	10	7	13	8	21	19	39	17	26	16	19	18	42	12	21	13	9	9	26	10	14
H512.IAA.mock_1h.	5	30	31	4	16	22	10	32	27	24	17	7	26	14	9	17	5	12	18	16	21	9	18	5	12	15	15	19	8	12	8	8	14	10	21	20	9	22	27	7	30	12	19	10	8	8	15	19	19
H513.IAA.mock_3h	4	48	46	3	13	22	21	30	19	23	27	6	35	27	10	28	16	12	35	30	37	8	25	21	25	35	31	35	9	8	9	15	21	18	21	36	8	21	46	15	47	8	19	5	9	16	17	41	36
H515.IAA_Col.Col	10	27	32	4	11	25	23	22	20	18	22	8	21	25	10	26	15	11	24	23	24	13	20	15	22	20	22	22	18	20	9	19	22	13	18	23	11	14	47	7	21	12	17	22	21	20	12	25	29
H516.IAA_arf.arf	4	46	57	3	13	27	24	32	21	30	24	6	35	26	8	30	15	12	22	20	29	9	22	14	25	22	24	29	17	14	16	21	21	15	17	41	10	22	38	11	47	12	22	9	16	18	22	38	33
H517.IAA_arf2.IAA_Col	5	15	62	8	3	44	10	5	6	8	4	8	4	3	8	2	4	8	10	10	8	10	7	7	7	8	6	6	6	8	7	6	5	17	5	47	11	6	15	22	46	5	45	7	12	7	7	51	53
H521.IAA_brx.brx	1	9	34	1	9	29	9	8	6	13	8	10	9	11	10	10	6	13	9	11	12	15	15	7	5	5	6	7	5	8	0	5	7	12	13	31	7	4	6	19	33	5	26	8	9	10	11	37	32
H522.IAA_wt.wt	1	78	59	7	13	20	18	43	33	26	31	8	50	36	20	39	21	8	14	11	22	13	34	14	27	21	21	29	18	14	13	22	32	17	48	30	22	24	40	4	58	19	23	19	24	31	49	48	39
H524.compoundA.c	5	62	62	19	8	50	14	35	32	35	30	12	53	36	22	40	19	20	27	22	25	2	13	13	26	22	24	20	5	4	10	17	27	31	42	51	28	44	76	40	95	15	41	50	38	19	40	50	55
H524.compoundB.c	9	47	105	17	5	96	4	15	11	27	13	5	31	15	15	19	12	21	16	16	16	1	6	5	9	12	14	10	2	0	4	6	18	30	29	79	12	33	81	37	145	16	73	39	31	20	31	96	105
H524.IAA.compoundA.IAA	4	62	63	14	8	38	10	26	30	25	28	12	51	30	18	32	14	19	20	16	18	6	10	13	19	21	22	17	2	1	11	14	22	29	39	40	33	39	50	42	84	17	23	34	29	18	37	33	40
H524.IAA.compoundB.IAA	9	56	125	14	8	86	11	22	19	27	24	9	44	26	21	28	19	18	18	14	18	3	10	11	19	19	21	15	3	1	4	12	26	31	38	83	23	32	76	42	155	17	70	27	20	25	42	100	106
H524.IAA.mock	11	23	17	4	15	27	6	13	11	14	3	7	7	5	7	4	3	14	7	7	10	6	9	1	4	6	5	7	18	17	6	7	9	9	6	16	10	15	23	7	18	12	24	20	21	7	6	13	13
H531.NAA.mock	3	11	12	12	3	9	12	9	12	15	7	6	10	7	4	9	9	33	41	43	32	7	10	11	9	26	23	26	9	8	8	9	15	26	8	5	19	9	8	30	10	8	5	18	14	35	27	19	13
H561.hy5_IAA.hy5	4	22	19	1	6	12	17	23	13	19	21	4	21	23	7	28	17	10	16	14	15	7	18	11	19	18	19	21	9	13	12	17	21	11	19	15	9	21	21	16	24	10	5	10	9	24	27	18	13
H562.IAA_hy5.IAA_wt	5	5	12	21	8	9	6	6	10	3	8	9	10	6	10	9	6	11	8	6	8	10	15	9	9	8	6	8	6	9	5	7	8	2	10	7	16	6	7	12	9	14	7	12	13	5	10	11	11
H563.IAA_hy5hyh.hy5hyh	1	26	23	2	9	17	15	13	10	10	14	10	16	18	7	19	16	8	16	12	17	7	9	9	13	13	16	17	10	8	15	11	34	15	22	21	11	10	29	7	24	8	17	22	24	35	28	25	22
H564.IAA_hy5hyh.IAA_hy5	6	4	5	2	5	6	11	4	3	4	8	8	5	6	4	6	14	5	8	6	7	4	7	7	4	4	7	9	23	8	28	7	12	10	11	5	9	6	8	5	3	6	8	9	11	7	6	13	7
H565.IAA_hy5hyh.IAA_hyh	3	8	10	8	7	10	14	5	5	6	9	12	10	8	7	10	15	9	19	16	16	5	8	4	7	10	12	14	20	13	23	7	15	15	14	11	14	4	9	6	6	7	20	21	25	18	16	18	16
H566.IAA_hy5hyh.IAA_wt	8	1	6	9	7	5	7	6	6	1	6	6	4	4	7	4	9	10	11	9	8	6	11	10	4	4	6	7	25	10	25	2	10	14	13	7	11	2	6	6	2	8	12	18	20	9	10	12	9
H567.IAA_hyh.hyh	3	28	28	0	12	11	17	23	17	18	21	5	22	26	8	26	17	16	21	18	23	12	20	19	18	17	19	24	11	12	15	14	26	9	20	16	16	19	20	11	27	5	7	7	12	19	22	17	18
H568.IAA_hyh.IAA_wt	6	5	9	11	7	6	8	8	9	5	6	6	6	4	9	4	9	9	10	10	10	7	11	7	6	6	7	7	16	7	14	4	11	8	13	5	8	3	9	8	10	13	6	12	10	6	6	6	8
H569.IAA_wt.wt	3	28	25	0	7	15	18	32	20	23	21	8	24	25	8	27	15	10	17	15	17	6	16	16	22	22	19	22	10	11	5	16	27	15	19	20	11	22	28	9	34	7	12	12	12	30	30	20	19
H611.MeJ.mock_30m	5	33	23	28	6	24	5	24	23	38	16	14	20	15	16	11	11	15	12	11	15	6	17	5	14	13	11	10	8	12	13	9	15	14	18	18	11	23	21	9	25	12	19	29	26	22	26	8	7
H612.MeJ.mock_1h	6	41	32	38	4	24	6	31	29	33	20	10	28	23	20	19	13	13	22	20	21	5	15	4	16	20	16	14	8	9	21	8	14	16	23	14	13	28	18	11	33	9	11	43	32	29	32	8	16
H613.MeJ.mock_3h	5	29	34	43	3	17	12	35	30	23	27	5	37	29	14	30	17	14	22	21	28	8	17	7	17	24	20	21	10	13	19	16	17	7	10	19	15	25	20	17	24	10	9	26	26	31	29	12	20
H811.BR_wt.mock_wt_30m	3	8	6	17	5	9	9	4	8	7	6	9	5	7	9	4	7	6	5	4	5	1	5	5	9	9	10	7	4	6	6	6	6	10	6	8	5	11	8	2	20	6	12	8	9	8	6	5	6
H812.BR_wt.mock_wt_1h	3	19	13	30	14	6	24	31	41	24	27	15	26	27	26	24	21	23	14	14	13	5	15	20	26	24	25	20	7	9	17	20	19	12	12	23	24	22	19	20	25	11	5	7	9	13	14	14	17
H813.BR_wt.mock_wt_3h	6	24	14	30	9	6	26	32	46	23	26	17	27	31	24	25	21	18	14	12	14	5	15	16	23	16	18	18	8	21	12	22	16	10	16	24	21	22	17	9	27	5	14	15	12	16	14	8	10
H821.BR_det2.mock_det2_30m	6	16	18	16	20	22	3	14	20	9	12	8	21	15	5	16	7	11	8	7	9	10	14	7	8	6	6	6	3	6	7	3	7	9	17	14	7	12	22	10	26	7	19	8	9	10	14	14	13
H822.BR_det2.mock_det2_1h	7	18	14	38	9	11	11	34	52	13	13	10	21	17	20	14	11	15	7	7	5	1	5	9	10	9	8	5	7	12	7	10	10	8	18	18	18	16	19	14	19	4	18	12	9	12	14	14	15
H823.BR_det2.mock_det2_3h	4	33	16	59	8	7	22	26	47	13	22	17	23	24	26	19	17	16	9	7	10	7	12	16	15	15	15	15	13	19	15	14	20	9	24	15	32	17	15	13	16	5	17	25	16	20	20	6	7
H831.BR_det2.BR_wt_30m	0	22	27	13	18	21	15	18	14	19	15	8	17	12	6	16	13	28	24	24	25	14	24	21	11	15	16	19	10	10	11	10	13	18	22	25	7	14	43	21	31	9	20	6	7	6	7	34	28
H832.BR_det2.BR_wt_1h	2	17	22	4	8	18	8	14	12	14	9	6	12	7	8	8	7	21	14	15	16	9	10	8	10	6	10	13	5	8	9	8	7	15	17	20	6	11	32	15	24	4	21	8	12	6	6	26	22
H833.BR_det2.BR_wt_3h	2	28	28	16	13	15	23	18	23	13	12	10	14	10	17	10	14	23	26	22	23	9	19	20	12	17	17	18	6	12	7	10	15	10	19	15	12	8	27	20	19	6	18	12	11	13	11	25	19
H841.BR_wt.wt	5	37	22	21	6	8	23	36	44	19	30	14	41	33	28	26	26	16	15	14	13	6	17	13	22	19	21	19	18	17	19	24	28	9	36	16	26	20	20	4	31	15	13	24	25	20	23	12	18
H842.BR_brx.brx	4	12	27	3	6	18	4	2	3	3	2	4	3	2	5	2	2	8	5	5	4	6	2	5	1	4	3	4	4	6	4	1	3	2	9	12	6	1	11	3	17	6	15	3	4	5	4	19	19
H845.BR_wt.mock_wt	3	20	7	30	7	5	16	28	40	10	12	15	19	13	14	8	9	28	17	16	12	9	9	9	7	12	13	8	15	18	11	9	8	2	9	14	13	15	8	7	11	10	8	8	10	8	9	8	13
H846.BR_yucca.BR_wt	2	46	88	12	7	55	12	32	21	28	23	3	38	27	12	34	19	19	24	19	19	6	24	28	31	25	28	26	8	7	16	26	27	21	38	68	23	32	64	32	88	10	42	29	27	32	40	80	82
H847.BR_yucca.mock_yucca	4	10	3	19	5	3	20	20	30	7	13	24	10	13	15	10	11	15	10	8	8	6	9	7	10	11	11	8	13	14	10	13	10	9	5	15	31	16	6	6	6	9	6	9	8	8	7	9	10
H851.campestanol_3h	6	12	10	13	10	10	13	15	11	18	4	8	4	1	7	2	4	18	12	12	13	14	14	10	8	11	7	14	11	14	7	6	5	10	14	7	14	7	7	46	9	7	8	4	3	2	3	21	10
H852.6DeoxoCT_3h	7	11	10	24	15	7	21	22	24	20	12	12	11	13	16	11	9	17	19	18	17	11	12	17	12	17	15	16	8	19	6	10	10	9	16	11	27	14	13	37	13	4	6	3	1	5	5	8	8
H853.cathasterone_3h	7	15	23	45	17	15	15	28	36	14	17	9	22	19	17	15	13	14	10	10	9	4	7	13	12	10	10	8	6	12	8	11	11	7	23	15	20	8	20	14	18	3	19	11	7	14	16	15	15
H854.6DeoxoTE_3h	3	30	28	55	14	18	26	45	56	26	32	15	39	31	30	28	22	14	7	7	5	8	9	21	24	19	17	15	7	12	19	23	24	10	16	29	26	17	27	13	24	4	20	24	17	22	22	15	19
H855.teasterone_3h	5	24	21	37	13	8	23	39	48	16	22	13	27	22	21	16	10	21	10	9	11	13	14	13	11	12	12	11	11	23	10	12	13	10	25	16	29	14	19	12	23	7	11	9	4	15	17	12	14
H856.6Deoxo3DT_3h	6	29	21	64	13	12	22	37	53	18	22	13	29	22	27	16	14	14	8	9	8	4	8	8	9	11	10	9	7	14	13	11	15	10	24	14	24	14	19	11	22	5	16	16	9	20	17	9	13
H857.3DT_3h	6	23	20	50	14	5	20	36	47	14	17	16	24	20	22	16	12	19	9	8	11	7	12	10	6	11	9	11	7	21	7	10	13	9	21	12	25	12	17	17	19	4	8	12	5	15	18	7	10
H858.6DeoxoTY	4	17	16	52	16	9	15	27	45	9	16	14	16	18	24	14	12	18	6	6	7	4	7	7	7	8	6	6	8	14	10	12	13	7	16	16	22	13	16	8	13	2	11	14	9	16	15	6	6
H859.typhasterol_3h	5	30	19	51	15	11	22	33	44	15	21	13	25	22	23	17	12	19	13	11	12	9	12	17	13	16	14	14	9	19	9	17	14	10	17	19	30	16	21	12	19	4	12	12	7	12	14	10	14
H860.6DeoxoCS_3h	6	28	33	47	17	9	22	35	42	14	26	15	30	29	24	24	17	19	15	13	15	5	15	13	15	16	16	16	6	15	10	12	23	14	32	18	32	14	24	15	27	11	14	11	8	20	27	25	21
H861.castasterone_3h	4	28	17	45	11	9	23	31	43	13	20	16	22	19	25	12	9	19	14	12	13	9	14	13	11	16	14	15	10	21	9	14	14	8	17	18	27	13	20	15	17	5	9	12	10	10	11	11	14
H862.brassinolide_3h	4	28	16	59	13	7	23	29	44	17	20	12	27	22	27	15	12	13	11	9	10	4	9	15	14	17	14	14	8	16	11	14	16	10	22	18	26	16	20	11	18	6	12	17	12	14	14	9	13
H91.ACC.mock_30m	0	11	6	9	7	8	11	8	11	5	10	11	11	7	7	9	9	5	8	9	7	5	10	12	14	10	10	9	6	5	10	9	11	9	7	12	13	4	13	15	12	10	6	3	7	4	6	4	1
H92.ACC.mock_1h	3	14	14	5	13	14	20	25	26	23	20	9	25	23	10	17	11	7	15	15	17	7	18	13	20	19	18	15	7	3	10	12	17	8	19	17	16	19	28	13	30	11	6	3	6	10	11	12	14
H93.ACC.mock_3h	3	27	30	5	14	20	29	29	26	22	25	10	36	38	11	34	17	12	34	24	37	11	25	23	30	27	21	28	8	9	14	21	30	11	22	29	17	16	42	20	44	14	18	8	12	30	26	23	22
I11.NPA.mock	3	19	34	55	62	59	7	9	9	10	9	4	12	11	4	11	11	15	17	14	12	4	10	7	6	10	10	10	6	3	6	6	13	22	20	40	7	12	44	13	26	5	65	28	35	17	14	25	29
I12.PCIB.mock	5	21	33	40	40	120	18	20	11	22	20	13	21	22	17	20	21	14	15	17	15	3	8	23	25	24	27	22	2	2	4	22	25	23	13	83	20	20	78	27	51	9	78	44	47	29	33	54	62
I13.THBenzamide.mock	6	29	108	29	27	202	13	18	12	29	18	8	25	18	12	21	15	19	19	18	19	4	14	16	15	18	19	20	4	6	4	13	20	29	21	124	9	30	131	34	130	13	116	52	63	27	35	107	120
I14.TIBA.mock	3	84	178	22	15	136	14	29	17	28	28	8	46	32	14	38	25	25	28	21	35	3	18	19	24	26	30	29	2	2	3	16	31	35	37	122	14	34	109	38	184	22	91	40	44	34	54	92	106
I161.PBZ_3h.mock_3h	5	7	15	69	77	37	6	10	11	7	10	11	10	15	9	13	13	15	12	10	14	6	14	5	7	9	10	8	3	4	6	6	13	12	14	25	7	12	24	15	16	3	42	15	14	17	19	17	16
I162.PBZ_12h.mock_12h	1	4	12	19	12	16	15	17	12	23	12	10	11	17	7	16	17	17	29	27	30	20	20	13	15	27	24	31	11	12	13	11	20	24	16	18	14	11	15	78	17	6	5	8	7	26	25	23	19
I163.PXD_3h.mock_3h	9	11	21	39	46	41	10	12	8	13	7	6	7	9	5	8	7	8	11	12	10	8	9	13	14	15	17	15	3	5	5	14	14	21	6	32	11	10	22	40	18	7	31	14	15	24	24	25	17
I164.PXD_12h.mock_12h	6	13	23	27	11	38	22	25	20	25	18	12	20	23	9	24	15	14	18	20	19	9	15	27	29	28	34	32	7	7	17	27	25	32	13	49	24	22	26	46	24	6	15	22	24	44	31	30	27
I165.PPZ_3h.mock_3h	3	16	41	50	58	108	11	16	16	14	13	14	13	13	13	14	14	16	7	6	9	6	14	12	11	8	8	7	8	8	4	10	16	12	15	58	5	10	62	9	41	9	113	34	32	13	13	35	37
I166.PPZ_12h.mock_12h	3	10	23	18	17	38	13	17	14	25	17	15	19	24	11	21	20	14	23	24	28	14	17	9	11	21	22	27	11	15	11	11	18	20	11	27	13	10	31	75	35	6	18	6	5	22	23	41	38
I167.UCZ_3h.mock_3h	7	13	30	41	65	60	8	18	15	18	16	9	21	22	8	20	19	9	14	12	16	7	16	15	17	11	14	10	4	2	10	9	18	20	28	41	6	12	57	10	31	7	65	20	21	22	22	23	25
I168.UCZ_12h.mock_12h	3	15	37	13	21	15	14	32	25	32	24	9	34	32	7	36	13	17	27	24	35	18	27	25	25	31	29	39	9	13	7	16	21	26	28	24	12	15	42	75	48	5	10	2	4	30	38	29	31
I21.3_BRZ220.mock_3h	2	21	28	22	26	31	12	10	10	20	13	10	17	14	6	15	19	12	18	15	20	10	16	12	14	16	16	18	4	6	10	8	15	27	12	32	8	13	22	31	56	8	26	5	8	22	18	22	22
I22.10_BRZ91.mock_3h	4	13	22	40	39	52	17	25	19	21	25	17	29	25	16	23	24	21	13	9	20	9	19	15	23	19	21	21	8	8	11	14	22	14	22	32	9	15	106	18	31	6	43	22	21	15	14	36	35
I23.10_BRZ91.mock_12h	2	12	28	16	23	31	19	34	21	41	20	12	23	24	10	22	16	27	26	23	34	21	29	16	18	26	22	30	16	20	10	11	18	36	20	28	14	15	44	97	44	10	13	1	3	17	22	36	31
I24.10_BRZ220.mock_3h	5	11	19	34	33	52	11	16	20	15	19	15	19	19	22	15	21	24	16	13	16	6	17	7	12	8	15	9	9	4	14	8	18	20	23	34	4	15	97	16	28	5	51	43	50	18	18	21	28
I25.10_BRZ220.mock_12h	6	13	24	22	16	48	18	23	18	22	24	13	22	31	14	30	19	15	23	25	26	13	16	22	16	30	24	29	7	8	12	13	19	27	15	31	10	10	41	58	41	5	37	10	11	26	27	46	37
KLU_MT240...WT0	5	6	2	13	10	15	10	8	11	6	6	26	5	7	17	5	16	7	5	5	6	4	2	1	5	2	4	3	6	6	14	3	11	28	21	10	13	11	15	2	3	10	17	66	60	11	8	3	5
KLU_MT240...WT240	2	20	19	12	7	11	31	32	26	17	43	12	46	51	19	46	22	10	15	12	19	9	21	27	35	28	29	31	5	9	7	34	22	14	14	28	22	25	19	5	23	9	10	11	12	23	28	17	18
KLU_MT90...WT0	6	4	2	15	6	18	7	10	13	5	8	22	6	8	16	8	16	6	6	7	7	3	2	2	5	4	6	5	7	6	18	3	15	28	20	11	15	12	12	1	3	6	19	64	67	15	10	4	5
KLU_MT90...WT90	2	20	12	9	8	9	24	31	22	24	27	12	27	30	24	22	20	13	14	14	20	15	22	13	27	18	18	24	16	16	8	29	13	10	8	17	16	30	16	2	13	7	8	9	8	8	8	10	14
KLU_WT240...WT0	6	3	2	15	5	14	7	3	4	4	2	14	3	0	5	0	7	6	6	7	7	4	3	3	5	4	6	6	14	16	13	6	5	15	7	5	12	5	7	4	3	12	13	44	39	9	4	4	2
KLU_WT90...WT0	6	3	2	11	3	10	6	5	7	4	3	10	3	3	5	3	9	5	4	5	5	4	4	3	5	3	4	4	8	10	14	5	8	23	10	6	10	3	6	2	4	3	10	44	37	8	4	4	4
M111.ces4.wt	4	11	14	8	8	17	17	9	10	12	10	20	7	17	7	17	17	42	33	37	26	3	9	9	11	20	20	14	10	20	18	8	25	40	19	9	16	7	17	20	13	13	10	41	41	86	70	17	14
M112.ces6.wt	3	9	10	11	5	18	17	8	10	13	5	29	1	7	13	7	12	51	35	42	32	5	5	4	2	14	15	12	17	24	17	4	13	29	13	3	22	11	20	17	13	15	11	50	39	59	46	19	18
M119.fls2.wt	10	6	32	13	10	36	16	5	9	6	13	12	10	13	8	12	16	12	22	20	16	6	10	7	11	17	14	13	14	4	14	10	18	9	8	32	6	8	6	12	29	6	27	22	24	5	4	29	27
M11.ang4.wt	6	20	21	16	6	22	18	12	17	11	25	11	17	18	13	17	24	31	24	27	24	13	13	50	19	23	25	21	3	4	8	17	19	35	24	23	21	10	43	8	36	4	23	12	16	11	17	28	28
M11.drl1.wt	5	17	27	39	8	27	17	20	23	16	22	15	16	19	19	16	26	25	40	37	33	3	12	27	25	29	29	25	12	6	27	20	26	26	15	29	25	14	31	7	28	2	24	27	24	34	30	29	33
M11.elo2.wt	5	15	25	29	3	27	20	33	32	28	23	17	19	20	27	17	32	23	32	34	29	8	19	23	34	24	27	23	20	9	35	24	32	22	15	28	16	20	39	3	26	4	20	22	26	23	22	29	39
M11.elo3.wt	7	17	24	30	9	26	34	31	32	23	37	20	31	36	27	32	37	28	45	44	49	12	22	39	36	40	40	35	11	12	20	27	35	24	26	20	34	18	34	13	29	5	17	16	11	29	28	42	42
M120.pmr4.wt	5	17	25	22	5	28	94	62	49	36	78	48	72	83	54	81	96	16	42	35	43	10	41	80	113	87	98	85	20	6	58	91	85	29	28	53	62	42	38	7	24	11	37	39	41	46	37	41	42
M121.cpr5csv1.cpr5	7	49	57	9	9	9	43	34	36	22	39	20	63	50	27	61	46	26	42	41	56	47	71	32	57	44	50	58	36	36	27	36	75	23	90	20	33	25	30	11	52	27	8	13	12	55	77	18	21
M121.cpr5csv1.wt	7	56	59	6	4	10	124	64	54	27	96	33	103	99	51	108	106	29	95	87	114	34	87	105	141	148	159	163	30	31	28	138	137	30	41	66	97	53	39	10	48	20	14	22	24	55	64	51	55
M121.cpr5npr1.cpr5	3	21	20	10	5	17	20	29	33	29	23	16	26	22	30	17	22	22	20	20	27	27	36	15	30	21	21	26	32	30	24	25	25	33	44	11	15	29	26	9	24	19	15	12	14	14	19	21	22
M121.cpr5npr1.npr1	5	49	44	8	4	13	104	56	55	27	85	41	81	87	56	76	94	26	91	82	93	11	47	115	125	133	132	119	14	10	24	110	112	36	36	58	83	44	38	12	44	21	16	27	27	43	40	53	59
M121.cpr5npr1svi1.cpr5	4	20	24	5	10	15	13	14	13	13	13	12	17	11	10	16	22	17	19	19	29	30	35	11	21	13	18	22	24	23	24	14	24	33	51	9	18	14	24	7	19	18	15	21	22	24	36	16	15
M121.cpr5npr1svi1.npr1	7	42	50	11	6	15	86	44	37	22	66	32	70	74	45	78	97	24	74	64	83	17	56	83	106	104	117	110	11	13	29	92	106	42	45	47	81	33	33	9	45	25	13	34	37	52	56	55	56
M121.cpr5npr1svi1.wt	5	50	59	9	7	19	80	49	44	25	68	25	75	73	38	78	82	26	73	64	89	30	72	72	99	103	114	122	29	31	24	96	101	37	45	45	66	33	37	6	54	24	16	26	29	46	57	55	56
M121.cpr5npr1.wt	5	53	48	8	5	16	109	63	53	30	82	31	82	86	50	81	88	30	93	85	106	26	74	97	121	132	136	140	32	32	26	124	110	32	32	59	74	47	41	13	46	18	16	22	21	36	35	54	60
M121.cpr5.wt	4	45	45	9	3	13	114	59	50	26	94	40	88	94	53	87	98	29	84	76	93	15	50	124	133	143	135	133	17	17	21	127	112	26	24	65	97	50	31	8	41	17	13	18	19	50	41	46	51
M121.npr1.wt	3	18	24	9	7	22	25	48	44	33	21	5	27	19	13	22	8	36	22	18	38	36	53	15	26	18	17	36	48	58	14	43	13	20	23	17	10	37	38	20	35	6	11	9	7	12	19	32	37
M122.npr1.35SNPR1_npr1	4	25	10	10	8	11	9	2	5	8	12	14	9	18	22	11	18	6	12	13	8	1	5	8	8	10	8	7	6	5	8	9	19	17	20	5	17	10	9	5	2	10	18	50	57	20	20	5	6
M123.35SNPR1GR_npr1.npr1	5	15	7	5	3	7	45	30	25	14	63	32	59	72	31	79	35	9	16	13	14	11	10	59	59	42	42	32	9	4	13	53	36	13	15	51	72	62	7	6	5	8	12	13	12	26	23	13	11
M12.35SBOL.wt	4	5	9	17	12	14	20	13	13	15	21	26	16	16	14	14	17	30	37	39	40	8	13	3	8	26	22	23	27	29	17	11	11	21	8	9	17	10	13	10	6	13	10	10	15	22	15	13	14
M124.sni1.wt	3	32	44	21	6	15	120	89	90	34	128	64	106	114	68	108	110	26	51	50	60	24	60	94	106	105	103	104	8	12	22	86	101	25	40	38	68	23	39	16	37	6	24	25	19	49	54	39	50
M125.antisenseFBP1.wt	3	14	8	13	6	8	5	24	30	16	15	6	26	14	17	13	5	9	5	5	3	7	6	1	3	4	4	5	21	20	26	2	7	7	25	1	17	3	10	11	10	10	10	10	10	6	8	1	2
M1261.pen3.wt	5	10	11	1	2	2	7	4	4	4	8	2	10	9	8	4	10	2	7	4	6	1	2	6	10	7	7	5	0	0	2	5	12	8	10	4	8	6	2	3	7	8	2	3	1	1	6	4	4
M1262.eds15.Col	5	45	65	12	4	16	102	64	56	22	154	72	131	160	90	137	113	30	70	60	89	19	67	49	89	111	109	102	17	12	20	64	113	44	40	30	81	55	36	10	58	37	11	13	14	46	63	52	56
M1263.CAT2HP.PTHW_0h	3	7	15	7	7	34	21	8	9	24	14	30	11	9	10	6	20	31	16	19	20	10	13	8	16	8	10	11	10	12	18	16	20	68	21	24	16	33	48	24	37	20	29	28	29	16	11	34	39
M126.flu.wt	4	70	62	8	7	23	21	52	51	37	51	12	78	58	22	61	29	39	47	39	48	15	35	23	40	41	42	35	8	6	14	19	41	23	57	35	18	48	56	24	81	18	18	35	29	53	77	29	34
M126.oxtAPX_flu.flu	2	32	17	5	2	11	19	18	23	17	18	9	31	20	13	30	18	27	21	25	24	10	18	6	19	20	21	23	10	11	8	15	26	6	19	11	16	17	13	9	27	16	5	11	11	14	20	20	19
M126.oxtAPX_flu.oxtAPX_wt	4	75	66	11	8	21	28	45	40	31	52	12	80	58	23	72	36	56	44	37	50	15	35	26	49	39	42	38	12	10	13	29	55	25	51	38	26	51	51	20	80	16	20	35	29	46	68	30	41
M126.oxtAPX.wt	2	2	1	8	8	13	3	3	11	6	3	8	3	3	6	3	3	0	1	1	1	5	3	3	2	1	1	1	5	2	6	1	0	7	5	1	2	3	12	5	1	2	18	7	7	3	1	5	1
M129.eds1.pad4	3	10	9	13	8	15	11	15	15	14	18	15	17	18	13	14	11	21	22	21	28	11	19	6	11	13	16	26	22	30	16	14	12	9	15	4	17	18	19	15	6	17	17	21	18	10	6	9	10
M129.eds1.wt	5	13	14	9	4	8	6	21	18	20	11	9	11	9	14	7	11	23	20	19	26	11	19	4	8	16	15	17	16	26	10	6	11	11	9	2	13	10	13	13	8	22	10	24	22	18	21	12	17
M129.pad4.wt	5	5	5	11	7	8	7	18	19	14	10	16	7	7	9	7	6	21	15	15	15	8	12	8	10	13	11	15	10	18	5	8	10	20	12	5	7	6	8	15	5	16	9	16	17	12	12	8	9
M131.pmr5_pmr6.pmr5	3	43	38	10	6	9	76	81	58	80	86	28	104	79	44	77	61	25	51	48	66	23	45	38	54	83	79	76	28	30	19	49	76	26	44	19	43	28	26	27	44	16	6	7	6	44	52	38	39
M131.pmr5_pmr6.pmr6	8	46	53	5	7	11	123	71	59	37	124	46	122	128	69	125	101	21	68	57	75	23	66	80	106	129	124	124	25	21	21	91	116	39	42	49	77	37	39	18	52	19	15	11	14	59	65	60	59
M131.pmr5_pmr6.wt	3	46	56	13	6	16	111	99	76	68	136	42	148	145	69	138	99	24	64	54	72	23	61	64	101	115	115	108	24	20	27	79	113	38	48	36	61	36	42	14	60	18	13	15	14	75	80	47	59
M131.pmr5.wt	6	38	48	16	10	22	110	84	65	58	126	44	135	142	67	134	92	24	57	44	58	19	55	71	105	110	108	104	21	10	29	86	107	31	42	38	66	31	44	11	53	15	17	22	22	62	60	43	57
M131.pmr6.pmr5	6	15	12	10	7	6	6	37	20	49	11	11	21	13	13	15	10	9	5	6	4	8	4	4	4	5	6	3	8	12	9	4	13	10	23	1	12	5	8	21	12	16	6	10	8	9	13	6	4
M131.pmr6.wt	7	34	39	19	10	20	68	92	70	76	90	33	107	94	50	94	62	26	36	28	42	23	49	40	68	59	68	60	30	24	29	57	75	25	46	21	37	23	36	23	47	17	13	20	17	55	65	28	38
M132.35SMIL4.Col	1	10	11	4	2	4	82	49	35	43	35	32	37	27	20	32	20	33	34	28	51	57	65	32	51	46	47	71	60	81	15	63	33	14	9	14	29	32	12	20	12	16	2	8	8	9	10	12	8
M132.35SMIL4.mil4	4	8	6	2	4	8	20	7	10	9	10	13	11	9	5	12	15	17	27	22	29	21	22	12	30	23	29	30	16	18	21	21	54	52	28	10	14	9	13	13	14	14	7	30	24	33	25	8	7
M132.mil4.Col	1	16	13	11	2	5	85	91	73	59	45	41	48	35	28	34	24	38	28	26	50	53	65	22	38	45	40	63	64	107	15	61	21	9	3	14	31	40	14	20	7	8	4	4	2	6	8	12	12
M132.mil4_sid2.Col	2	11	7	5	2	7	66	52	37	44	31	27	33	17	11	24	8	41	31	29	54	60	65	19	33	32	33	55	63	89	13	51	13	9	9	12	15	35	12	21	9	8	4	5	4	5	7	11	8
M132.mil4_sid2.mil4	3	10	7	3	6	12	19	8	8	13	16	11	16	14	3	13	14	18	24	20	26	19	20	13	30	21	24	25	17	15	26	20	43	40	29	9	13	12	13	13	12	13	9	13	12	27	19	9	10
M132.mil4_sid2.sid2	3	31	28	6	6	9	70	46	38	26	60	29	64	64	31	64	56	15	23	19	30	12	30	77	93	62	73	63	9	8	25	77	95	59	42	39	50	21	35	7	32	19	15	31	27	63	48	25	24
M132.sid2.Col	1	11	5	14	4	7	61	61	47	49	26	28	28	16	13	19	6	44	28	26	48	55	56	10	23	30	29	46	63	100	13	43	7	6	5	8	13	32	11	25	8	4	5	4	3	0	4	8	9
M132.sid2.Col_8	1	11	7	14	4	6	59	61	46	50	24	28	27	15	12	19	6	44	28	26	47	56	57	10	23	29	27	46	63	100	13	44	7	7	6	8	15	35	13	23	9	6	5	3	2	2	4	8	8
M133.BTHnpr1_0h.BTHwt_0h	0	4	3	14	12	10	2	2	14	9	7	12	11	5	13	4	3	14	5	6	3	2	1	4	2	4	3	2	14	16	9	1	4	4	24	4	18	5	6	13	4	7	9	22	18	9	9	2	5
M133.BTHnpr1_24h.BTHwt_24h	1	2	1	13	5	12	3	22	23	12	1	6	1	0	2	0	0	17	1	1	0	8	2	1	0	1	0	1	12	27	6	0	0	7	2	2	9	4	4	7	2	17	10	6	6	6	4	2	2
M133.BTHnpr1_8h.BTHwt_8h	0	3	1	13	4	12	0	9	6	14	0	10	0	0	6	0	0	9	2	2	0	6	1	0	0	0	0	0	10	17	8	0	0	7	3	2	4	2	3	9	2	16	9	9	12	5	3	4	2
M133.BTHwrky18_0h.BTHwt_0h	7	22	21	8	6	13	38	53	39	36	46	20	50	63	25	74	31	16	7	7	7	10	17	65	65	37	36	33	4	6	13	57	38	13	34	36	33	27	17	8	26	10	14	16	14	33	33	21	18
M133.BTHwrky18_24h.BTHwt_24h	2	5	4	17	10	8	36	24	26	15	35	77	21	17	38	8	31	14	9	8	7	12	12	17	18	18	15	18	10	23	11	22	31	17	8	7	29	6	7	13	1	28	11	14	9	7	5	9	2
M133.BTHwrky18_8h.BTHwt_8h	4	29	25	16	7	13	24	44	50	46	39	20	54	30	53	16	20	19	14	10	15	9	19	15	22	22	20	18	21	25	14	15	31	11	37	10	28	17	22	6	25	19	14	14	14	10	18	15	13
M135.35SNahG.wt	4	3	9	3	10	16	3	6	3	10	2	5	2	0	1	1	3	12	8	8	12	10	9	0	0	3	4	8	20	26	16	2	5	12	7	1	4	4	8	10	7	24	15	8	11	8	9	18	14
M136.ein2.wt	5	7	4	19	5	14	22	7	10	10	14	26	5	11	22	3	19	12	7	9	9	3	7	5	6	9	10	10	5	5	6	7	14	8	7	6	21	8	8	9	5	6	11	20	23	8	11	16	12
M137.coi.wt	5	5	3	14	10	20	19	6	7	5	13	32	4	6	20	1	15	15	5	7	5	9	6	4	6	4	4	2	7	6	13	9	9	23	7	3	13	3	8	6	2	5	23	20	22	7	11	10	4
M13.vte1.wt_1d	1	11	33	13	0	26	8	11	10	4	19	13	13	18	15	18	8	19	13	17	13	8	7	16	7	16	9	9	6	6	7	4	7	17	12	22	13	6	11	9	29	5	16	18	12	27	24	38	38
M13.vte1.wt_3d	4	6	1	19	4	29	8	5	16	2	7	28	8	8	21	8	18	15	8	7	9	1	4	4	13	7	10	5	5	4	13	5	24	34	26	19	18	7	18	21	6	13	36	139	141	29	31	9	12
M13.vte2.wt_1d	5	16	22	16	7	29	7	14	6	17	9	4	15	11	8	10	11	19	20	18	19	8	16	7	8	17	18	18	4	10	5	6	12	15	10	14	14	14	26	30	28	11	29	20	16	14	12	30	32
M13.vte2.wt_3d	3	25	46	9	9	33	36	26	26	15	42	21	46	50	26	54	64	29	47	39	42	3	30	19	43	44	50	41	9	8	15	30	69	26	33	30	28	15	41	22	46	23	30	54	48	37	44	55	47
M14.cob.wt	4	43	54	32	11	40	37	42	42	21	48	24	50	57	41	45	57	28	40	36	41	7	21	28	46	36	50	37	12	10	24	27	56	22	29	32	33	24	47	4	45	10	41	56	52	34	37	37	43
M151.35SARR.wt	2	11	28	35	13	45	10	9	18	5	13	28	9	17	22	10	30	32	45	50	36	5	7	4	12	29	30	16	6	8	21	2	30	56	25	21	18	12	36	7	26	19	38	64	60	42	36	30	28
M152.35SARR21C.wt	4	24	37	11	4	29	30	5	11	10	21	23	12	20	22	15	36	34	55	62	54	3	8	12	15	38	42	31	8	6	14	12	39	30	17	26	39	14	26	15	35	18	19	17	13	24	25	43	48
M16.DMSO_arr10arr12.DMSO_wt	5	19	11	23	6	32	10	22	24	13	14	16	20	18	22	20	21	11	10	12	7	5	4	12	18	11	13	8	6	4	20	13	23	38	32	16	12	14	16	4	23	11	28	56	60	26	20	20	18
M171.sta1.wt	3	28	22	16	11	45	52	41	32	20	55	31	44	52	38	42	54	36	39	34	40	5	25	36	58	43	52	37	16	6	24	40	49	34	23	40	27	24	66	6	43	4	62	38	49	18	15	35	40
M172.35SMBF1.wt	2	40	28	9	9	1	21	59	45	43	28	8	45	29	15	32	12	26	17	13	16	21	21	20	22	27	25	27	15	30	7	21	18	13	35	11	32	16	8	38	24	6	4	9	1	16	34	6	3
M201.hsf13.wt	6	25	17	8	10	6	28	12	15	6	33	30	24	25	29	20	34	14	23	26	28	6	7	13	18	32	28	24	1	3	6	19	39	30	22	4	30	16	4	11	11	17	9	8	6	13	18	11	9
M21.35SBatIMS.wt	5	25	25	50	9	32	4	23	27	17	21	11	37	25	20	25	33	10	14	10	12	8	10	7	19	11	17	6	6	2	33	3	31	21	60	19	27	11	23	11	26	15	32	79	78	39	32	13	14
M221.sfr2.wt	3	11	9	26	11	20	17	17	20	10	11	30	15	14	20	16	30	7	3	4	1	1	4	21	31	14	18	8	1	0	20	19	30	33	49	28	28	6	19	6	7	10	39	98	81	33	23	16	14
M222.sfr3.wt	6	13	15	16	15	39	9	13	15	19	14	5	17	17	6	15	20	37	35	40	24	3	5	9	13	18	25	17	5	2	20	5	31	38	28	16	17	9	29	16	22	5	29	49	60	53	52	43	42
M223.sfr6.wt	5	3	0	21	8	25	17	13	11	14	7	37	5	8	23	7	28	7	7	6	3	2	3	16	22	7	13	6	15	1	41	13	26	35	36	23	18	8	16	7	2	11	35	88	90	25	15	9	6
M224.35SCBF2.wt	5	9	9	14	5	17	20	14	15	13	21	23	17	22	19	20	14	24	26	25	18	4	9	13	12	23	22	18	7	12	7	14	16	14	16	14	16	9	17	15	10	6	14	37	36	37	22	17	20
M225.ice1.wt	5	40	42	25	10	28	59	46	49	20	72	33	61	78	38	72	65	45	59	60	62	14	33	48	60	65	64	53	12	14	19	37	61	20	29	38	47	36	44	7	43	7	18	24	21	42	38	47	51
M311.atx1.wt	7	5	7	7	5	12	19	13	13	8	15	14	12	13	15	10	23	12	10	9	14	5	10	11	18	10	10	10	10	6	16	17	19	13	14	10	13	10	13	5	11	10	14	18	23	11	7	12	11
M320.35SARA1.ara1	5	13	15	8	4	10	3	4	3	5	2	4	8	1	6	4	7	11	15	16	12	4	8	3	4	12	13	11	4	3	4	5	5	22	12	13	8	7	19	15	21	11	15	10	12	7	12	20	20
M320.35SARA1.Col0	3	10	15	6	5	7	4	9	5	10	5	6	8	2	3	5	6	15	16	18	12	3	6	7	6	12	12	9	3	4	3	5	10	16	8	9	8	7	17	17	20	8	13	14	11	9	10	19	18
M320.ara1.Col3	10	8	6	11	4	17	1	3	3	4	6	8	3	6	8	4	6	13	5	3	6	4	2	5	7	4	2	3	3	2	3	5	6	11	5	12	7	2	14	14	9	6	26	39	40	10	4	14	10
M321.antisenseMSI1.wt	8	9	20	10	6	19	27	27	40	16	16	21	12	13	22	9	18	11	17	18	17	12	20	8	22	13	19	23	28	15	37	21	17	13	12	29	12	12	13	13	16	8	21	14	23	8	12	35	34
M321.fas1_1.wt_Enk	3	17	12	17	13	14	16	26	28	13	19	12	21	19	13	20	23	19	15	12	17	5	12	15	20	13	14	16	7	7	12	14	19	13	14	18	14	8	19	13	17	8	16	9	6	11	11	23	22
M321.fas1_2.wt_Ler	11	12	12	15	8	20	13	11	16	6	15	16	12	15	15	13	21	12	29	31	16	3	4	22	12	32	27	20	2	3	10	10	25	22	22	17	17	6	13	5	11	7	12	35	37	32	33	36	35
M322.atino80_1.wt	2	11	11	10	12	19	17	3	7	8	10	10	11	13	7	13	16	11	21	24	21	7	7	12	14	16	19	20	9	7	10	18	16	15	13	16	12	12	11	5	9	6	7	10	11	5	4	9	9
M322.atino80_2.wt	5	12	12	12	9	26	28	21	18	15	21	19	23	26	24	23	34	12	21	21	24	5	14	28	38	35	42	37	14	8	19	32	37	17	14	30	28	16	20	15	16	3	19	33	30	13	10	14	17
M322.atino80_3.wt	2	10	40	17	11	36	25	9	13	6	19	15	16	19	19	14	36	18	39	37	37	4	13	14	20	31	33	29	12	7	28	10	42	34	26	15	15	11	26	12	29	21	24	25	30	15	24	42	32
M324.msi1_tap1.wt_4h	5	4	5	15	18	28	3	1	5	8	1	5	0	3	9	1	12	8	15	17	12	6	3	2	5	5	6	9	23	6	41	6	10	14	12	17	8	3	13	7	7	4	29	37	51	17	15	15	17
M325.msi1_tap1.wt_21h	2	4	7	19	26	27	6	4	5	8	3	8	3	4	8	2	10	9	8	10	8	8	5	2	2	5	5	7	19	5	25	2	6	4	8	13	5	6	14	7	7	2	26	28	35	4	6	12	20
M331.tcp13.wt	4	2	3	3	6	1	2	9	4	13	2	2	2	2	1	2	4	9	4	5	6	11	7	4	2	2	2	5	8	15	2	1	2	6	2	2	6	0	1	26	3	3	2	0	0	5	1	2	2
M332.tcp14.wt	4	5	5	3	4	4	5	12	13	14	4	4	6	4	7	2	8	16	10	12	10	12	9	15	9	10	9	11	7	15	1	4	5	10	6	3	23	7	4	21	5	11	2	3	2	5	3	4	4
M333.tcp_het.wt	7	2	5	4	5	7	4	3	3	4	3	5	0	2	3	1	7	6	6	6	5	5	4	6	3	5	7	6	1	3	0	4	6	9	4	6	8	1	4	8	4	1	7	13	12	5	2	6	7
M345.gl1_Ler.wt_Ler	4	1	1	12	4	8	22	7	7	11	4	43	2	5	11	4	8	10	4	5	2	7	4	8	5	4	3	4	21	29	11	16	6	25	7	5	9	6	3	8	1	15	13	17	18	4	5	11	4
M345.ttg_Col.gl1_Ler	5	8	12	7	7	12	30	28	27	16	30	19	27	28	22	25	26	29	43	41	43	6	15	28	33	41	39	34	5	7	11	27	24	19	26	16	37	18	13	14	16	10	6	13	13	10	12	29	23
M345.ttg_Col.wt_Ler	4	2	4	9	7	7	24	14	13	12	13	34	9	12	15	14	16	22	15	15	13	8	10	21	20	15	14	15	14	19	9	22	10	21	10	11	14	12	5	9	3	11	5	12	14	10	12	10	5
M351.det2.wt	2	25	30	6	17	18	17	19	17	19	17	9	18	15	13	14	18	26	37	33	36	13	19	25	18	25	27	28	10	15	10	14	17	26	20	23	12	12	48	24	35	10	21	5	6	7	7	45	36
M352.Col_det21.Ws	0	4	5	16	13	6	12	9	10	12	7	15	7	4	6	6	6	6	11	9	14	11	14	4	5	7	8	12	12	13	8	8	5	8	4	10	15	13	11	16	3	13	7	8	9	6	5	6	6
M352.yucca.wt	7	49	106	14	7	63	13	32	28	28	31	3	50	33	16	42	23	24	26	19	24	7	25	30	33	24	28	27	5	3	14	25	32	22	47	72	19	32	71	35	111	10	44	29	26	39	50	93	98
M353.Ler_er1.Ws	3	9	8	10	11	11	22	14	13	10	16	25	17	17	19	18	19	5	11	7	11	6	9	18	20	23	21	18	8	10	6	21	17	9	7	14	35	11	8	10	5	13	8	7	5	8	8	8	7
M354.Ler_ga15.Ws	5	0	3	10	13	8	5	1	3	2	3	11	4	1	3	3	2	3	5	5	7	5	2	3	2	3	3	7	8	8	6	3	2	6	7	3	9	2	8	11	3	8	10	3	2	6	3	5	4
M361.abh1.wt	8	22	23	14	5	15	88	67	51	32	70	39	67	71	52	64	63	21	48	45	48	15	39	62	82	75	75	79	26	18	34	79	57	23	25	38	68	43	22	6	26	13	11	15	13	17	19	28	30
M411.TET.DIP	6	19	13	4	8	8	14	30	19	46	13	5	26	13	6	21	6	29	28	24	23	18	24	12	18	19	20	26	18	28	13	17	13	22	28	11	13	21	10	38	19	14	2	11	8	34	35	15	18
M411.TFE.DIP	11	7	4	6	9	6	6	10	10	12	4	9	6	5	10	7	5	12	7	7	8	14	11	5	9	7	8	7	8	13	11	8	6	22	12	3	11	5	5	16	6	20	3	5	6	11	13	7	7
M411.TME.DIP	8	15	12	3	7	5	15	23	19	36	16	9	25	13	9	21	11	28	19	19	20	16	19	15	23	17	19	22	21	23	14	19	15	24	33	11	22	13	7	31	18	18	2	12	10	29	33	10	11
M41.ctr1.wt	6	10	10	1	9	8	34	11	15	12	26	23	28	22	20	18	34	21	48	43	49	11	24	15	37	34	42	44	40	16	47	31	30	21	12	13	20	21	11	4	13	4	11	4	9	7	8	15	11
M42.mpk4.wt	4	35	49	11	0	6	105	30	33	6	98	63	85	99	73	87	121	30	96	83	104	8	47	33	84	109	112	103	22	9	25	63	122	31	25	24	70	33	24	13	39	16	5	8	8	45	49	30	38
M43.ctr1mpk4.wt	5	41	45	2	3	10	83	21	21	6	62	43	66	66	52	60	101	32	153	145	143	9	39	18	58	125	137	121	19	8	25	40	101	36	18	22	60	30	25	11	39	15	2	7	12	27	37	34	32
M44.ctr1mpk4.ctr1	1	42	53	13	3	13	74	31	31	14	82	51	70	85	65	65	112	38	140	134	139	9	41	31	54	129	126	109	10	10	12	36	115	44	28	18	78	30	31	10	43	28	6	15	17	56	72	42	54
M45.ctr1mpk4.mpk4	2	17	16	6	6	6	22	22	15	13	21	11	25	16	9	16	23	29	75	79	68	10	15	14	21	46	47	38	15	8	18	16	22	24	10	9	27	18	15	9	15	5	5	6	11	3	13	19	14
M46.35SMKS1.wt	6	29	33	4	1	5	104	47	44	31	94	52	82	87	62	83	90	27	70	63	84	17	56	57	99	101	112	109	28	23	31	76	99	27	16	30	56	43	17	17	31	27	4	3	6	34	35	34	36
M46.mpk4.ctr1	7	40	52	26	4	15	83	34	33	17	90	57	73	91	70	64	109	20	84	69	90	8	39	45	64	101	97	89	10	10	15	43	104	37	27	19	72	23	21	15	37	27	8	22	19	59	70	31	40
M471.At_tumor.At_nt	6	24	16	2	10	12	22	16	9	16	23	11	28	19	15	19	26	25	54	55	53	12	25	8	21	29	38	42	41	22	38	24	25	19	11	12	25	25	21	10	15	19	6	9	16	11	18	15	18
M511.myb28.wt	4	7	6	6	6	7	21	17	13	25	12	29	16	9	9	9	4	24	25	25	27	14	11	3	6	19	20	19	40	48	17	16	5	13	12	4	9	9	2	16	2	13	3	8	8	7	11	10	3
M512.myb29.wt	2	1	4	7	6	18	27	23	22	27	11	33	10	9	8	9	8	25	8	10	12	14	11	9	9	9	7	11	31	56	3	19	9	7	4	3	14	6	8	15	1	16	15	9	8	5	8	15	7
M513.35SMYB28_2.wt	2	16	19	13	6	16	44	31	31	46	37	12	46	36	25	36	44	30	36	35	37	14	25	29	40	39	38	34	8	12	14	32	48	40	37	16	42	22	25	16	26	14	12	20	27	21	25	27	27
M514.35SMYB28_3.wt	2	5	5	16	4	19	7	16	7	29	4	6	6	2	9	3	8	16	10	11	9	2	5	3	6	4	7	4	9	10	10	8	8	18	10	6	10	9	19	25	20	7	14	19	22	9	8	16	19
M515.indWRKY27_wrky27.wrky27	10	9	6	11	8	9	12	4	7	11	4	13	4	4	13	1	7	20	11	12	10	6	8	6	3	11	12	8	8	4	6	6	8	7	7	4	16	4	7	3	7	10	11	18	23	9	8	7	13
M51.brx.wt	3	5	6	9	3	26	10	13	11	7	21	15	15	23	24	22	12	10	13	18	8	1	3	4	8	13	14	9	5	0	10	4	10	6	0	17	11	12	17	17	11	4	8	16	23	12	14	15	19
M52.brx.wt_roots	4	2	8	8	3	26	6	10	11	2	18	14	15	20	22	17	14	8	19	21	8	0	1	3	5	14	13	9	2	1	8	3	13	5	1	20	12	7	16	11	5	5	10	19	22	12	17	15	13
M611.serrate1.wt	3	5	1	10	6	8	9	7	5	9	4	22	3	4	13	2	9	10	8	10	7	3	4	7	8	6	5	6	15	6	30	6	7	21	12	8	14	9	8	13	4	17	14	21	28	10	11	5	7
M61.hy5.wt	1	5	9	19	9	9	7	8	13	5	7	6	12	7	7	13	4	15	10	11	8	10	11	8	12	10	8	11	9	10	8	5	7	8	11	12	15	4	4	12	13	8	14	15	16	8	9	17	15
M621.hog1_asCHS.asCHS	3	10	22	17	10	14	24	29	22	19	32	20	27	29	21	24	48	15	34	26	34	6	20	17	37	38	45	33	11	3	33	18	41	20	16	20	33	14	26	4	24	12	16	20	26	28	26	18	20
M62.715_hy5hyh.hy5	8	1	5	5	5	5	10	4	5	3	10	5	7	7	6	5	14	6	7	9	5	2	6	8	7	5	7	4	14	8	18	6	14	10	11	9	7	3	5	10	4	9	6	14	12	7	9	12	9
M63.hyh.wt	7	4	3	5	8	6	8	5	5	5	7	6	6	8	10	7	13	8	10	8	7	4	10	12	10	6	8	9	22	8	23	6	17	17	16	5	13	2	9	7	6	10	8	19	18	12	7	10	10
M64.715_hy5hyh.hyh	1	11	14	10	8	3	14	11	17	8	10	6	18	8	7	14	9	20	21	19	19	11	12	9	13	17	14	19	15	12	11	11	14	11	13	8	23	10	6	10	12	13	9	14	16	15	15	22	15
M65.305_hy5.305_wt	7	30	31	21	9	5	14	11	12	19	10	11	18	12	18	13	13	14	16	14	17	12	18	11	17	13	12	20	23	21	16	13	13	19	25	10	25	16	10	14	19	21	6	7	8	11	17	9	6
M66.327_hy5.327_wt	5	12	10	28	14	15	13	9	11	14	9	9	11	11	13	10	17	14	16	15	15	7	16	11	19	14	16	17	22	9	18	12	15	18	17	18	23	10	21	8	17	14	14	12	14	6	8	15	12
M67.305_cop1.305_wt	5	14	10	15	18	16	33	19	17	19	24	26	16	20	20	17	27	14	7	9	15	10	19	26	31	16	18	27	27	25	17	35	20	17	10	15	22	15	19	5	12	20	19	9	15	5	9	20	15
M68.557_cop1_327	7	16	13	21	22	28	35	23	16	22	29	23	23	23	22	20	32	21	17	16	25	11	23	27	29	18	17	24	25	15	24	31	29	24	19	20	23	15	34	4	20	8	32	13	12	12	9	38	29
M69.arf2.Col	10	7	28	23	2	24	7	7	11	4	4	22	0	3	12	0	5	7	5	6	5	13	7	4	5	2	4	3	16	18	12	5	8	16	12	32	10	6	13	16	26	7	40	12	14	8	7	34	29
M6.agilent_cer6.wt	4	6	15	8	6	9	16	20	14	13	15	14	12	15	10	11	13	28	34	35	32	15	15	6	11	27	25	23	11	14	11	7	11	11	12	8	18	12	7	39	12	19	6	1	2	11	11	17	15
M721.1FRI_FLC.fri_flc_0d	10	6	4	8	2	10	23	18	15	15	22	18	28	26	16	31	26	13	30	29	22	5	11	16	23	30	31	27	12	12	21	22	21	7	7	23	20	19	7	7	8	9	8	8	10	12	8	18	18
M721.1FRI_FLC.fri_flc_3d	3	7	9	9	4	6	18	15	18	11	18	11	18	13	11	13	18	12	27	28	32	9	11	16	21	22	25	27	15	7	25	22	12	12	13	10	20	11	13	11	1	3	6	13	10	13	13	15	9
M721.1FRI_FLC.fri_flc_5d	6	9	8	11	6	9	11	12	10	9	11	8	8	13	7	10	18	7	18	17	19	8	9	6	9	14	17	15	16	5	20	10	17	9	11	4	15	5	12	6	4	4	11	18	18	16	11	8	7
M721.1FRI_FLC.fri_flc_7d	4	11	11	9	3	9	16	12	14	9	17	11	12	17	9	14	17	6	20	18	17	8	11	12	16	18	22	22	16	4	20	17	16	10	9	11	18	13	9	9	6	4	13	20	17	18	11	7	7
M722.2FRI_flc.fri_flc_0d	8	7	4	5	3	5	22	13	10	13	16	11	14	18	14	15	14	20	23	23	19	9	13	11	15	18	22	19	9	12	9	13	14	5	8	7	13	9	9	8	3	8	5	6	5	5	6	8	11
M722.2FRI_flc.fri_flc_3d	6	8	5	6	6	5	18	18	18	10	22	7	23	16	7	19	11	24	36	38	33	11	15	11	10	31	30	22	10	13	8	10	14	10	18	7	13	9	7	6	0	7	3	7	6	5	7	7	10
M722.2FRI_flc.fri_flc_5d	3	14	6	8	8	9	8	13	10	7	13	7	13	10	3	12	5	18	25	22	26	11	15	5	11	20	18	17	8	11	10	6	5	3	6	5	8	6	5	5	2	5	8	11	12	9	6	4	3
M722.2FRI_flc.fri_flc_7d	7	3	8	9	9	9	11	15	8	14	7	9	10	7	5	9	11	16	13	13	15	14	17	10	11	14	13	17	18	12	12	12	10	14	12	6	10	8	11	15	6	15	6	8	10	6	7	4	3
M723.3FRI_FLC.FRI_flc_0d	3	3	4	6	6	10	9	9	8	7	11	11	10	13	11	16	11	4	11	11	11	8	9	10	13	14	14	16	10	10	12	12	8	7	9	15	18	14	5	10	6	4	6	18	18	7	9	14	13
M723.3FRI_FLC.FRI_flc_3d	7	4	7	10	5	6	17	12	13	12	14	18	11	9	13	13	17	7	20	20	21	12	15	15	20	18	21	25	14	9	24	18	12	20	12	11	17	9	10	5	2	3	6	18	15	18	16	16	10
M723.3FRI_FLC.FRI_flc_5d	3	5	7	9	4	9	14	14	9	14	16	13	9	14	12	11	19	10	19	19	20	6	10	8	11	15	18	17	10	3	13	14	16	12	11	6	14	8	10	7	2	3	8	21	18	19	14	9	8
M723.3FRI_FLC.FRI_flc_7d	5	9	11	9	3	10	18	13	13	9	19	12	14	18	10	15	20	6	23	21	19	8	11	13	16	19	24	24	16	7	20	16	19	11	13	11	21	13	10	9	5	4	14	20	19	21	13	8	7
M811.lrx1_rol11.lrx1	6	11	10	15	8	11	7	11	11	8	9	3	12	9	8	11	6	12	9	8	13	7	14	8	7	5	8	9	12	9	13	9	5	14	10	17	7	6	25	12	18	3	22	13	20	6	5	17	13
M811.lrx1_rol11.wt	4	14	24	7	7	11	19	30	27	19	28	10	27	28	11	31	14	17	24	17	26	17	19	21	18	23	20	22	10	16	3	15	21	21	21	14	24	10	18	23	28	16	14	6	7	13	17	14	12
M811.lrx1_rol12.lrx1	4	17	19	8	10	11	12	14	19	7	11	11	17	14	17	13	15	15	19	16	15	5	9	14	14	15	15	16	4	6	9	11	20	10	16	12	20	8	21	5	8	9	19	21	18	9	7	23	17
M811.lrx1_rol12.wt	3	21	23	9	12	13	17	17	24	8	19	8	23	21	15	17	21	13	22	21	17	7	11	20	16	24	20	22	4	10	6	17	29	17	19	12	21	7	18	11	13	17	14	11	7	11	11	22	16
M811.lrx1.wt	3	8	18	7	13	12	16	19	14	21	19	10	16	20	11	26	13	16	23	21	25	14	13	17	15	25	22	24	5	12	3	9	14	18	10	18	26	11	8	39	22	21	12	10	8	13	12	13	9
M831.add3.wt	1	10	6	14	6	17	13	7	12	9	14	17	11	12	22	8	24	7	7	4	5	8	11	14	17	8	7	8	15	11	23	9	20	38	26	10	12	10	15	5	8	11	20	47	48	24	13	21	14
M832.asSPH1.wt_05	6	40	36	7	6	5	137	60	59	28	116	60	97	115	78	97	106	20	64	52	73	13	52	121	133	143	127	129	15	21	18	130	103	29	33	53	96	33	22	15	32	18	11	9	9	33	33	40	41
M833.asSPH1.wt_14	9	24	12	23	7	10	50	15	17	17	43	37	38	39	53	21	50	11	47	39	39	9	29	14	39	49	56	48	47	19	64	27	43	12	21	12	75	26	14	6	12	4	12	21	26	17	9	6	14
M834.oxCDPK6.c	4	46	51	15	9	28	79	66	60	36	82	40	80	94	70	79	79	16	31	20	37	12	44	83	111	73	80	71	14	15	22	86	64	24	30	69	69	53	51	10	55	15	29	27	29	30	36	48	51
M836.camta1.wt	2	20	24	9	7	5	23	43	45	18	28	11	28	17	9	22	4	30	26	21	37	43	56	18	29	32	25	43	29	50	7	41	8	3	18	13	14	12	10	17	13	23	4	11	9	28	28	15	13
M85.asAOX.wt	7	24	27	30	11	15	27	35	30	25	24	17	29	22	26	27	37	14	12	10	14	11	24	21	37	18	17	25	20	20	23	28	32	35	53	16	25	14	25	12	20	14	22	39	38	50	48	7	10
M86.35SAOX.wt	6	21	21	23	10	15	33	28	24	30	37	26	33	34	34	27	35	17	21	18	24	13	28	18	40	27	31	36	22	22	41	38	40	39	42	15	32	19	29	12	19	14	24	36	39	35	37	10	16
M86.35SZAT12.wt	12	15	11	6	7	19	18	12	15	7	23	12	26	30	11	25	17	25	22	23	20	16	14	21	19	21	19	16	5	8	7	14	23	16	13	11	22	7	24	1	21	13	21	20	19	22	28	25	22
M87.asAOX.35SAOX	7	15	15	19	10	11	16	20	27	12	12	13	17	12	11	21	15	11	11	10	14	14	21	22	25	15	13	18	12	21	10	24	11	18	35	12	25	10	16	17	12	9	11	24	21	32	28	12	11
M88.antisenseAtAOX1.wt	8	36	23	10	13	11	34	74	45	89	33	9	59	42	21	45	30	31	9	7	20	15	25	29	36	19	17	29	25	35	11	38	24	17	38	13	24	22	24	27	37	7	16	9	4	24	28	26	23
M89.mdh_mdh.wt	10	9	5	15	3	23	8	10	6	17	12	12	10	11	18	10	12	27	22	26	19	18	21	6	7	17	16	16	12	18	15	8	15	16	14	17	10	14	21	29	18	16	10	24	30	19	22	40	29
M8.MYB30ox_0min.wt_0min	6	7	2	10	2	6	14	8	6	7	20	14	15	17	19	12	19	11	18	16	12	4	6	6	9	17	17	13	4	3	11	12	15	5	5	3	10	11	9	4	3	7	11	33	28	7	7	4	6
M911.Enk.Col	5	9	20	7	10	20	16	9	9	10	13	20	9	11	19	9	17	9	10	11	11	5	10	10	14	7	11	9	16	6	24	12	16	16	20	25	10	10	15	7	18	11	24	25	28	9	11	28	21
M911.Ler.Col	5	9	22	7	9	21	17	23	23	11	14	21	8	7	14	5	13	6	6	5	5	8	10	7	8	3	7	6	16	16	20	4	10	16	15	20	9	2	9	8	18	7	18	10	14	5	6	25	23
M911.Ler.Enk	3	13	7	19	7	10	15	31	26	17	18	14	15	12	16	8	8	13	6	6	6	4	8	7	10	7	5	8	10	16	10	8	11	11	6	9	16	8	12	14	13	5	12	8	3	12	11	11	18
M91.LEC1ind.mock	5	3	2	2	7	6	9	7	5	4	12	10	9	12	10	13	8	19	13	13	7	3	3	8	7	12	10	6	5	3	6	2	11	11	6	6	12	4	2	6	9	6	6	6	6	6	13	11	12
M941.akt1.wt	7	7	11	11	8	9	4	7	12	3	7	8	9	7	6	7	3	4	12	13	8	2	2	6	4	12	11	6	5	2	6	4	7	10	14	7	4	4	7	18	9	6	10	8	7	8	11	12	8
M942.cngc1.wt	2	10	14	5	14	15	7	9	4	10	7	6	8	8	6	6	8	11	11	11	11	13	10	11	5	8	9	11	12	9	6	4	11	10	14	11	8	7	15	25	8	8	16	6	5	5	6	26	10
M943.cngc4.wt	6	20	29	2	6	10	17	25	16	23	20	5	23	25	10	24	15	22	45	46	43	21	19	22	14	36	30	37	11	18	6	11	20	15	17	10	13	8	28	39	29	10	9	1	1	23	28	37	25
M961.iae1.wt	5	5	1	9	13	16	9	3	5	7	9	7	6	7	8	3	7	10	15	15	16	10	15	6	6	13	12	10	19	15	15	2	9	9	10	4	14	7	14	9	6	13	13	2	9	1	5	3	6
M962.iae2.wt	1	8	1	5	7	22	3	2	3	3	0	1	2	0	1	1	4	7	4	4	4	5	6	6	1	2	2	1	12	9	11	2	4	16	11	9	8	3	15	14	7	11	14	26	30	4	12	14	14
M971.pho1.wt	8	36	39	24	11	11	90	70	65	31	88	29	91	86	40	86	75	25	60	60	75	17	52	69	102	91	99	104	23	20	26	92	80	16	26	39	58	43	30	8	41	12	10	16	14	29	26	32	40
M981.vfb.wt	4	3	6	6	3	8	1	0	1	1	2	2	0	1	3	0	6	5	9	9	7	0	0	1	2	3	5	2	0	0	4	0	1	3	2	5	9	5	9	5	8	0	9	4	3	2	1	3	6
N31.791_phosph_leaves10d	7	16	19	15	9	25	27	19	24	10	29	29	23	28	28	20	43	21	31	33	37	6	14	18	29	38	41	31	4	2	23	14	55	48	26	17	19	20	36	11	21	13	20	65	67	27	28	12	21
N411.Caesium_treated.c_rt	1	27	48	8	5	27	20	8	8	7	20	11	24	20	15	19	24	20	41	36	37	4	15	13	19	31	31	28	7	6	11	16	30	23	15	29	16	8	33	11	44	13	29	16	18	16	23	47	35
N412.Caesium_treated.c_sh	1	16	33	20	5	15	34	28	21	22	42	25	47	53	34	53	67	38	56	44	57	3	29	17	42	52	60	50	9	3	22	28	61	28	13	25	30	25	26	10	32	13	14	20	27	36	37	30	37
N413.Potassium_starved.c_rt	6	17	45	10	7	36	10	11	12	15	15	4	15	18	12	14	11	16	36	36	32	13	14	13	12	22	22	25	5	5	6	6	19	18	26	29	12	8	30	34	42	11	20	16	8	28	34	41	38
N414.Potassium_starved.c_sh	2	26	27	20	5	15	55	36	39	15	62	49	52	64	54	53	66	27	48	42	40	5	23	33	47	60	69	48	4	5	20	34	61	15	20	22	30	15	22	7	26	8	12	27	24	42	40	13	28
P111.Bc_48h.Bc_18h	1	39	42	8	4	25	38	52	43	28	77	27	76	88	47	87	59	51	81	89	80	8	26	20	43	68	75	60	10	6	17	26	57	44	22	39	41	36	42	12	54	11	19	25	22	35	36	32	42
P111.Bc.mock_18h	5	32	75	20	12	35	47	47	47	29	84	36	81	88	41	78	93	33	65	49	66	8	38	28	62	63	68	56	4	4	25	25	94	50	45	26	36	41	50	9	64	28	27	59	63	74	87	45	60
P111.Bc.mock_48h	3	35	48	14	3	27	30	19	21	9	59	30	57	77	37	81	67	65	115	117	111	7	23	4	24	67	79	60	8	4	19	10	67	46	18	28	37	43	39	16	58	19	18	34	36	43	48	32	46
P111.mock_48h.mock_18h	3	27	37	15	8	25	58	84	65	53	79	22	97	93	34	96	66	24	26	15	33	11	40	57	86	51	53	54	21	14	28	68	71	32	29	37	41	42	53	8	49	16	24	42	44	59	59	37	42
P114.Bc_inf.Bc_prox	4	38	54	4	3	17	30	20	8	21	39	21	44	44	33	29	51	38	77	81	88	10	33	7	26	50	55	59	20	14	15	20	42	23	13	15	40	61	31	12	46	34	6	14	17	23	43	34	37
P114.Bc_inf.mock	4	39	65	4	5	15	47	42	26	34	67	37	66	64	45	50	72	29	77	70	90	12	37	20	39	65	66	74	21	17	25	30	62	40	22	20	53	54	29	5	52	34	8	18	21	30	48	31	40
P114.Bc_prox.mock	6	37	62	14	8	16	58	65	46	44	82	40	82	71	48	60	75	17	44	39	59	12	38	37	51	63	65	65	13	11	22	46	68	39	38	26	63	34	25	3	50	32	10	20	17	38	56	34	40
P121.Ec_inf_Col.mock_Col	6	41	48	30	5	17	134	83	66	41	140	76	125	145	93	134	151	17	47	34	53	15	65	101	153	111	124	116	16	14	40	124	131	30	44	63	90	58	52	3	44	20	27	55	60	63	56	52	57
P122.Ec_inf_pmr4.inf_Col	6	32	33	5	2	8	113	49	51	20	90	61	80	92	86	78	104	29	81	75	88	18	46	54	94	118	115	112	17	18	17	75	117	33	15	35	93	34	17	17	27	33	9	13	16	23	33	35	42
P123.Ec_inf_pmr4.mock_pmr4	6	41	53	24	3	10	164	77	68	36	151	73	134	147	97	134	162	26	67	54	82	19	71	91	150	132	142	141	18	13	29	121	156	29	29	51	104	60	34	8	40	25	12	27	26	44	46	46	60
P131.Eo.mock_6h	12	13	17	3	9	9	42	50	39	56	37	25	43	28	12	34	11	34	34	32	43	40	42	24	36	43	41	57	41	62	17	41	12	16	28	7	27	12	15	27	16	14	6	1	3	20	20	27	23
P132.Eo.mock_12h	8	11	19	3	13	9	28	36	28	58	27	19	34	17	7	23	10	34	28	29	37	32	41	17	23	33	30	40	42	61	13	26	11	15	16	5	25	12	16	34	17	21	9	3	5	21	25	22	17
P133.Eo.mock_18h	7	6	5	5	10	4	20	23	11	42	16	24	16	11	8	11	5	33	14	14	16	19	23	15	15	16	13	17	27	44	12	17	6	14	10	5	34	12	3	33	4	18	1	7	6	13	15	14	11
P134.Eo.mock_24h	5	10	14	13	8	10	36	33	37	27	29	40	24	31	21	32	26	18	21	21	17	11	19	38	46	33	33	36	19	31	15	52	28	25	23	22	18	20	14	6	14	8	10	17	22	32	27	20	18
P135.Eo.mock_2d	11	12	16	6	5	4	61	40	35	30	44	54	42	38	22	42	26	22	18	17	25	30	34	45	63	42	42	55	40	55	26	69	30	34	21	20	38	35	15	8	13	11	7	13	15	26	23	21	15
P136.Eo.mock_3d	7	29	39	5	8	8	104	73	49	62	103	49	107	85	47	83	60	26	41	34	53	36	71	68	95	83	82	96	49	56	27	105	64	23	38	30	70	48	26	20	33	25	7	9	13	34	41	36	33
P137.Eo.mock_4d	7	30	44	3	6	6	128	57	45	47	128	68	119	102	71	92	93	27	56	46	76	22	72	81	119	107	108	117	33	34	22	117	94	41	35	31	85	48	26	7	39	29	8	10	15	36	42	39	42
P1385.Eo_eds15_Inf.Col_Inf_7d	3	2	0	12	4	5	0	9	8	5	1	9	0	0	2	0	0	5	0	1	0	5	1	1	0	0	0	0	13	12	14	3	0	7	4	0	2	3	2	8	0	14	12	11	13	3	1	1	2
P1386.Eo_eds15_Inf.eds15_7d	3	2	1	16	5	6	0	8	8	6	1	11	0	0	4	0	0	5	0	0	0	5	0	1	0	0	0	0	9	11	9	2	0	5	4	2	4	4	3	11	0	17	13	12	13	5	2	0	2
P1387.Eo_Col_Inf.Col_7d	6	48	67	10	5	10	108	62	51	25	170	77	139	173	95	144	127	27	74	65	90	15	66	58	97	122	114	103	11	9	15	60	124	41	42	28	89	52	25	9	56	35	7	10	10	49	69	47	52
P138.Eo.mock_5d	6	39	58	5	7	9	136	77	64	45	167	73	145	154	83	135	120	22	47	39	69	22	70	92	130	115	114	115	22	20	25	109	119	32	47	43	109	60	28	7	54	36	13	12	15	50	59	49	54
P1391.Eo_eds16_Inf.Col_Inf_6h	4	3	2	9	10	11	4	9	9	15	2	10	1	1	6	1	5	12	6	7	7	10	6	2	3	3	4	4	16	13	19	2	1	15	5	1	13	5	7	9	3	8	13	11	10	6	5	6	8
P1392.Eo_eds16_Inf.Col_Inf_1d	7	2	6	10	9	25	12	16	17	21	8	4	8	7	5	6	9	15	19	21	17	6	4	5	6	14	13	11	10	14	16	5	10	21	10	3	10	6	19	18	8	11	17	14	17	12	16	14	16
P1393.Eo_eds16_Inf.Col_Inf_3d	7	2	2	6	9	16	3	8	8	13	1	9	2	0	6	0	2	10	6	7	5	3	2	0	0	2	3	1	13	15	14	1	2	13	5	2	7	2	9	12	3	12	15	15	16	8	7	5	7
P1394.Eo_eds16_Inf.Col_Inf_5d	4	2	3	6	8	13	1	5	2	8	0	7	1	0	4	0	1	9	2	1	0	6	3	0	0	0	0	1	14	20	10	4	0	8	6	0	4	2	6	9	3	17	12	5	8	5	6	2	2
P1395.Eo_eds16_Inf.Col_Inf_7d	3	5	6	11	14	22	3	4	2	10	0	4	5	1	9	2	6	12	11	13	13	7	4	0	0	6	6	6	10	15	12	1	7	22	8	2	6	5	17	11	11	16	18	14	17	7	9	9	10
P1396.eds16.Col_0d	8	0	5	10	9	13	1	8	6	11	2	6	3	0	4	1	2	9	4	5	5	7	5	0	1	2	3	3	10	14	16	1	1	13	5	0	4	3	7	12	4	11	13	14	12	7	8	6	8
P1397.eds16.Col_7d	4	3	3	8	12	10	1	6	13	19	4	6	9	4	8	4	1	10	2	2	2	7	7	1	1	1	1	2	26	25	15	4	5	5	18	2	15	4	8	8	4	10	10	8	11	6	8	5	5
P1398.Eo_Col_Inf.Col_7d	2	47	59	11	6	10	139	78	59	37	182	78	174	187	99	160	149	20	65	51	81	22	84	66	126	114	130	128	27	17	30	101	134	32	36	47	93	75	28	4	56	34	10	14	19	39	53	40	42
P1399.Eo_eds16_Inf.eds16_7d	6	48	65	16	8	13	98	85	70	31	150	60	139	160	85	140	116	25	71	56	83	12	66	51	92	94	101	98	17	11	28	63	115	39	42	30	57	42	38	5	60	35	15	24	22	51	61	52	60
P1410.Xc_MYB30as_90m.Xc_wt_90m	6	53	44	11	11	18	33	52	60	21	67	20	68	72	37	66	33	19	28	22	26	13	30	37	40	44	45	35	9	12	8	29	46	13	44	21	30	23	25	11	46	22	15	16	14	29	46	21	22
P1411.Ps_nonh.mock_2h	4	42	58	3	5	12	30	27	22	21	53	19	67	66	31	69	57	21	47	45	53	10	36	23	49	55	59	47	7	5	18	23	65	31	43	26	35	35	25	4	46	33	6	20	20	68	87	39	38
P1411.Xc_MYB30ox_90m.Xc_wt_90m	3	20	14	17	6	10	28	34	32	19	39	23	36	39	20	27	25	21	39	37	36	11	19	19	28	36	30	30	8	12	16	21	28	14	19	7	20	18	16	5	8	12	6	24	15	25	25	16	20
P1412.Ps_nonh.mock_6h	2	59	36	4	5	4	52	24	24	13	52	20	68	66	39	53	52	12	45	37	53	15	41	19	45	47	56	51	15	9	18	35	52	16	38	14	34	51	15	6	31	32	4	4	5	18	31	36	25
P1412.Xc_MYB30os_3h.Xc_wt_3h	4	28	36	25	3	11	30	41	34	21	59	32	53	60	31	53	42	24	53	54	49	6	22	25	35	60	52	42	5	7	10	28	47	18	13	16	33	32	15	10	24	28	6	24	14	41	48	22	37
P1413.Ps_nonh.mock_24h	4	40	49	13	5	13	76	39	41	13	107	45	89	118	73	100	101	36	104	93	114	14	55	30	72	108	109	101	15	9	17	42	102	29	41	27	77	52	19	5	45	26	8	8	8	25	41	46	46
P1421.Ps_avrRpm1.mock_2h	4	48	56	4	8	12	53	45	33	28	59	19	74	67	36	63	54	32	62	54	69	12	50	26	57	70	74	65	16	16	12	40	64	33	44	28	46	36	29	20	51	31	8	16	15	35	53	39	37
P1422.Ps_avrRpm1.mock_6h	3	35	34	6	4	20	21	16	19	12	26	7	43	25	10	30	31	36	58	61	64	7	25	7	24	43	50	46	13	8	17	17	37	27	9	20	18	35	22	19	43	27	12	33	20	31	33	17	19
P1423.Ps_avrRpm1.mock_24h	3	40	51	19	4	13	41	48	42	22	81	30	75	81	45	73	66	64	117	119	125	12	40	13	40	81	80	80	14	13	16	26	70	29	12	18	46	44	27	6	43	24	9	20	21	34	49	25	33
P1431.Ps_hrcC.mock_2h	5	25	31	1	3	9	41	28	20	22	50	23	56	46	20	48	40	32	47	43	54	18	40	23	49	53	57	52	18	19	12	43	44	22	45	25	37	26	21	22	31	23	15	21	19	26	29	40	29
P1432.Ps_hrcC.mock_6h	2	22	29	2	8	9	40	27	33	22	37	29	44	40	27	37	33	8	25	23	37	26	41	16	30	33	34	43	18	18	19	31	32	34	63	9	27	27	11	9	24	13	8	2	2	17	23	47	33
P1433.Ps_hrcC.mock_24h	5	42	50	18	6	12	72	51	44	17	117	39	108	132	56	121	88	28	60	51	72	19	61	36	77	78	85	81	21	17	25	56	80	16	52	29	67	54	16	4	44	23	10	7	9	34	43	52	48
P1441.Ps_vir.mock_2h	5	22	41	3	4	21	30	18	16	15	49	20	49	55	24	51	46	23	46	47	49	8	19	17	32	46	49	40	9	8	15	21	53	42	42	21	35	23	30	15	34	29	12	23	25	65	69	49	48
P1442.Ps_vir.mock_6h	1	9	8	10	6	10	8	12	10	17	6	16	8	5	10	4	9	10	10	9	13	5	7	4	6	7	7	9	6	9	15	10	6	27	13	3	8	11	7	8	11	7	9	11	11	15	7	10	11
P1443.Ps_vir.mock_24h	3	25	28	10	3	11	29	35	36	16	59	20	59	71	32	73	48	63	106	108	99	10	18	6	26	72	74	66	12	9	15	12	45	31	8	14	36	26	15	10	32	15	6	14	13	32	38	22	36
P1451.Ps_vir.Ps_avrRpm1_4h	2	3	0	10	6	3	22	13	19	13	11	29	7	6	11	3	16	9	6	5	9	11	8	8	14	8	9	8	13	22	10	13	14	52	13	9	14	7	3	8	2	13	12	4	5	2	0	6	3
P1452.Ps_vir.Ps_hrpA_4h	6	9	7	13	5	11	7	10	15	8	9	9	8	5	8	4	13	20	11	12	11	7	7	6	9	15	15	9	5	7	7	5	12	9	14	4	15	4	12	7	5	8	11	19	15	6	7	14	14
P1453.Ps_hrpA.Ps_avrRpm1_4h	1	3	0	9	8	3	25	17	16	16	12	30	8	8	11	3	19	13	8	7	10	15	14	11	18	9	10	10	21	31	14	17	17	54	11	10	14	6	3	11	1	9	13	2	3	4	1	6	4
P1461.mock.c_4h	5	7	9	15	5	14	32	36	33	24	36	34	29	33	29	28	25	27	20	20	26	25	27	15	32	29	28	33	31	36	18	32	25	17	16	14	31	20	21	12	8	13	19	39	32	12	9	14	18
P1462.mock.c_8h	5	11	10	6	4	11	47	36	34	25	44	38	39	40	33	38	38	16	22	22	28	17	27	37	58	37	42	43	20	20	30	51	36	28	28	22	45	27	28	11	11	12	17	39	37	21	18	21	21
P1463.mock.c_16h	7	14	18	6	4	10	56	38	38	27	54	53	53	60	45	49	53	23	28	21	37	19	39	31	57	47	47	55	17	22	23	42	51	40	39	24	47	25	26	11	18	17	15	29	31	21	21	23	22
P1464.mock.c_24h	5	4	9	5	5	9	37	27	26	21	26	49	19	25	23	18	30	19	18	19	23	17	20	8	22	21	24	27	20	29	20	24	27	34	24	7	17	10	16	6	6	13	13	21	24	13	11	15	12
P1465.mock.c_48h	5	8	20	4	5	11	57	44	42	22	58	45	47	60	42	45	55	33	44	43	52	21	37	24	48	53	57	58	19	19	20	37	52	38	25	18	49	25	26	15	14	14	11	21	27	15	18	28	30
P1471.Ps_avr.mock_4h	6	34	52	6	6	14	53	43	41	22	82	31	83	96	57	83	72	36	62	46	71	17	57	46	66	80	80	76	10	10	14	41	74	30	41	32	63	44	33	18	52	24	16	25	25	43	53	41	50
P1472.Ps_avr.mock_8h	6	37	45	3	4	11	93	64	54	33	116	39	137	132	60	131	93	40	71	57	87	21	71	66	106	108	112	110	15	14	15	81	94	31	31	47	76	76	33	15	46	26	11	21	25	45	48	33	44
P1473.Ps_avr.mock_16h	4	54	54	9	4	13	108	67	63	24	152	60	149	170	88	153	125	34	66	49	80	17	62	62	116	114	115	104	12	5	11	69	124	35	29	49	78	69	32	14	50	23	16	26	25	49	57	24	41
P1474.Ps_avr.mock_24h	6	52	65	17	5	22	89	83	66	38	141	46	150	156	77	146	111	51	79	64	89	20	66	69	108	116	114	102	11	8	14	77	114	42	32	50	87	75	38	14	60	19	16	29	26	52	62	45	60
P1475.Ps_avr.mock_48h	5	59	49	12	4	6	130	69	69	30	157	74	133	142	92	122	119	12	37	27	45	15	49	94	125	100	101	90	10	10	15	93	116	33	49	37	88	44	24	4	36	16	10	12	7	39	47	23	33
P1481.Ps_vir.Ps_avr_4h	5	7	3	9	9	5	5	12	17	8	3	19	3	4	11	1	2	20	3	4	3	9	6	3	2	2	1	0	8	15	2	2	1	17	9	3	14	1	4	8	4	14	7	12	7	8	5	2	7
P1482.Ps_vir.Ps_avr_8h	10	16	7	15	7	10	6	17	14	10	6	13	11	6	18	6	5	4	2	3	0	14	9	3	4	3	4	3	16	21	12	5	4	11	18	1	14	8	8	8	8	10	20	5	12	5	8	6	3
P1483.Ps_vir.Ps_avr_16h	11	1	2	7	5	7	4	4	5	6	3	10	2	3	5	2	5	7	0	0	0	12	6	1	3	1	1	1	13	16	7	8	4	17	7	2	7	7	2	6	1	8	7	11	12	1	1	4	4
P1484.Ps_vir.Ps_avr_24h	5	25	26	5	3	7	56	28	34	11	69	34	69	73	48	66	60	24	28	23	34	10	39	39	64	51	49	51	9	10	12	53	58	18	20	37	55	59	12	10	15	14	4	16	16	19	22	11	10
P1485.Ps_vir.Ps_avr_48h	10	12	21	16	6	26	17	23	23	22	37	18	34	38	22	37	33	50	60	69	59	11	19	3	15	38	40	36	12	8	23	7	27	47	12	18	19	21	29	18	29	9	9	21	24	43	49	29	36
P1491.Ps_vir.mock_4h	4	15	35	14	10	12	26	37	39	19	48	22	50	53	27	44	36	38	25	21	30	14	26	16	22	24	24	26	9	13	11	19	28	21	22	8	25	21	16	17	24	6	8	29	21	36	32	21	27
P1492.Ps_vir.mock_8h	7	45	50	14	6	16	84	63	51	39	117	39	128	121	65	126	83	34	59	37	74	23	83	69	103	101	102	109	14	20	11	79	90	19	27	55	72	88	40	14	57	19	13	23	23	35	36	32	44
P1493.Ps_vir.mock_16h	3	51	50	9	4	14	97	77	73	29	131	42	150	158	63	149	96	37	47	29	64	18	63	82	121	98	97	94	8	8	11	89	101	28	32	72	81	90	35	12	52	14	17	29	30	48	49	21	36
P1494.Ps_vir.mock_24h	4	57	60	7	4	16	108	83	66	33	150	52	161	180	83	164	124	37	60	46	79	19	67	80	126	116	116	110	14	11	13	89	124	32	41	61	89	80	33	10	57	20	13	25	22	45	53	30	38
P1495.Ps_vir.mock_48h	4	27	33	20	6	15	75	55	51	23	107	56	83	99	59	91	88	43	76	73	82	13	33	45	61	88	88	80	11	8	16	42	83	44	26	27	53	32	23	11	31	8	10	23	19	57	58	29	39
P153.Psm_wt.mock_wt_24h	2	34	46	6	2	11	37	44	38	18	74	24	77	94	43	98	67	53	107	108	111	8	25	24	55	100	97	81	7	6	15	28	78	31	16	31	58	48	18	9	38	23	4	13	10	42	54	23	35
P153.Psm_wt.mock_wt_32h	3	46	61	8	4	12	46	47	50	14	101	32	100	120	47	114	78	50	114	109	119	7	33	15	48	84	91	77	9	4	15	21	75	34	18	18	45	47	25	4	57	27	8	14	15	34	58	25	37
P153.Psm_wt.mock_wt_9h	9	68	72	13	6	21	38	68	62	33	83	24	112	105	50	99	65	16	60	41	59	8	48	26	60	76	76	65	6	3	16	28	81	16	63	33	39	55	42	2	75	25	12	27	23	49	76	42	50
P155.Pi_inf.mock_12h	9	29	75	9	12	25	78	57	52	26	106	33	108	103	50	98	92	39	85	71	103	23	65	37	66	97	91	98	18	19	15	43	97	46	54	20	50	36	42	12	71	33	15	14	15	41	67	60	66
P155.Pi_inf.mock_24h	4	22	52	4	8	19	84	53	41	29	79	35	73	90	32	97	81	28	64	57	73	19	43	97	117	104	100	93	10	11	20	94	95	52	39	49	63	43	33	14	43	24	9	13	17	54	61	63	63
P155.Pi_inf.mock_6h	6	53	87	6	12	22	53	60	39	35	81	16	109	94	28	97	72	41	80	65	95	15	63	22	65	71	77	81	14	13	13	44	79	34	49	26	27	44	43	7	78	33	13	20	25	49	78	41	55
S111.drought_sh_15m	5	7	3	15	8	20	9	4	13	7	10	25	12	7	24	6	17	4	14	13	11	4	10	4	16	7	14	7	2	5	25	2	20	17	44	6	14	9	14	3	6	8	33	72	64	15	10	6	5
S112.drought_sh_30m	8	44	34	23	6	23	12	26	27	21	32	19	43	38	29	41	40	20	18	12	15	3	16	16	34	24	29	12	2	3	28	17	53	37	67	27	32	19	31	11	39	12	19	93	75	96	81	14	17
S113.drought_sh_1h	9	42	33	14	11	11	8	53	41	49	28	8	48	36	17	39	17	22	18	16	13	10	12	7	18	12	12	8	12	17	15	13	32	21	43	11	22	11	21	22	34	12	10	30	19	69	65	16	19
S114.drought_sh_3h	6	10	11	23	4	17	18	30	24	20	24	10	22	23	13	20	18	32	24	17	24	11	13	11	15	19	18	15	9	10	18	13	16	15	6	10	29	11	14	16	7	8	14	29	30	36	25	7	17
S115.drought_sh_6h	5	5	9	11	9	12	11	30	26	22	18	14	17	16	7	18	4	41	31	31	32	21	20	20	9	25	17	23	9	17	5	15	6	7	7	3	12	4	10	40	10	7	11	11	10	24	25	15	17
S116.drought_sh_12h	3	15	24	15	7	34	42	48	42	38	47	16	52	46	18	48	35	32	42	39	50	14	33	23	35	44	42	57	25	22	23	39	37	30	17	28	35	26	35	20	37	7	12	16	15	31	31	41	53
S117.drought_sh_24h	6	5	12	6	10	21	19	20	21	21	9	7	6	10	5	9	15	23	17	15	20	36	33	34	23	17	14	23	25	30	13	32	13	16	13	16	15	8	12	23	11	13	18	10	8	13	14	27	20
S121.drought_Col.Col	5	43	32	15	16	13	12	34	36	34	24	5	52	28	12	38	22	12	13	10	11	10	8	48	36	27	23	15	4	2	12	17	35	34	76	28	32	8	24	18	39	8	10	28	25	49	56	25	21
S122.drought_sfr6.sfr6	7	38	22	10	13	7	9	33	40	27	24	3	49	26	11	32	8	18	25	19	17	14	12	64	25	28	18	18	4	3	9	12	22	23	66	15	33	7	24	26	37	8	8	9	4	23	28	21	18
S311.osmotic_sh_30m	12	20	23	20	9	11	24	32	23	55	32	8	38	33	12	34	26	27	26	24	27	27	31	28	27	31	29	27	25	16	30	20	28	24	45	9	31	15	21	24	26	7	5	9	10	42	47	29	30
S312.osmotic_sh_1h	6	73	53	11	8	13	17	47	51	29	43	9	74	62	27	64	29	18	25	18	17	9	23	21	39	28	30	17	7	7	20	21	55	23	71	23	33	18	31	7	57	15	12	29	21	97	97	20	21
S313.osmotic_sh_3h	4	40	51	27	8	25	45	54	50	27	73	24	80	83	31	85	63	48	38	32	38	13	42	41	61	47	52	47	3	2	25	38	69	42	51	31	32	26	45	9	52	14	11	74	56	143	129	36	49
S314.osmotic_sh_6h	3	21	33	14	9	20	43	44	52	24	67	21	65	71	23	69	44	53	48	50	47	8	22	43	43	48	45	39	5	4	17	29	55	43	26	24	22	14	32	12	33	14	9	46	40	112	108	29	40
S315.osmotic_sh_12h	4	30	29	9	5	17	42	41	46	23	61	27	59	66	28	64	49	59	62	66	65	15	29	47	43	58	58	59	11	12	17	31	54	33	23	25	29	24	29	21	34	10	8	45	34	87	87	29	36
S316.osmotic_sh_24h	6	21	25	9	6	16	43	43	55	22	58	24	55	64	26	68	52	60	69	71	73	13	29	55	53	67	72	65	11	12	16	36	54	30	23	24	32	26	36	12	30	11	7	43	35	69	82	31	38
S321.osmotic_rt_30m	9	32	30	8	6	23	9	12	16	12	14	4	17	13	11	13	14	25	14	14	11	8	8	9	15	13	13	8	7	5	11	10	17	16	20	22	14	16	14	17	26	7	17	41	28	45	34	20	21
S322.osmotic_rt_1h	3	33	56	11	5	32	16	15	10	17	15	6	20	20	13	20	16	33	33	31	26	5	6	16	19	31	24	22	3	5	11	13	29	30	18	37	18	19	24	24	45	16	20	49	30	74	49	33	36
S323.osmotic_rt_3h	2	12	38	11	5	27	1	8	3	12	5	2	5	3	2	3	3	35	27	31	25	1	1	3	1	18	13	10	1	2	1	0	5	18	6	24	5	5	19	25	28	9	14	43	23	66	52	30	34
S324.osmotic_rt_6h	3	17	53	8	8	22	6	13	9	12	10	3	13	14	5	13	13	35	42	47	34	6	7	6	9	29	24	21	3	5	6	6	9	17	5	24	6	3	14	24	34	10	15	35	19	60	57	39	48
S325.osmotic_rt_12h	3	16	52	9	9	22	6	17	12	16	11	3	17	12	2	14	8	39	41	49	34	12	9	19	8	29	24	18	2	7	2	5	8	15	11	24	7	3	20	43	34	6	10	26	15	49	53	43	50
S326.osmotic_rt_24h	3	11	28	9	9	8	6	14	11	9	9	2	13	12	3	10	8	40	46	55	39	10	11	24	7	30	26	21	3	6	0	5	7	19	13	13	9	5	19	27	15	6	5	21	14	46	50	28	32
S411.wounding_sh_15m	7	67	41	25	9	18	16	41	53	25	41	14	57	45	39	37	37	17	24	16	23	10	26	14	32	33	33	25	11	8	25	14	42	8	57	21	30	31	26	7	41	10	21	50	36	32	44	12	21
S412.wounding_sh_30m	7	59	34	20	7	14	11	30	41	23	32	22	46	35	44	27	33	9	14	9	16	8	17	17	32	25	26	23	9	8	26	16	40	10	55	19	28	36	21	8	39	11	20	71	54	30	43	6	10
S413.wounding_sh_1h	9	44	29	8	15	11	11	34	36	26	21	3	36	36	14	35	11	28	21	16	21	18	26	30	28	21	17	27	9	14	7	21	20	2	39	18	25	41	22	13	33	10	10	26	17	23	30	13	17
S414.wounding_sh_3h	10	23	28	8	7	19	32	34	29	24	29	8	40	44	18	46	22	29	45	34	36	6	24	37	40	46	46	41	13	9	20	37	33	6	32	31	53	19	23	18	24	14	17	32	30	28	30	40	36
S415.wounding_sh_6h	12	18	27	8	6	16	37	50	40	31	43	16	49	52	11	60	30	34	50	50	42	17	28	33	39	55	48	54	13	16	16	41	36	11	26	24	34	24	26	23	29	8	10	15	11	27	33	51	51
S416.wounding_sh_12h	8	20	30	12	14	33	49	58	49	44	58	22	56	54	27	56	37	34	63	63	70	18	32	34	42	66	60	74	21	20	18	42	48	34	20	33	46	35	40	22	43	8	11	9	11	22	19	58	71
S417.wounding_sh_24h	5	8	15	5	11	23	47	57	45	38	36	13	38	35	11	41	20	25	33	30	35	29	38	46	34	39	38	56	27	38	13	50	27	17	21	24	29	17	27	23	24	11	12	7	4	15	16	48	50
S511.ozone	2	76	104	10	10	26	61	65	53	30	88	17	112	107	49	110	74	56	83	68	96	17	52	54	87	100	106	94	12	7	19	63	87	24	46	66	55	56	58	15	97	25	23	29	24	55	75	58	78
S541.H2O2_35SZAT12.35SZAT12	4	65	100	13	7	55	10	50	45	40	30	3	59	35	15	50	13	25	23	22	27	7	27	21	20	25	22	25	1	2	9	14	27	16	55	55	13	27	60	31	111	17	35	34	26	47	77	76	80
S541.H2O2_35SZAT12.H2O2_wt.	3	12	16	8	2	20	17	11	15	6	15	8	20	20	9	20	12	26	26	29	16	7	6	19	12	22	19	13	3	5	7	9	19	14	19	14	21	5	16	13	17	12	23	30	23	22	26	31	26
S541.H2O2wt.wt	7	68	92	13	10	49	14	51	40	40	36	3	67	43	13	53	16	25	27	25	35	12	32	20	26	29	25	32	5	8	11	20	32	22	55	54	14	35	71	28	117	15	27	29	23	52	76	74	78
S611.oxidative_sh_30m	7	7	3	12	2	12	17	14	28	6	9	29	5	9	29	6	14	17	10	10	11	16	24	5	15	7	10	9	18	18	29	9	14	20	17	11	19	14	16	6	3	8	17	46	47	7	2	10	7
S612.oxidative_sh_1h	6	8	4	10	14	16	4	8	9	9	2	19	2	4	13	3	5	8	19	15	14	6	11	4	9	10	12	15	14	14	19	9	6	9	9	7	12	8	5	5	5	12	14	42	33	10	3	10	5
S613.oxidative_sh_3h	8	8	3	9	9	5	4	4	2	11	3	7	3	4	7	3	9	11	3	4	4	15	5	23	9	4	5	4	7	6	16	3	12	18	21	4	21	5	6	8	3	4	6	24	21	18	13	5	3
S614.oxidative_sh_6h	5	5	9	6	8	4	14	26	22	31	15	17	18	13	11	18	6	18	13	13	14	22	17	9	11	18	17	18	8	13	8	17	4	13	18	7	13	3	9	26	9	5	4	3	3	9	11	13	12
S615.oxidative_sh_12h	8	33	49	12	12	27	20	54	41	49	38	11	61	36	10	49	20	36	31	20	37	23	43	23	33	27	27	40	19	22	14	25	30	28	52	27	21	26	53	43	72	17	18	21	20	37	44	41	47
S616.oxidative_sh_24h	5	20	18	20	9	33	25	52	43	33	34	12	38	31	17	37	27	35	34	29	44	27	34	36	37	25	30	39	15	18	26	33	36	23	31	31	22	16	44	22	44	11	27	34	34	22	23	30	36
S621.oxidative_rt_30m	18	13	36	10	4	19	6	2	2	7	4	2	11	9	6	6	10	13	11	11	13	14	14	5	7	9	10	8	10	10	5	3	9	8	6	25	11	2	12	7	30	13	18	3	3	10	11	20	22
S622.oxidative_rt_1h	3	26	85	11	5	34	39	17	15	12	27	17	27	35	24	30	36	13	40	33	40	9	14	27	42	47	44	46	5	3	13	29	40	15	9	72	37	20	34	9	57	18	28	11	11	21	23	60	54
S623.oxidative_rt_3h	7	4	3	11	6	14	7	2	3	9	4	10	4	4	5	4	2	6	3	2	4	9	5	4	4	3	3	3	7	12	1	6	5	9	3	7	6	9	11	13	6	13	8	4	3	2	3	9	4
S624.oxidative_rt_6h	3	19	38	7	4	14	17	26	15	30	25	8	30	23	8	22	11	19	41	31	40	14	16	21	24	35	32	38	6	9	9	17	18	10	16	17	23	8	24	43	28	23	13	16	10	23	22	19	16
S625.oxidative_rt_12h	5	26	60	10	8	23	20	19	13	19	25	9	34	30	15	27	19	17	28	25	31	10	21	20	27	29	28	27	2	7	2	17	25	18	14	39	21	13	40	23	40	18	15	13	10	21	27	39	41
S626.oxidative_rt_24h	5	15	74	13	3	43	14	16	7	22	16	8	20	20	11	17	17	21	34	38	32	7	9	19	21	31	32	28	3	9	4	15	20	28	9	46	13	14	40	32	67	12	31	10	10	24	25	62	63
S631.salt_sh_30m	11	5	9	7	5	4	10	9	5	27	3	11	7	12	6	18	15	16	14	16	13	10	11	1	9	14	15	13	14	8	26	6	26	37	29	2	12	5	7	17	8	6	3	18	17	67	51	13	10
S632.salt_sh_1h	2	4	6	7	6	7	7	9	6	17	4	7	7	8	2	14	8	12	14	12	12	17	10	8	13	15	13	10	10	14	9	10	20	36	22	6	6	4	9	28	7	6	5	30	18	80	58	7	5
S633.salt_sh_3h	3	11	15	18	8	29	13	8	16	11	20	18	20	25	17	22	21	34	27	29	18	5	9	11	14	16	19	9	1	3	20	9	25	42	24	15	13	13	25	14	15	9	16	89	72	97	79	10	13
S634.salt_sh_6h	3	15	15	10	8	27	21	17	26	13	24	21	24	29	19	28	21	49	34	38	29	3	8	16	14	25	22	19	3	4	13	14	27	35	13	16	15	11	20	14	18	8	16	69	63	73	58	18	27
S635.salt_sh_12h	3	19	14	12	6	25	22	22	29	18	25	18	29	31	27	25	23	59	39	41	39	9	20	17	23	27	30	35	14	13	21	25	28	29	12	24	18	22	21	10	16	6	13	65	61	57	42	18	24
S636.salt_sh_24h	4	18	13	15	5	27	26	30	28	24	26	22	27	32	28	29	46	71	43	44	46	11	20	33	36	31	35	32	18	16	31	24	46	31	18	24	23	21	29	16	17	6	20	72	66	44	41	21	33
S641.salt_rt_30m	5	45	41	10	8	19	10	22	19	19	14	2	30	20	13	25	11	21	12	12	9	5	7	11	13	15	11	9	7	5	8	11	19	17	38	24	22	16	14	21	33	11	15	36	20	52	43	19	20
S642.salt_rt_1h	3	80	93	15	6	29	15	32	29	20	31	7	46	39	24	39	25	23	26	21	22	6	9	17	28	31	28	19	4	4	9	15	36	22	38	44	27	22	34	16	64	22	23	38	23	68	66	33	39
S643.salt_rt_3h	4	97	65	4	7	24	11	23	19	18	22	8	28	24	18	21	15	24	28	26	27	6	13	21	13	22	22	19	5	4	4	11	19	12	30	25	23	12	24	6	43	12	18	25	13	36	44	35	37
S644.salt_rt_6h	5	108	80	9	6	29	14	30	21	22	29	6	42	29	19	29	22	27	36	32	32	7	15	24	23	34	31	24	5	2	7	17	25	20	31	30	30	17	29	15	54	26	19	23	14	25	45	51	51
S645.salt_rt_12h	5	63	62	8	7	18	9	25	18	20	20	2	31	19	13	20	15	40	44	42	41	14	17	30	17	31	29	21	2	4	2	10	18	22	29	23	19	10	29	31	44	16	14	25	17	42	56	39	36
S646.salt_rt_24h	4	66	51	10	6	19	14	25	17	14	25	5	37	25	16	27	26	36	46	44	42	9	19	37	19	34	35	23	1	1	1	13	23	24	27	17	24	12	37	19	37	21	14	24	15	35	49	26	31
S709.quartz.295_1h.cel	7	70	52	8	6	9	32	47	40	41	39	14	54	46	28	40	31	12	13	10	18	16	27	25	30	29	31	33	13	19	3	27	34	9	31	17	32	27	15	27	46	29	13	5	3	16	37	17	17
S709.quartz.295_6h.cel	3	86	112	7	9	29	67	49	47	20	85	22	99	91	49	85	65	33	72	61	74	16	52	67	91	94	98	84	12	7	10	63	79	31	51	68	59	48	36	17	101	28	30	8	9	35	67	65	68
S709.quartz.305_1h.cel	6	90	64	11	8	6	28	63	59	42	49	12	82	64	34	63	34	13	20	17	25	16	31	28	39	37	42	34	6	12	9	29	46	11	56	25	41	32	22	18	74	29	14	9	8	30	64	24	21
S709.quartz.305_6h.cel	4	80	116	9	9	37	61	44	41	21	86	25	91	91	46	80	63	38	59	51	60	17	45	83	81	83	85	73	7	6	10	59	80	36	57	74	53	35	44	20	105	28	42	12	12	36	57	82	84
S709.quartz.327_1h.cel	6	96	72	13	7	18	31	65	59	52	60	10	92	73	37	73	29	13	27	22	33	13	34	31	46	46	46	40	7	10	8	33	47	18	62	36	35	32	35	14	84	23	20	7	6	27	66	41	40
S709.quartz.327_6h.cel	3	74	105	8	8	30	63	47	41	20	87	30	89	89	48	73	66	40	60	51	66	18	45	81	76	74	77	72	8	9	9	59	74	38	47	60	51	36	47	24	100	27	37	16	15	40	58	69	72
S711.UVB.c_sh_15m	12	52	32	18	9	22	22	35	55	15	45	21	67	51	39	48	37	2	27	17	13	5	19	17	35	38	44	27	8	3	26	23	55	25	83	24	27	14	30	4	37	14	27	54	47	37	47	22	30
S712.UVB.c_sh_30m	6	61	48	28	11	18	23	35	50	17	52	14	68	60	34	60	50	8	28	23	23	12	31	32	49	47	49	32	3	2	28	23	66	27	99	36	38	26	39	9	54	14	16	49	37	59	74	39	39
S713.UVB.c_sh_1h	11	87	46	16	10	10	29	77	76	53	61	9	98	76	38	75	31	15	24	16	20	6	23	31	46	36	41	28	8	11	15	35	52	6	66	26	40	33	31	8	55	13	11	12	7	32	57	24	29
S714.UVB.c_sh_3h	7	93	82	18	7	29	55	67	56	39	96	23	117	108	57	98	85	36	60	38	64	11	59	48	87	68	74	61	14	14	27	56	93	42	80	43	49	61	74	6	99	23	33	42	41	68	85	41	58
S715.UVB.c_sh_6h	8	65	80	14	8	27	91	75	68	30	137	41	147	150	65	141	98	49	79	59	84	12	66	68	108	111	113	92	7	3	17	73	105	50	60	54	66	46	63	15	88	16	30	32	31	63	70	53	74
S716.UVB.c_sh_12h	7	38	47	15	8	25	99	68	56	38	105	45	96	99	52	101	80	25	51	39	60	15	48	68	91	85	88	96	20	16	21	89	83	45	42	49	71	43	48	11	60	14	21	17	21	40	38	47	60
S717.UVB.c_sh_24h	4	27	32	8	11	16	109	70	62	34	103	45	92	98	53	100	72	17	54	41	65	26	62	118	122	118	108	117	18	20	24	125	78	37	38	56	73	30	33	14	41	12	14	10	6	30	29	48	46
S721.UVB.c_rt_15m	10	32	23	9	10	18	5	12	18	13	17	6	28	18	11	14	7	4	18	19	8	5	6	9	9	19	19	11	2	3	5	8	15	6	31	12	12	5	16	10	27	10	11	4	2	8	16	14	12
S722.UVB.c_rt_30m	10	55	67	14	6	25	20	24	25	14	29	11	47	37	22	33	35	8	21	17	22	7	18	21	29	28	32	23	4	2	8	16	38	20	48	27	23	15	35	16	57	24	18	13	13	21	42	28	24
S723.UVB.c_rt_1h	5	43	74	15	7	32	25	15	18	10	28	20	30	35	21	29	27	12	32	28	31	8	17	23	30	35	29	30	3	4	9	20	34	26	26	41	18	15	45	16	51	14	26	35	25	35	34	43	36
S724.UVB.c_rt_3h	4	7	11	14	7	20	6	6	6	12	7	5	6	4	3	6	3	11	12	10	13	10	9	7	4	6	6	5	7	7	8	5	6	26	16	14	6	6	28	19	22	12	20	11	17	16	12	17	13
S725.UVB.c_rt_6h	10	19	25	11	14	12	10	19	20	15	17	7	28	21	10	22	13	19	22	19	17	9	12	31	19	27	26	17	2	3	7	15	22	24	36	18	12	5	23	30	29	15	11	13	13	21	26	27	19
S726.UVB.c_rt_12h	4	3	9	7	8	16	12	17	14	15	13	5	13	18	8	17	6	9	14	13	16	11	10	17	9	12	13	14	7	9	5	9	11	18	15	8	8	7	15	29	13	10	11	5	6	11	13	12	14
S727.UVB.c_rt_24h	5	23	41	11	8	15	13	21	11	20	21	7	27	25	10	22	19	11	25	22	28	4	15	12	14	23	24	23	1	2	5	9	24	22	19	13	7	8	21	24	26	27	9	9	11	36	44	24	22
S731.genotoxic_sh_30m	6	9	9	8	4	2	23	29	16	51	15	9	20	13	7	19	8	26	20	17	32	27	34	9	21	17	20	29	29	30	12	25	15	20	8	9	11	9	8	35	9	3	1	1	3	14	16	10	8
S732.genotoxic_sh_1h	3	5	3	5	4	5	10	27	30	16	10	15	7	5	12	7	2	28	16	12	20	40	35	13	16	13	11	21	34	47	7	17	5	16	9	7	8	10	8	24	5	11	2	8	9	6	3	8	5
S733.genotoxic_sh_3h	9	14	7	14	5	11	9	5	5	11	10	16	9	14	16	13	16	6	10	7	6	6	3	12	11	6	9	6	10	7	26	4	17	15	27	4	20	9	16	8	8	13	13	26	27	47	34	11	8
S734.genotoxic_sh_6h	7	9	11	5	6	5	11	22	33	12	18	15	28	21	16	25	12	13	19	18	11	11	10	23	17	20	16	11	4	6	8	15	11	20	23	9	10	5	17	13	14	4	7	8	7	26	31	10	13
S735.genotoxic_sh_12h	4	19	12	7	4	12	41	47	45	21	48	15	47	44	17	45	28	22	13	8	15	22	21	63	52	30	30	37	16	12	10	48	39	15	36	24	21	13	26	8	21	3	15	10	8	19	23	18	23
S736.genotoxic_sh_24h	3	24	23	9	7	18	55	53	47	34	52	20	51	56	24	59	51	22	17	13	19	23	33	79	78	45	49	46	6	6	16	70	62	23	46	36	31	16	29	8	31	9	24	14	11	32	30	43	35
S741.genotoxic_rt_30m	10	32	57	10	6	20	12	15	13	6	12	2	17	16	11	14	11	8	12	11	12	11	12	8	12	16	13	14	7	9	3	9	12	3	9	27	14	8	17	12	41	9	15	3	1	12	15	24	25
S742.genotoxic_rt_1h	4	32	80	13	7	36	29	14	14	6	26	13	27	35	22	29	33	10	28	25	32	8	17	22	36	41	36	34	5	4	8	23	34	14	11	67	35	15	33	9	56	15	28	5	3	22	20	42	41
S743.genotoxic_rt_3h	6	12	14	8	7	9	9	6	7	7	11	14	13	16	10	10	9	3	11	11	11	6	8	11	11	13	14	10	5	7	2	9	13	13	14	11	10	2	11	18	13	16	11	4	4	7	10	10	7
S744.genotoxic_rt_6h	2	45	56	7	10	17	14	11	15	6	23	8	27	29	15	23	23	17	25	22	23	12	19	21	23	25	23	21	7	5	11	12	29	15	26	21	22	9	36	11	37	14	24	6	7	24	36	30	26
S745.genotoxic_rt_12h	1	25	36	4	9	16	11	8	7	5	13	4	19	21	9	13	18	16	13	13	14	13	12	32	13	17	17	12	3	1	1	8	18	16	20	17	18	5	27	13	28	12	18	4	8	17	18	16	16
S746.genotoxic_rt_24h	3	22	29	6	10	10	13	6	8	5	18	11	18	22	15	13	18	17	17	17	18	11	15	32	12	17	16	12	3	1	3	6	22	16	20	12	19	4	24	11	23	17	16	8	10	13	22	15	13
S811.heat_hsf13.heat_wt	5	15	11	7	6	9	9	29	21	31	14	9	21	14	13	12	4	9	10	10	9	9	10	7	7	7	7	6	8	16	3	11	8	13	18	3	13	5	5	16	17	11	7	7	6	13	14	7	9
S811.heat_hsf13.hsf13	2	8	4	10	2	7	6	13	5	21	12	13	17	16	7	19	5	15	7	7	6	1	2	9	13	13	12	5	1	7	5	11	16	45	17	15	7	12	10	43	8	8	16	28	22	53	42	12	11
S811.heat_wt.wt	2	8	5	7	3	7	5	9	5	13	8	8	11	10	4	14	6	10	6	7	6	1	2	8	12	12	11	6	2	5	6	7	13	55	20	13	4	8	9	38	6	7	13	25	18	47	40	11	10
S821.heat_sh_15m	7	4	2	12	10	15	14	3	13	5	2	46	1	2	15	0	9	7	6	5	4	3	7	1	7	5	7	5	15	22	17	8	12	25	17	2	3	4	8	4	1	13	26	48	46	11	7	7	6
S822.heat_sh_30m	5	2	2	14	6	17	5	0	3	2	3	26	4	4	9	4	14	13	9	7	9	7	11	3	11	9	10	6	4	7	17	5	19	46	31	13	13	3	11	27	4	6	25	79	64	45	26	6	9
S823.heat_sh_1h	6	13	11	6	4	6	13	29	15	42	17	3	23	11	4	14	5	27	21	16	22	14	17	10	12	16	14	19	16	29	3	19	10	11	11	7	15	6	14	41	10	7	15	33	18	15	15	10	11
S824.heat_sh_3h	4	7	8	8	3	8	18	10	16	10	21	10	21	16	9	16	13	29	26	22	32	11	14	20	15	25	25	21	6	8	6	15	13	14	14	7	18	4	17	30	10	4	17	34	23	8	8	10	9
S825.heat_sh_6h	3	10	4	3	5	4	20	36	41	18	26	20	25	16	24	11	12	33	33	33	35	14	17	13	16	32	27	27	14	23	8	10	10	16	15	1	14	7	9	17	6	4	5	13	16	2	2	8	8
S826.heat_sh_12h	5	7	5	13	2	12	20	31	39	15	31	24	26	30	27	22	23	18	11	10	16	11	17	11	17	16	14	17	10	11	6	14	26	28	20	10	13	9	21	28	17	6	16	27	22	12	12	9	16
S827.heat_sh_24h	9	5	5	8	9	15	9	15	17	13	11	12	12	13	10	11	11	11	3	2	5	14	13	15	14	6	9	6	7	8	2	14	11	6	8	15	6	9	9	7	10	5	18	25	18	14	13	13	17
S831.heat_rt_15m	7	7	5	8	6	8	2	4	10	4	7	5	12	7	6	4	3	10	8	8	4	1	2	3	5	6	7	4	1	1	3	2	6	16	12	7	8	0	3	12	9	14	13	13	11	8	9	3	4
S832.heat_rt_30m	10	5	28	4	1	27	7	4	3	8	4	12	6	4	6	5	7	16	8	6	8	12	7	7	7	9	8	5	4	8	10	7	9	24	12	30	8	3	12	41	35	9	29	30	20	20	11	33	29
S833.heat_rt_1h	3	20	20	4	3	11	6	10	8	13	12	6	17	13	8	11	13	19	18	12	20	8	10	13	15	18	17	18	5	8	2	11	14	13	8	21	10	7	18	43	28	3	25	40	24	20	13	22	17
S834.heat_rt_3h	6	6	7	9	3	5	2	5	8	2	8	6	9	6	4	5	5	24	8	8	9	11	7	16	6	7	6	4	1	3	1	3	4	9	13	8	8	0	9	43	7	7	14	28	18	12	9	12	7
S835.heat_rt_6h	4	3	22	7	2	13	10	10	8	5	10	9	11	8	6	6	4	23	19	19	21	13	7	17	3	16	14	10	5	11	4	6	3	12	11	12	10	2	9	33	12	6	10	9	6	11	12	25	17
S836.heat_rt_12h	6	5	38	3	5	26	6	10	10	9	9	5	10	12	7	9	4	13	21	24	17	5	3	7	5	18	16	12	2	6	1	5	5	9	2	21	7	4	13	40	27	5	21	13	10	20	18	33	39
S837.heat_rt_24h	6	3	13	7	6	9	7	7	5	6	6	7	5	7	9	5	8	5	16	17	16	2	5	5	7	11	13	9	3	4	5	5	10	10	3	11	9	5	12	24	15	5	8	3	2	12	10	14	15
S8411.cold_soil_1h	10	54	31	17	9	8	21	65	72	45	40	7	76	53	33	49	15	15	18	14	17	13	21	13	29	24	25	22	9	13	9	19	32	6	63	11	32	23	18	10	38	10	9	11	5	18	28	17	24
S8412.cold_soil_24h	6	13	8	6	5	17	17	18	17	12	21	11	27	30	13	31	12	35	29	31	26	11	15	15	21	25	24	22	11	12	12	17	17	24	23	18	4	17	18	17	17	7	9	45	39	37	23	20	25
S8413.cold_soil_7d	3	9	7	4	5	20	26	14	14	14	22	16	25	28	20	25	20	31	33	34	30	14	20	20	25	27	26	28	13	15	14	19	27	27	25	14	12	17	20	15	12	6	9	39	37	31	16	27	26
S8414.cold_plate_1h	11	44	49	13	8	17	17	55	49	53	24	2	51	32	16	35	8	19	6	6	11	12	10	10	14	10	11	8	7	16	5	13	21	10	49	22	27	10	24	22	43	10	19	12	12	22	34	51	48
S8415.cold_plate_24h	2	17	5	8	8	19	12	11	13	9	13	15	13	16	20	15	14	16	9	9	9	6	7	10	16	6	10	10	9	10	15	12	16	15	24	12	9	11	15	10	7	4	20	59	75	12	7	14	16
S8416.cold_plate_7d	4	19	19	6	7	19	42	23	16	17	34	22	32	38	36	32	34	8	20	19	17	8	17	29	40	33	35	41	10	12	18	40	36	18	22	29	34	26	20	12	11	12	17	34	44	17	14	30	32
S846.cold_Col.Col	4	17	8	16	7	30	7	7	14	9	15	21	15	18	22	14	21	24	15	20	17	3	6	5	15	14	18	10	4	0	21	7	24	33	33	15	11	11	28	7	12	5	26	120	127	36	18	7	16
S846.cold_sfr2.sfr2	4	15	8	11	9	31	11	8	10	11	19	19	21	25	18	22	18	29	20	21	21	5	10	6	20	15	18	15	9	4	28	13	26	33	28	20	10	17	27	10	16	5	21	88	96	35	21	14	23
S846.cold_sfr3.sfr3	5	15	10	15	9	34	10	7	11	7	19	25	18	21	23	20	25	21	15	17	15	5	7	8	20	16	21	14	7	1	26	10	28	29	31	17	15	19	29	5	12	5	28	107	112	32	17	8	19
S846.cold_sfr6.sfr6	6	20	10	12	10	35	9	8	13	11	23	17	26	28	19	27	20	31	17	21	21	6	9	12	21	16	18	15	9	7	21	15	27	28	32	21	10	19	33	11	20	4	28	85	90	31	17	14	24
S851.cold_wt.wt_3h	5	37	35	19	10	18	13	43	44	34	26	7	42	28	23	25	9	22	14	11	18	7	14	20	9	13	9	11	6	15	4	8	15	4	43	15	32	7	17	18	45	7	16	17	7	18	26	30	29
S852.cold_wt.wt_6h	5	39	23	21	9	12	9	46	54	33	23	10	41	36	28	35	10	25	14	11	21	13	21	18	27	18	20	19	11	14	13	19	16	3	37	12	14	27	21	12	34	11	8	29	14	28	33	18	23
S853.cold_wt.wt_24h	3	29	19	27	6	13	12	24	26	20	25	10	37	35	17	34	14	42	27	27	34	15	25	18	21	27	27	26	9	9	18	12	19	10	22	15	11	18	24	15	34	5	9	37	19	50	42	16	24
S854.cold_ice1.ice1_3h	5	35	19	10	10	7	11	30	30	31	20	9	37	19	17	22	6	21	7	4	6	4	7	12	9	12	10	5	5	12	4	4	13	6	49	8	31	9	12	36	28	10	8	13	4	19	21	23	14
S855.cold_ice1.ice1_6h	7	42	25	17	11	8	14	34	33	33	20	12	44	34	22	31	12	17	13	9	17	13	18	14	22	16	21	22	13	16	12	17	20	6	42	12	17	25	14	23	39	8	10	24	12	26	30	19	20
S856.cold_ice1.ice1_24h	6	30	13	17	6	6	11	21	15	25	17	10	23	22	13	18	8	27	19	20	26	18	17	9	13	21	20	21	13	16	12	9	14	12	21	6	10	17	11	27	18	6	3	26	10	40	30	9	10
S857.cold_ice1.cold_wt_3h	3	34	36	21	11	29	65	40	41	17	70	34	53	62	37	59	61	35	57	58	59	13	31	39	54	61	67	69	18	13	28	48	54	17	25	30	46	33	30	9	36	9	19	22	24	34	30	49	47
S858.cold_ice1.cold_wt_6h	5	36	45	16	9	28	66	38	34	23	70	34	61	69	40	68	67	39	61	62	68	14	31	54	60	68	71	67	15	15	18	49	61	23	28	36	52	34	41	10	46	10	17	24	23	36	30	54	55
S859.cold_ice1.cold_wt_24h	1	25	27	7	9	22	54	36	35	24	55	26	48	53	34	54	54	29	52	56	59	17	30	43	48	60	64	68	24	21	17	43	48	23	20	21	44	34	28	7	30	7	12	16	18	27	30	46	41
S911.Cs137.c_rt	4	17	31	15	5	25	21	14	14	14	19	14	25	27	28	23	33	11	24	18	23	7	16	23	30	31	32	30	4	6	13	18	34	16	29	37	36	16	24	25	27	22	18	22	26	25	35	40	25
S912.Cs137.c_sh	7	7	5	19	8	7	20	23	29	15	18	18	18	15	25	11	18	18	25	23	25	24	35	15	24	25	29	30	28	29	25	19	18	7	19	3	40	19	12	17	5	11	15	14	13	5	9	6	6
U1.bdg.wt	5	12	16	8	10	17	27	25	19	19	23	19	12	19	21	12	18	44	33	38	43	14	26	15	15	23	24	35	27	39	17	27	18	22	20	13	30	16	26	19	19	18	12	22	23	15	15	33	32
U2.fdh.wt	4	33	35	9	6	9	35	42	36	36	42	20	47	36	19	34	32	36	30	26	48	34	47	49	40	43	41	64	27	35	18	49	37	18	56	18	39	24	23	27	30	18	5	13	15	21	30	32	27
U3.lcr.wt	2	26	26	7	9	15	29	45	28	35	21	14	23	22	19	21	20	47	34	35	53	33	50	20	21	31	30	50	32	51	10	44	21	16	35	19	29	26	27	25	30	19	9	13	16	15	18	33	28
U4.35SCUTE.wt	5	20	37	20	6	33	40	45	52	26	58	23	46	59	28	51	42	29	48	45	46	17	33	29	40	54	49	49	13	16	19	28	47	23	35	20	28	16	40	16	35	12	11	18	18	35	43	73	59
U5.35SMYB41.wt	3	19	37	11	2	21	39	22	14	10	27	10	34	33	16	32	39	30	84	83	87	11	23	14	28	73	59	68	16	18	14	25	52	12	11	25	29	17	22	18	27	16	15	21	30	36	47	25	33
see80 - Col (rma)	6	15	13	8	6	11	14	5	10	13	10	6	18	10	12	11	14	9	44	47	36	4	6	5	5	25	24	21	9	6	10	3	16	14	22	7	23	10	11	18	20	11	6	6	4	14	13	23	17
kluoe - Ler (rma)	4	12	12	12	8	11	16	27	30	16	20	9	21	21	13	23	10	19	10	8	9	6	7	23	26	17	21	22	10	17	9	31	13	5	10	21	18	9	13	14	14	7	17	15	11	17	14	16	14
tik1 - Ler (rma)	5	5	6	13	11	14	13	14	16	10	12	10	10	11	8	12	9	14	9	9	11	2	3	17	16	11	14	11	5	9	9	19	10	9	4	15	14	5	14	13	11	5	22	24	24	13	8	11	11
klu2 - Ler (rma)	5	6	5	7	4	6	8	9	6	11	5	6	11	8	2	8	9	7	6	3	5	11	13	7	10	4	7	8	16	8	18	9	9	4	11	6	9	5	5	7	6	2	7	3	6	5	2	11	11
tik1.klu2 - Ler (rma)	4	16	22	7	7	11	47	44	39	24	45	16	49	52	19	61	41	5	24	19	23	7	20	63	64	58	63	58	3	9	16	69	46	10	15	49	48	25	17	13	25	10	8	6	6	27	25	41	33
see80 - Col (gcrma)	7	12	11	10	7	8	17	8	12	14	14	7	22	11	10	13	14	8	41	43	34	1	5	8	8	26	26	23	6	1	13	7	15	14	20	7	21	10	11	18	20	11	5	6	4	16	15	20	14
kluoe - Ler (gcrma)	4	11	7	17	6	11	16	25	30	16	16	10	15	16	12	17	9	17	11	9	9	5	8	23	24	17	20	19	8	15	9	28	11	4	9	21	16	7	15	12	13	6	15	12	11	14	10	15	15
tink/ibr5-6 - Ler (gcrma)	3	5	6	11	8	11	13	11	11	8	10	9	7	9	6	10	8	16	10	9	10	1	4	16	15	10	15	12	5	8	6	17	10	6	6	15	13	4	12	14	8	5	18	22	22	13	8	11	9
klu2 - Ler (gcrma)	4	4	4	8	7	5	11	13	7	13	7	7	12	7	3	10	11	7	4	2	6	9	9	8	9	4	8	9	12	9	16	9	10	6	12	7	10	8	5	7	7	1	4	5	6	5	4	8	8
tik1.klu2 - Ler (gcrma)	5	13	19	7	6	11	45	42	35	24	44	16	40	46	19	53	39	4	21	18	20	7	18	54	55	50	53	51	2	7	15	64	42	11	12	45	44	21	14	14	22	11	7	6	7	27	22	38	31
[truncated: 560 more columns]
