# Supplementary material for: The Tinkerbell (Tink) Mutation Identifies the Dual-Specificity MAPK Phosphatase INDOLE-3-BUTYRIC ACID-RESPONSE5 (IBR5) as a Novel Regulator of Organ Size in Arabidopsis
Source: PLoS One. 2015 Jul 6;10(7):e0131103. doi: 10.1371/journal.pone.0131103 (PMC4492785; doi:10.1371/journal.pone.0131103)
Supplement: S5 Table — (XLSX) [file pone.0131103.s011.xlsx]

## Sheet: Table S4
Table S5. Overlapping genes in MASTA comparison of tink/ibr5-6-Ler and tcp14 and tcp15 mutants. Genes with a significant change in mutants compared to the respective wild-type (absolute Log2 fold change above 1 and BH corrected p-values below 0.05) are represented by -1 or 1 with 0 indicating no significant change.
tink/ibr5-6 - Ler (gcrma)	M331.tcp13.wt	M332.tcp14.wt	M333.tcp_het.wt	Locus	Gene Name
-1	-1	0	-1	AT2G26410	IQD4 (IQ-domain 4); calmodulin binding; similar to IQD3 (IQ-domain 3), calmodulin binding [Arabidopsis thaliana] (TAIR:AT3G52290.1); similar to IQ calmodulin-binding motif, putative [Medicago truncatula] (GB:ABE77889.1); similar to Os01g0833800 [Oryza sativa (japonica cultivar-group)] (GB:NP_001044716.1); contains InterPro domain IQ calmodulin-binding region; (InterPro:IPR000048)
-1	-1	0	-1	AT2G26450	pectinesterase family protein; similar to pectinesterase family protein [Arabidopsis thaliana] (TAIR:AT4G33230.1); similar to pectin methylesterase [Salix (GB:BAA89480.1); contains InterPro domain Virulence factor, pectin lyase fold; (InterPro:IPR011050); contains InterPro domain Plant invertase/pectin methylesterase inhibitor; (InterPro:IPR007186); contains InterPro domain Pectinesterase; (Inter…
-1	0	0	0	AT2G26490	transducin family protein / WD-40 repeat family protein; similar to transducin family protein / WD-40 repeat family protein [Arabidopsis thaliana] (TAIR:AT4G34380.1); similar to putative WD repeat-protein [Oryza sativa (japonica cultivar-group)] (GB:AAP44704.1); similar to Os03g0738700 [Oryza sativa (japonica cultivar-group)] (GB:NP_001051213.1); contains InterPro domain WD-40 repeat; (InterPro:I…
-1	0	0	0	AT2G47550	pectinesterase family protein; similar to pectinesterase family protein [Arabidopsis thaliana] (TAIR:AT1G02810.1); similar to pectinesterase family protein [Arabidopsis thaliana] (TAIR:AT4G02330.1); similar to papillar cell-specific pectin methylesterase-like protein [Brassica napus] (GB:AAK84428.1); contains InterPro domain Virulence factor, pectin lyase fold; (InterPro:IPR011050); contains Inte…
-1	0	0	0	AT4G17690	peroxidase, putative; Identical to Peroxidase 41 precursor (EC 1.11.1.7) (Atperox P41) (PER41) [Arabidopsis Thaliana] (GB:O23609); similar to peroxidase, putative [Arabidopsis thaliana] (TAIR:AT5G47000.1); similar to peroxidase, putative [Brassica oleracea] (GB:ABD65151.1); contains InterPro domain Haem peroxidase; (InterPro:IPR010255); contains InterPro domain Haem peroxidase, plant/fungal/bacte…
-1	-1	0	-1	AT1G25240	epsin N-terminal homology (ENTH) domain-containing protein / clathrin assembly protein-related; Identical to Putative clathrin assembly protein At1g25240 [Arabidopsis Thaliana] (GB:Q9FRH3); similar to epsin N-terminal homology (ENTH) domain-containing protein / clathrin assembly protein-related [Arabidopsis thaliana] (TAIR:AT1G68110.1); similar to Os09g0449500 [Oryza sativa (japonica cultivar-gro…
-1	-1	0	-1	AT1G28270	Member of a diversely expressed predicted peptide family showing sequence similarity to tobacco Rapid Alkalinization Factor (RALF), and is believed to play an essential role in the physiology of Arabidopsis. Consists of a single exon and is characterized by a conserved C-terminal motif and N-terminal signal peptide.
-1	-1	0	-1	AT5G04180	NA
-1	0	0	0	AT1G26320	NADP-dependent oxidoreductase, putative; similar to NADP-dependent oxidoreductase, putative [Arabidopsis thaliana] (TAIR:AT3G03080.1); similar to allyl alcohol dehydrogenase [Nicotiana tabacum] (GB:BAA89423.1); contains InterPro domain GroES-like; (InterPro:IPR011032); contains InterPro domain Alcohol dehydrogenase superfamily, zinc-containing; (InterPro:IPR002085); contains InterPro domain Alcoh…
-1	0	0	0	AT5G19600	Encodes sulfate transporter Sultr3;5.
-1	-1	0	-1	AT5G19580	glyoxal oxidase-related; similar to glyoxal oxidase-related [Arabidopsis thaliana] (TAIR:AT1G67290.1); similar to Os01g0677000 [Oryza sativa (japonica cultivar-group)] (GB:NP_001043851.1); similar to Os05g0559000 [Oryza sativa (japonica cultivar-group)] (GB:NP_001056298.1); similar to glyoxal oxidase [Vitis pseudoreticulata] (GB:ABA42922.1); contains InterPro domain Galactose oxidase, central; (I…
-1	0	0	0	AT5G13150	NA
-1	0	0	0	AT5G19360	member of Calcium Dependent Protein Kinase
-1	0	0	-1	AT5G20410	NA
-1	-1	0	-1	AT5G28680	protein kinase family protein; similar to protein kinase family protein [Arabidopsis thaliana] (TAIR:AT3G04690.1); similar to protein kinase family protein [Arabidopsis thaliana] (TAIR:AT3G51550.1); similar to Os05g0280700 [Oryza sativa (japonica cultivar-group)] (GB:NP_001055089.1); similar to putative receptor-like protein kinase [Oryza sativa (japonica cultivar-group)] (GB:BAD81103.1); similar…
-1	-1	0	-1	AT4G36490	NA
-1	0	0	0	AT1G57550	hydrophobic protein, putative / low temperature and salt responsive protein, putative; Identical to UPF057 membrane protein At1g57550 [Arabidopsis Thaliana] (GB:Q9FE70); similar to hydrophobic protein, putative / low temperature and salt responsive protein, putative [Arabidopsis thaliana] (TAIR:AT2G38905.1); similar to Os03g0286900 [Oryza sativa (japonica cultivar-group)] (GB:NP_001049776.1); sim…
-1	-1	-1	0	AT5G17480	NA
-1	-1	0	-1	AT5G15110	pectate lyase family protein; Identical to Putative pectate lyase 19 precursor (EC 4.2.2.2) [Arabidopsis Thaliana] (GB:Q9LFP5); similar to pectate lyase family protein [Arabidopsis thaliana] (TAIR:AT3G01270.1); similar to Pectate lyase, N-terminal; Pectolytic enzyme, Pectin lyase fold [Medicago truncatula] (GB:ABE84460.1); contains InterPro domain Virulence factor, pectin lyase fold; (InterPro:IP…
-1	0	0	-1	AT5G27980	seed maturation family protein; similar to late embryogenesis abundant protein, putative / LEA protein, putative [Arabidopsis thaliana] (TAIR:AT3G22490.1); similar to Late embryogenesis abundant protein D-34 (LEA D-34) (GB:P09444); contains InterPro domain Seed maturation protein; (InterPro:IPR007011)
-1	-1	0	-1	AT5G26700	germin-like protein, putative; Identical to Probable germin-like protein subfamily 2 member 5 precursor [Arabidopsis Thaliana] (GB:O65252); similar to GLP8 (GERMIN-LIKE PROTEIN 8), manganese ion binding / metal ion binding / nutrient reservoir [Arabidopsis thaliana] (TAIR:AT3G05930.1); similar to germin-like protein 2 [Vitis vinifera] (GB:ABH09468.1); contains InterPro domain 11-S plant seed stor…
-1	-1	-1	0	AT5G26060	S1 self-incompatibility protein-related; similar to unknown protein [Arabidopsis thaliana] (TAIR:AT5G11820.1); contains InterPro domain Plant self-incompatibility S1; (InterPro:IPR010264)
-1	0	0	0	AT5G25550	leucine-rich repeat family protein / extensin family protein; similar to leucine-rich repeat family protein / extensin family protein [Arabidopsis thaliana] (TAIR:AT4G13340.1); similar to Os01g0594300 [Oryza sativa (japonica cultivar-group)] (GB:NP_001043463.1); similar to extensin precursor-like [Oryza sativa (japonica cultivar-group)] (GB:BAB91812.1); contains InterPro domain Leucine-rich repea…
-1	0	0	0	AT5G64790	glycosyl hydrolase family 17 protein; similar to hydrolase, hydrolyzing O-glycosyl compounds [Arabidopsis thaliana] (TAIR:AT1G64760.2); similar to glycosyl hydrolase family 17 protein [Arabidopsis thaliana] (TAIR:AT3G04010.1); similar to 80C09_11 [Brassica rapa subsp. pekinensis] (GB:AAZ41822.1); contains InterPro domain X8; (InterPro:IPR012946); contains InterPro domain Glycoside hydrolase, fami…
-1	-1	0	-1	AT5G62750	similar to unknown protein [Arabidopsis thaliana] (TAIR:AT1G56660.1); similar to KED-like protein [Oryza sativa (japonica cultivar-group)] (GB:BAC99371.1); similar to Os07g0164800 [Oryza sativa (japonica cultivar-group)] (GB:NP_001058963.1); similar to Os08g0398500 [Oryza sativa (japonica cultivar-group)] (GB:NP_001061745.1)
-1	-1	-1	0	AT5G62850	Encodes a protein that is expressed in vegetative cells of pollen.
-1	-1	-1	-1	AT5G61720	similar to unknown protein [Arabidopsis thaliana] (TAIR:AT3G28830.1); contains InterPro domain Protein of unknown function DUF1216; (InterPro:IPR009605)
-1	0	0	0	AT5G58570	unknown protein
-1	-1	0	-1	AT5G58050	glycerophosphoryl diester phosphodiesterase family protein; similar to glycerophosphoryl diester phosphodiesterase family protein [Arabidopsis thaliana] (TAIR:AT5G58170.1); similar to glycerophosphoryl diester phosphodiesterase family protein [Arabidopsis thaliana] (TAIR:AT1G66970.1); similar to MRH5/SHV3 (morphogenesis of root hair 5), glycerophosphodiester phosphodiesterase/ kinase [Arabidopsis…
-1	-1	0	-1	AT5G54095	similar to unknown protein [Arabidopsis thaliana] (TAIR:AT4G27580.1); similar to ribonuclease E [marine gamma proteobacterium HTCC2207] (GB:ZP_01223791.1)
-1	-1	0	-1	AT5G50830	NA
-1	-1	0	-1	AT5G50030	invertase/pectin methylesterase inhibitor family protein; similar to APPB1, pectinesterase inhibitor [Arabidopsis thaliana] (TAIR:AT4G24640.1); similar to pollen-specific protein Bnm1 [Brassica napus] (GB:AAB48480.1); contains InterPro domain Plant invertase/pectin methylesterase inhibitor; (InterPro:IPR007186); contains InterPro domain Pectinesterase inhibitor; (InterPro:IPR006501)
-1	-1	0	-1	AT5G48140	polygalacturonase, putative / pectinase, putative; similar to polygalacturonase 3 (PGA3) / pectinase [Arabidopsis thaliana] (TAIR:AT3G07820.1); similar to polygalacturonase, putative / pectinase, putative [Arabidopsis thaliana] (TAIR:AT3G07830.1); similar to pollen-expressed protein MF6t [Brassica juncea] (GB:ABG38467.1); similar to pollen-expressed protein MF9c [Brassica oleracea] (GB:ABG38468.1…
-1	-1	0	-1	AT5G47000	peroxidase, putative; Identical to Peroxidase 65 precursor (EC 1.11.1.7) (Atperox P65) (ATP43) (PER65) [Arabidopsis Thaliana] (GB:Q9FJR1;GB:Q8RWF3); similar to peroxidase, putative [Arabidopsis thaliana] (TAIR:AT4G17690.1); similar to peroxidase, putative [Brassica oleracea] (GB:ABD65151.1); contains InterPro domain Haem peroxidase; (InterPro:IPR010255); contains InterPro domain Haem peroxidase, …
-1	0	0	0	AT5G46940	invertase/pectin methylesterase inhibitor family protein; similar to invertase/pectin methylesterase inhibitor family protein [Arabidopsis thaliana] (TAIR:AT5G46930.1); similar to seed specific protein Bn15D12A [Brassica napus] (GB:AAP37968.1); contains InterPro domain Plant invertase/pectin methylesterase inhibitor; (InterPro:IPR007186); contains InterPro domain Pectinesterase inhibitor; (InterP…
-1	0	0	-1	AT5G46770	unknown protein
-1	0	-1	0	AT5G46200	similar to unknown protein [Arabidopsis thaliana] (TAIR:AT4G17860.1); similar to Protein of unknown function DUF239, plant [Medicago truncatula] (GB:ABE93923.1); similar to Os07g0205500 [Oryza sativa (japonica cultivar-group)] (GB:NP_001059148.1); similar to Os07g0573400 [Oryza sativa (japonica cultivar-group)] (GB:NP_001060067.1); contains InterPro domain Protein of unknown function DUF239, plan…
-1	0	0	0	AT5G44300	dormancy/auxin associated family protein; similar to dormancy/auxin associated family protein [Arabidopsis thaliana] (TAIR:AT2G33830.2); similar to auxin-repressed protein [Elaeagnus umbellata] (GB:AAC62104.2); contains InterPro domain Dormancyauxin associated; (InterPro:IPR008406)
-1	0	0	0	AT5G42760	similar to hypothetical protein [Oryza sativa (japonica cultivar-group)] (GB:AAN65019.1); contains InterPro domain O-methyltransferase, N-terminal; (InterPro:IPR003455); contains InterPro domain Protein of unknown function Mtu_121; (InterPro:IPR011610)
-1	0	0	0	AT5G42170	family II extracellular lipase, putative; similar to carboxylic ester hydrolase/ lipase [Arabidopsis thaliana] (TAIR:AT1G59406.1); similar to carboxylic ester hydrolase/ lipase [Arabidopsis thaliana] (TAIR:AT1G59030.1); similar to Lipolytic enzyme, G-D-S-L [Medicago truncatula] (GB:ABE88957.1); contains InterPro domain Lipolytic enzyme, G-D-S-L; (InterPro:IPR001087)
-1	0	0	0	AT5G40350	NA
-1	-1	0	-1	AT5G39880	similar to unknown protein [Arabidopsis thaliana] (TAIR:AT3G28750.1)
-1	0	0	0	AT5G37260	NA
-1	0	0	0	AT5G18670	NA
-1	0	0	0	AT5G17300	myb family transcription factor; similar to myb family transcription factor [Arabidopsis thaliana] (TAIR:AT5G37260.1); similar to putative At5g37260 [Lycopersicon peruvianum] (GB:AAX44338.1); contains InterPro domain Homeodomain-related; (InterPro:IPR012287); contains InterPro domain Homeodomain-like; (InterPro:IPR009057); contains InterPro domain Myb-like DNA-binding region, SHAQKYF class; (Inte…
-1	-1	0	-1	AT5G14380	AGP6 (ARABINOGALACTAN PROTEINS 6); Identical to Classical arabinogalactan protein 6 precursor (AGP6) [Arabidopsis Thaliana] (GB:Q9LY91;GB:Q9XFR4); similar to AGP11 (ARABINOGALACTAN PROTEIN 11) [Arabidopsis thaliana] (TAIR:AT3G01700.1); similar to arabinogalactan protein [Brassica napus] (GB:AAC37509.1)
-1	0	0	0	AT5G13990	NA
-1	-1	0	-1	AT5G12000	kinase; similar to protein kinase family protein [Arabidopsis thaliana] (TAIR:AT5G26150.1); similar to kinase [Arabidopsis thaliana] (TAIR:AT2G24370.1); similar to protein kinase family protein [Arabidopsis thaliana] (TAIR:AT4G31230.1); similar to Protein kinase; UspA [Medicago truncatula] (GB:ABE79207.1); similar to Protein kinase; UspA [Medicago truncatula] (GB:ABE79205.1); similar to serine th…
-1	-1	-1	-1	AT5G07420	pectinesterase family protein; similar to pectinesterase family protein [Arabidopsis thaliana] (TAIR:AT5G07430.1); similar to pectin methylesterase allergenic protein [Salsola kali] (GB:AAX11262.1); contains InterPro domain Virulence factor, pectin lyase fold; (InterPro:IPR011050); contains InterPro domain Pectinesterase; (InterPro:IPR000070)
-1	-1	0	-1	AT5G07430	pectinesterase family protein; similar to pectinesterase family protein [Arabidopsis thaliana] (TAIR:AT5G07420.1); similar to pectin methylesterase allergenic protein [Salsola kali] (GB:AAX11262.1); contains InterPro domain Virulence factor, pectin lyase fold; (InterPro:IPR011050); contains InterPro domain Pectinesterase; (InterPro:IPR000070)
-1	0	0	0	AT5G07010	NA
-1	0	0	0	AT5G03590	GDSL-motif lipase/hydrolase protein-related; similar to GDSL-motif lipase/hydrolase family protein [Arabidopsis thaliana] (TAIR:AT5G03600.1); similar to GDSL-lipase -like [Oryza sativa (japonica cultivar-group)] (GB:BAD46208.1); similar to Os09g0567800 [Oryza sativa (japonica cultivar-group)] (GB:NP_001063965.1); contains InterPro domain Lipolytic enzyme, G-D-S-L; (InterPro:IPR001087)
-1	-1	0	-1	AT3G62640	similar to unknown protein [Arabidopsis thaliana] (TAIR:AT2G47480.1); similar to hypothetical protein MtrDRAFT_AC145329g26v1 [Medicago truncatula] (GB:ABE91000.1)
-1	-1	0	-1	AT3G62710	glycosyl hydrolase family 3 protein; similar to glycosyl hydrolase family 3 protein [Arabidopsis thaliana] (TAIR:AT5G20950.2); similar to glycosyl hydrolase family 3 protein [Arabidopsis thaliana] (TAIR:AT5G20940.1); similar to glycosyl hydrolase family 3 protein [Arabidopsis thaliana] (TAIR:AT5G04885.1); similar to exoglucanase precursor [Zea mays] (GB:AAF79936.1); similar to beta-D-glucosidase …
-1	-1	0	-1	AT3G62180	invertase/pectin methylesterase inhibitor family protein; similar to invertase/pectin methylesterase inhibitor family protein [Arabidopsis thaliana] (TAIR:AT2G47050.1); similar to pollen development related protein [Brassica rapa subsp. chinensis] (GB:ABC25451.1); contains InterPro domain Plant invertase/pectin methylesterase inhibitor; (InterPro:IPR007186); contains InterPro domain Pectinesteras…
-1	-1	-1	-1	AT3G62230	F-box family protein; similar to F-box family protein [Arabidopsis thaliana] (TAIR:AT5G54820.1); similar to Cyclin-like F-box; FBD [Medicago truncatula] (GB:ABE85825.1); contains InterPro domain Cyclin-like F-box; (InterPro:IPR001810)
-1	-1	0	-1	AT3G61160	NA
-1	0	0	0	AT3G61230	LIM domain-containing protein; similar to LIM domain-containing protein [Arabidopsis thaliana] (TAIR:AT2G45800.1); similar to LIM domain protein PLIM2a [Populus tremula x Populus alba] (GB:ABK58466.1); contains InterPro domain LIM, zinc-binding; (InterPro:IPR001781)
-1	-1	0	-1	AT3G54800	pleckstrin homology (PH) domain-containing protein / lipid-binding START domain-containing protein; similar to pleckstrin homology (PH) domain-containing protein / lipid-binding START domain-containing protein [Arabidopsis thaliana] (TAIR:AT2G28320.1); similar to unknown protein [Oryza sativa (japonica cultivar-group)] (GB:AAK21344.1); contains InterPro domain Protein of unknown function DUF1336;…
-1	0	0	0	AT3G53080	galactose-binding lectin family protein; similar to galactose-binding lectin family protein [Arabidopsis thaliana] (TAIR:AT3G53050.1); similar to D-galactoside/L-rhamnose binding SUEL lectin; Integrase, catalytic re (GB:ABE79888.1); contains InterPro domain Glycoside hydrolase, family 35; (InterPro:IPR001944); contains InterPro domain D-galactoside/L-rhamnose binding SUEL lectin; (InterPro:IPR000…
-1	-1	0	-1	AT3G52620	unknown protein
-1	0	0	0	AT3G51610	similar to Os05g0168400 [Oryza sativa (japonica cultivar-group)] (GB:NP_001054754.1)
-1	0	0	0	AT3G51070	dehydration-responsive protein-related; similar to dehydration-responsive protein-related [Arabidopsis thaliana] (TAIR:AT5G64030.1); similar to dehydration-responsive protein-related [Arabidopsis thaliana] (TAIR:AT1G29470.2); similar to dehydration-responsive protein-related [Arabidopsis thaliana] (TAIR:AT2G34300.2); similar to dehydration-responsive protein, putative [Oryza sativa (japonica cult…
-1	-1	0	-1	AT3G43120	auxin-responsive protein-related; similar to auxin-responsive protein, putative / small auxin up RNA (SAUR_B) [Arabidopsis thaliana] (TAIR:AT5G20810.1); similar to auxin-regulated protein [Phaseolus vulgaris] (GB:AAN65371.1); contains InterPro domain Auxin responsive SAUR protein; (InterPro:IPR003676)
-1	0	0	0	AT4G39670	similar to ACD11 (ACCELERATED CELL DEATH 11) [Arabidopsis thaliana] (TAIR:AT2G34690.1); similar to Os03g0710700 [Oryza sativa (japonica cultivar-group)] (GB:NP_001051050.1); similar to expressed protein [Oryza sativa (japonica cultivar-group)] (GB:ABF98504.1); contains domain GLYCOLIPID TRANSFER PROTEIN-RELATED (PTHR10219)
-1	-1	0	-1	AT4G39110	protein kinase family protein; similar to protein kinase family protein [Arabidopsis thaliana] (TAIR:AT5G54380.1); similar to protein kinase family protein [Arabidopsis thaliana] (TAIR:AT5G61350.1); similar to protein kinase family protein [Arabidopsis thaliana] (TAIR:AT2G21480.1); similar to Protein kinase [Medicago truncatula] (GB:ABE93789.1); similar to putative protein kinase [Oryza sativa (j…
-1	0	0	0	AT4G35670	glycoside hydrolase family 28 protein / polygalacturonase (pectinase) family protein; similar to glycoside hydrolase family 28 protein / polygalacturonase (pectinase) family protein [Arabidopsis thaliana] (TAIR:AT5G27530.1); similar to PGN [Glycine max] (GB:AAY21049.1); contains InterPro domain Virulence factor, pectin lyase fold; (InterPro:IPR011050); contains InterPro domain Glycoside hydrolase…
-1	0	0	0	AT4G35700	zinc finger (C2H2 type) family protein; similar to zinc finger (C2H2 type) family protein [Arabidopsis thaliana] (TAIR:AT4G35610.1); contains InterPro domain Zinc finger, C2H2-type; (InterPro:IPR007087)
-1	-1	0	-1	AT4G35010	putative beta-galactosidase (BGAL11 gene)
-1	0	0	0	AT4G34510	Encodes a very-long-chain fatty acid elongase which is involved in the critical fatty acid elongation process in wax biosynthesis.
-1	-1	0	-1	AT4G30140	GDSL-motif lipase/hydrolase family protein; similar to GDSL-motif lipase/hydrolase family protein [Arabidopsis thaliana] (TAIR:AT2G19050.1); similar to GDSL-lipase 1 [Capsicum annuum] (GB:AAZ23955.1); contains InterPro domain Lipolytic enzyme, G-D-S-L; (InterPro:IPR001087)
-1	-1	0	-1	AT4G28280	similar to unknown protein [Arabidopsis thaliana] (TAIR:AT2G20700.1); similar to GPI-anchored protein [Vigna radiata] (GB:BAA34247.1); similar to Os02g0721700 [Oryza sativa (japonica cultivar-group)] (GB:NP_001047962.1)
-1	-1	0	-1	AT4G27580	similar to unknown protein [Arabidopsis thaliana] (TAIR:AT5G54095.1)
-1	-1	0	-1	AT4G25780	pathogenesis-related protein, putative; similar to allergen V5/Tpx-1-related family protein [Arabidopsis thaliana] (TAIR:AT5G57625.1); similar to Allergen V5/Tpx-1 related [Medicago truncatula] (GB:ABE83411.1); contains InterPro domain Ves allergen; (InterPro:IPR002413); contains InterPro domain Allergen V5/Tpx-1 related; (InterPro:IPR001283)
-1	-1	0	-1	AT4G24640	Encodes AppB protein (AppB1).
-1	0	0	0	AT4G20780	calcium-binding protein, putative; similar to calcium-binding protein, putative [Arabidopsis thaliana] (TAIR:AT5G44460.1); similar to putative calmodulin-like protein [Populus x canadensis] (GB:CAG27612.1); contains InterPro domain EF-Hand type; (InterPro:IPR011992); contains InterPro domain Calcium-binding EF-hand; (InterPro:IPR002048)
-1	-1	0	-1	AT4G18395	unknown protein
-1	0	-1	0	AT4G13230	late embryogenesis abundant domain-containing protein / LEA domain-containing protein; similar to late embryogenesis abundant domain-containing protein / LEA domain-containing protein [Arabidopsis thaliana] (TAIR:AT1G72100.1); similar to late embryogenesis abundant protein [Picea glauca] (GB:AAA85367.1); contains InterPro domain Late embryogenesis abundant protein; (InterPro:IPR004238)
-1	0	0	0	AT4G11030	long-chain-fatty-acid--CoA ligase, putative / long-chain acyl-CoA synthetase, putative; similar to long-chain-fatty-acid--CoA ligase / long-chain acyl-CoA synthetase [Arabidopsis thaliana] (TAIR:AT4G23850.1); similar to LACS2 (LONG-CHAIN ACYL-COA SYNTHETASE 2) [Arabidopsis thaliana] (TAIR:AT1G49430.1); similar to long-chain-fatty-acid--CoA ligase, putative / long-chain acyl-CoA synthetase, putati…
-1	0	0	0	AT4G10440	dehydration-responsive family protein; similar to dehydration-responsive family protein [Arabidopsis thaliana] (TAIR:AT1G26850.2); similar to dehydration-responsive family protein [Arabidopsis thaliana] (TAIR:AT2G45750.1); similar to dehydration-responsive family protein [Arabidopsis thaliana] (TAIR:AT1G33170.1); similar to dehydration-responsive protein-like [Oryza sativa (japonica cultivar-grou…
-1	-1	0	-1	AT4G04930	DES-1-like transmembrane protein.
-1	-1	0	-1	AT4G03290	calcium-binding protein, putative; similar to calcium-binding protein, putative [Arabidopsis thaliana] (TAIR:AT1G05990.1); similar to calcium-binding protein [Lotus japonicus] (GB:CAB63264.3); contains InterPro domain EF-Hand type; (InterPro:IPR011992); contains InterPro domain Calcium-binding EF-hand; (InterPro:IPR002048)
-1	-1	0	-1	AT4G02380	NA
-1	-1	0	-1	AT4G02250	invertase/pectin methylesterase inhibitor family protein; similar to invertase/pectin methylesterase inhibitor family protein [Arabidopsis thaliana] (TAIR:AT1G55770.1); similar to Pectinesterase inhibitor [Medicago truncatula] (GB:ABE88377.1); contains InterPro domain Plant invertase/pectin methylesterase inhibitor; (InterPro:IPR007186); contains InterPro domain Pectinesterase inhibitor; (InterPr…
-1	0	0	0	AT1G19890	NA
-1	-1	0	-1	AT2G33420	similar to unknown protein [Arabidopsis thaliana] (TAIR:AT2G25800.1); similar to unknown protein [Arabidopsis thaliana] (TAIR:AT2G20010.2); similar to unknown protein [Arabidopsis thaliana] (TAIR:AT1G04470.1); similar to hypothetical protein LOC_Os03g04560 [Oryza sativa (japonica cultivar-group)] (GB:ABF93881.1); similar to expressed protein [Oryza sativa (japonica cultivar-group)] (GB:AAP54227.2…
-1	-1	0	-1	AT3G06260	Encodes a protein with putative galacturonosyltransferase activity.
-1	0	0	0	AT1G75300	encodes a protein whose sequence is similar to an isoflavone reductase
-1	0	1	0	AT3G19550	similar to expressed protein [Oryza sativa (japonica cultivar-group)] (GB:ABA98694.1); similar to Os12g0507700 [Oryza sativa (japonica cultivar-group)] (GB:NP_001066848.1)
-1	0	0	0	AT3G28840	similar to unknown protein [Arabidopsis thaliana] (TAIR:AT3G28780.1); similar to EBNA-1 [Human herpesvirus 4] (GB:ABB89251.1); contains InterPro domain Protein of unknown function DUF1216; (InterPro:IPR009605)
-1	-1	0	-1	AT3G28750	similar to unknown protein [Arabidopsis thaliana] (TAIR:AT5G39880.1); contains InterPro domain Globin-like; (InterPro:IPR009050)
-1	0	0	0	AT3G28780	similar to unknown protein [Arabidopsis thaliana] (TAIR:AT3G28840.1); similar to putative lipoprotein [Burkholderia pseudomallei 1710b] (GB:YP_332515.1); contains InterPro domain Protein of unknown function DUF1216; (InterPro:IPR009605)
-1	0	0	0	AT3G19090	RNA-binding protein, putative; similar to La domain-containing protein [Arabidopsis thaliana] (TAIR:AT2G43970.1); similar to RNA-binding protein homolog [Brassica napus] (GB:AAF00075.2); contains InterPro domain RNA-binding protein Lupus La; (InterPro:IPR006630); contains InterPro domain Nucleotide-binding, alpha-beta plait; (InterPro:IPR012677); contains InterPro domain Lupus La protein; (InterP…
-1	0	0	0	AT3G22910	calcium-transporting ATPase, plasma membrane-type, putative / Ca(2+)-ATPase, putative (ACA13); Identical to Putative calcium-transporting ATPase 13, plasma membrane-type (EC 3.6.3.8) (Ca(2+)-ATPase isoform 13) (ACA13) [Arabidopsis Thaliana] (GB:Q9LIK7); similar to ACA10 (autoinhibited Ca2+ -ATPase 10), calcium-transporting ATPase/ calmodulin binding [Arabidopsis thaliana] (TAIR:AT4G29900.1); simi…
-1	-1	0	-1	AT3G13390	SKS11 (SKU5 Similar 11); copper ion binding / oxidoreductase; similar to SKS12 (SKU5 Similar 12), copper ion binding / oxidoreductase [Arabidopsis thaliana] (TAIR:AT1G55570.1); similar to SKS14 (SKU5 Similar 14), copper ion binding / oxidoreductase [Arabidopsis thaliana] (TAIR:AT1G55560.1); similar to SKS13 (SKU5 Similar 13), copper ion binding / oxidoreductase [Arabidopsis thaliana] (TAIR:AT3G13…
-1	-1	0	-1	NA	NA
-1	0	0	0	AT3G27810	NA
-1	-1	-1	0	AT3G21970	receptor-like protein kinase-related; similar to receptor-like protein kinase-related [Arabidopsis thaliana] (TAIR:AT3G29040.1); similar to Os07g0537500 [Oryza sativa (japonica cultivar-group)] (GB:NP_001059875.1); similar to serine/threonine kinase receptor precursor-like protein [Oryza sativa (japonica cultivar-group)] (GB:BAC57307.1); contains InterPro domain Protein of unknown function DUF26;…
-1	-1	0	-1	AT2G24450	fasciclin-like arabinogalactan family protein; Identical to Fasciclin-like arabinogalactan protein 3 precursor (FLA3) [Arabidopsis Thaliana] (GB:Q9ZQ23); similar to fasciclin-like arabinogalactan family protein [Arabidopsis thaliana] (TAIR:AT4G31370.1); similar to Os02g0461500 [Oryza sativa (japonica cultivar-group)] (GB:NP_001046792.1); similar to Beta-Ig-H3/fasciclin [Medicago truncatula] (GB:A…
-1	0	0	0	AT1G24620	polcalcin, putative / calcium-binding pollen allergen, putative; similar to calcium-binding protein, putative [Arabidopsis thaliana] (TAIR:AT1G18210.2); similar to calcium-binding pollen allergen [Arachis hypogaea] (GB:AAZ20284.1); contains InterPro domain EF-Hand type; (InterPro:IPR011992); contains InterPro domain Calcium-binding EF-hand; (InterPro:IPR002048); contains InterPro domain Flagellar…
-1	-1	0	-1	NA	NA
-1	0	0	0	AT3G12660	fasciclin-like arabinogalactan-protein, family (FLA14)
-1	-1	0	-1	AT3G25165	Member of a diversely expressed predicted peptide family showing sequence similarity to tobacco Rapid Alkalinization Factor (RALF), and is believed to play an essential role in the physiology of Arabidopsis. Consists of a single exon and is characterized by a conserved C-terminal motif and N-terminal signal peptide.
-1	-1	0	-1	AT3G25170	Member of a diversely expressed predicted peptide family showing sequence similarity to tobacco Rapid Alkalinization Factor (RALF), and is believed to play an essential role in the physiology of Arabidopsis. Consists of a single exon and is characterized by a conserved C-terminal motif and N-terminal signal peptide.
-1	-1	0	-1	AT3G21700	NA
-1	-1	-1	-1	AT3G20865	Encodes a putative arabinogalactan-protein (AGP40).
-1	0	0	0	AT3G21180	NA
-1	-1	0	-1	AT3G26110	similar to BCP1 (Brassica campestris pollen protein 1) [Arabidopsis thaliana] (TAIR:AT1G24520.1); similar to Anther-specific protein BCP1 (GB:P41507); contains InterPro domain Virulence factor, pectin lyase fold; (InterPro:IPR011050)
-1	-1	0	-1	AT3G21570	similar to Os01g0384800 [Oryza sativa (japonica cultivar-group)] (GB:NP_001043098.1)
-1	0	0	0	AT3G27810	NA
-1	-1	0	-1	AT3G26860	similar to self-incompatibility protein-related [Arabidopsis thaliana] (TAIR:AT3G27680.1); similar to self-incompatibility protein-related [Arabidopsis thaliana] (TAIR:AT3G26870.1); contains InterPro domain Plant self-incompatibility S1; (InterPro:IPR010264)
-1	0	0	-1	AT3G16040	similar to unknown protein [Arabidopsis thaliana] (TAIR:AT1G15270.1); similar to conserved hypothetical protein [Medicago truncatula] (GB:ABE77733.1)
-1	0	0	0	AT3G17220	NA
-1	0	0	0	AT3G02380	NA
-1	-1	0	0	AT3G02480	ABA-responsive protein-related; similar to unknown protein [Arabidopsis thaliana] (TAIR:AT5G38760.1); similar to hypothetical protein [Cleome spinosa] (GB:ABD96872.1); contains InterPro domain Late embryogenesis abundant protein; (InterPro:IPR004238)
-1	0	0	0	AT3G05960	NA
-1	-1	0	-1	AT3G07820	polygalacturonase 3 (PGA3) / pectinase; similar to polygalacturonase, putative / pectinase, putative [Arabidopsis thaliana] (TAIR:AT3G07840.1); similar to polygalacturonase, putative / pectinase, putative [Arabidopsis thaliana] (TAIR:AT3G07830.1); similar to polygalacturonase, putative / pectinase, putative [Arabidopsis thaliana] (TAIR:AT5G48140.1); similar to pollen-expressed protein MF9c [Brass…
-1	0	0	0	AT3G07830	polygalacturonase, putative / pectinase, putative; similar to polygalacturonase 3 (PGA3) / pectinase [Arabidopsis thaliana] (TAIR:AT3G07820.1); similar to polygalacturonase, putative / pectinase, putative [Arabidopsis thaliana] (TAIR:AT3G07840.1); similar to polygalacturonase, putative / pectinase, putative [Arabidopsis thaliana] (TAIR:AT5G48140.1); similar to pollen-expressed protein MF9c [Brass…
-1	0	0	0	AT3G07840	polygalacturonase, putative / pectinase, putative; similar to polygalacturonase 3 (PGA3) / pectinase [Arabidopsis thaliana] (TAIR:AT3G07820.1); similar to polygalacturonase, putative / pectinase, putative [Arabidopsis thaliana] (TAIR:AT3G07830.1); similar to Polygalacturonase precursor (PG) (Pectinase) (GB:P35337); similar to putative pollen polygalacturonase [Brassica oleracea] (GB:AAM74219.1); …
-1	-1	0	-1	AT3G05930	germin-like protein (GLP8)
-1	-1	0	-1	AT3G05610	pectinesterase family protein; similar to pectinesterase family protein [Arabidopsis thaliana] (TAIR:AT5G27870.1); similar to Pectinesterase; Pectinesterase inhibitor [Medicago truncatula] (GB:ABE85690.1); contains InterPro domain Virulence factor, pectin lyase fold; (InterPro:IPR011050); contains InterPro domain Plant invertase/pectin methylesterase inhibitor; (InterPro:IPR007186); contains Inte…
-1	0	0	0	AT3G09930	GDSL-motif lipase/hydrolase family protein; similar to GDSL-motif lipase/hydrolase family protein [Arabidopsis thaliana] (TAIR:AT5G03610.1); similar to GDSL-lipase -like [Oryza sativa (japonica cultivar-group)] (GB:BAD46208.1); similar to Os09g0567800 [Oryza sativa (japonica cultivar-group)] (GB:NP_001063965.1); contains InterPro domain Lipolytic enzyme, G-D-S-L; (InterPro:IPR001087)
-1	0	0	0	AT3G10460	self-incompatibility protein-related; similar to unknown protein [Arabidopsis thaliana] (TAIR:AT5G04347.1); contains InterPro domain Plant self-incompatibility S1; (InterPro:IPR010264)
-1	-1	-1	-1	AT3G03430	polcalcin, putative / calcium-binding pollen allergen, putative; Identical to Probable calcium-binding protein At3g03430 [Arabidopsis Thaliana] (GB:Q9SRP7); similar to polcalcin, putative / calcium-binding pollen allergen, putative [Arabidopsis thaliana] (TAIR:AT5G17480.1); similar to Polcalcin Bra n 2 (Calcium-binding pollen allergen Bra n 2) (GB:P69198); contains InterPro domain EF-Hand type; (…
-1	-1	0	-1	AT3G01700	NA
-1	-1	-1	-1	AT3G01250	unknown protein
-1	-1	0	-1	AT3G01240	similar to unknown protein [Arabidopsis thaliana] (TAIR:AT3G01230.1)
-1	-1	0	-1	AT3G01270	pectate lyase family protein; Identical to Probable pectate lyase 7 precursor (EC 4.2.2.2) [Arabidopsis Thaliana] (GB:Q9SRH4;GB:Q8LGC8); similar to pectate lyase family protein [Arabidopsis thaliana] (TAIR:AT5G15110.1); similar to Pectate lyase, N-terminal; Pectolytic enzyme, Pectin lyase fold [Medicago truncatula] (GB:ABE84460.1); contains InterPro domain Virulence factor, pectin lyase fold; (In…
-1	0	0	0	AT3G11430	NA
-1	-1	0	-1	AT1G18990	similar to unknown protein [Arabidopsis thaliana] (TAIR:AT1G74830.1); similar to Os10g0414800 [Oryza sativa (japonica cultivar-group)] (GB:NP_001064597.1); similar to Protein of unknown function, DUF593, putative [Oryza sativa (japonica cultivar-group)] (GB:AAX95673.1); similar to Os01g0775200 [Oryza sativa (japonica cultivar-group)] (GB:NP_001044407.1); contains InterPro domain Protein of unknow…
-1	-1	0	-1	AT1G35310	Bet v I allergen family protein; Identical to MLP-like protein 168 (MLP168) [Arabidopsis Thaliana] (GB:Q9C7I3); similar to Bet v I allergen family protein [Arabidopsis thaliana] (TAIR:AT1G35260.1); similar to major latex-like protein [Prunus persica] (GB:AAK14060.1); contains InterPro domain Bet v I allergen; (InterPro:IPR000916)
-1	0	0	0	AT1G72260	NA
-1	-1	-1	-1	AT1G68110	epsin N-terminal homology (ENTH) domain-containing protein / clathrin assembly protein-related; Identical to Putative clathrin assembly protein At1g68110 [Arabidopsis Thaliana] (GB:Q9C9X5); similar to epsin N-terminal homology (ENTH) domain-containing protein / clathrin assembly protein-related [Arabidopsis thaliana] (TAIR:AT1G25240.1); similar to Os09g0449500 [Oryza sativa (japonica cultivar-gro…
-1	0	0	0	AT1G68750	NA
-1	0	0	0	AT1G79910	similar to unknown protein [Arabidopsis thaliana] (TAIR:AT1G52315.1); similar to hypothetical protein [Oryza sativa (japonica cultivar-group)] (GB:BAD46051.1); similar to Os02g0159200 [Oryza sativa (japonica cultivar-group)] (GB:NP_001045961.1); contains InterPro domain Protein of unknown function DUF292, eukaryotic; (InterPro:IPR005061)
-1	-1	0	-1	AT1G70540	EDA24 (embryo sac development arrest 24); pectinesterase inhibitor; similar to invertase/pectin methylesterase inhibitor family protein [Arabidopsis thaliana] (TAIR:AT1G23350.1); similar to pectin methylesterase inhibitor [Brassica oleracea var. botrytis] (GB:AAZ20131.1); contains InterPro domain Plant invertase/pectin methylesterase inhibitor; (InterPro:IPR007186); contains InterPro domain Pecti…
-1	0	0	0	AT1G63930	similar to unknown protein [Arabidopsis thaliana] (TAIR:AT4G23530.1); similar to Protein of unknown function DUF793 [Medicago truncatula] (GB:ABE83157.1); contains InterPro domain Protein of unknown function DUF793; (InterPro:IPR008511)
-1	0	0	0	AT1G74000	encodes a protein similar to strictosidine synthase, which is involved in the production of monoterpene indole alkaloids. This gene belongs to a family of 13 members in Arabidopsis.
-1	0	0	0	AT1G11080	SCPL31 (serine carboxypeptidase-like 31); serine carboxypeptidase; similar to SCPL30 (serine carboxypeptidase-like 30), serine carboxypeptidase [Arabidopsis thaliana] (TAIR:AT4G15100.1); similar to serine carboxypeptidase S10 family protein [Arabidopsis thaliana] (TAIR:AT1G61130.1); similar to Os01g0332500 [Oryza sativa (japonica cultivar-group)] (GB:NP_001042932.1); similar to Os05g0158500 [Oryz…
-1	0	0	0	AT1G51490	glycosyl hydrolase family 1 protein; similar to glycosyl hydrolase family 1 protein [Arabidopsis thaliana] (TAIR:AT1G47600.1); similar to glycosyl hydrolase family 1 protein [Arabidopsis thaliana] (TAIR:AT1G51470.1); similar to Glycoside hydrolase, family 1 [Medicago truncatula] (GB:ABE85996.1); contains InterPro domain Glycoside hydrolase, family 1; (InterPro:IPR001360)
-1	0	0	0	AT1G51410	similar to Eucalyptus gunnii alcohol dehydrogenase of unknown physiological function (GI:1143445), apple tree, PIR:T16995; NOT a cinnamyl-alcohol dehydrogenase
-1	-1	0	0	AT1G19500	similar to unknown protein [Arabidopsis thaliana] (TAIR:AT2G35765.1)
-1	-1	-1	-1	AT1G29140	pollen Ole e 1 allergen and extensin family protein; similar to pollen Ole e 1 allergen and extensin family protein [Arabidopsis thaliana] (TAIR:AT5G45880.1); similar to Olee1-like protein precursor (GB:O49813); contains InterPro domain Pollen Ole e 1 allergen and extensin; (InterPro:IPR006041)
-1	0	0	0	AT1G26480	NA
-1	-1	0	-1	AT1G14420	AT59 (Arabidopsis homolog of tomato LAT59); lyase/ pectate lyase; Identical to Probable pectate lyase 3 precursor (EC 4.2.2.2) (Pectate lyase A2) (AT59) [Arabidopsis Thaliana] (GB:Q9M9S2;GB:O23665); similar to pectate lyase family protein [Arabidopsis thaliana] (TAIR:AT2G02720.1); similar to Probable pectate lyase P59 precursor (GB:P15722); contains InterPro domain Virulence factor, pectin lyase …
-1	0	0	0	AT1G71680	amino acid permease; similar to LHT2 (LYSINE HISTIDINE TRANSPORTER 2), amino acid permease [Arabidopsis thaliana] (TAIR:AT1G24400.1); similar to Os08g0127100 [Oryza sativa (japonica cultivar-group)] (GB:NP_001060901.1); similar to histidine amino acid transporter [Oryza sativa (indica cultivar-group)] (GB:CAD89802.1); contains InterPro domain Amino acid/polyamine transporter II; (InterPro:IPR0024…
-1	-1	-1	-1	AT1G80660	NA
-1	-1	0	-1	AT1G35490	bZIP family transcription factor; similar to DNA binding / transcription factor [Arabidopsis thaliana] (TAIR:AT1G58110.2); similar to Eukaryotic transcription factor, DNA-binding [Medicago truncatula] (GB:ABE89685.1); contains domain no description (G3D.1.20.5.170)
-1	-1	0	-1	AT1G52680	late embryogenesis abundant protein-related / LEA protein-related
-1	0	0	0	AT1G72960	root hair defective 3 GTP-binding (RHD3) family protein; similar to root hair defective 3 GTP-binding (RHD3) family protein [Arabidopsis thaliana] (TAIR:AT5G45160.1); similar to RHD3 (ROOT HAIR DEFECTIVE 3) [Arabidopsis thaliana] (TAIR:AT3G13870.1); similar to root hair defective 3 GTP-binding protein [Triticum aestivum] (GB:AAS67855.2); similar to Os01g0575000 [Oryza sativa (japonica cultivar-gr…
-1	0	0	0	AT1G11250	NA
-1	0	0	0	AT1G62760	invertase/pectin methylesterase inhibitor family protein; similar to invertase/pectin methylesterase inhibitor family protein [Arabidopsis thaliana] (TAIR:AT4G25260.1); similar to pectin methylesterase inhibitor isoform [Solanum phureja] (GB:ABG49144.1); contains InterPro domain Plant invertase/pectin methylesterase inhibitor; (InterPro:IPR007186); contains InterPro domain Pectinesterase inhibito…
-1	-1	0	-1	AT1G13970	similar to unknown protein [Arabidopsis thaliana] (TAIR:AT3G29180.1); similar to unknown protein [Oryza sativa (japonica cultivar-group)] (GB:AAO38509.1); similar to Os12g0577600 [Oryza sativa (japonica cultivar-group)] (GB:NP_001067115.1); similar to expressed protein [Oryza sativa (japonica cultivar-group)] (GB:ABF98316.1); contains InterPro domain Protein of unknown function DUF1336; (InterPro…
-1	-1	-1	-1	AT1G75870	unknown protein
-1	-1	0	-1	AT1G10770	invertase/pectin methylesterase inhibitor family protein; similar to invertase/pectin methylesterase inhibitor family protein [Arabidopsis thaliana] (TAIR:AT1G60760.1); similar to pectin methylesterase inhibitor [Brassica oleracea var. botrytis] (GB:AAZ20131.1); contains InterPro domain Plant invertase/pectin methylesterase inhibitor; (InterPro:IPR007186); contains InterPro domain Pectinesterase …
-1	-1	-1	-1	AT1G23350	invertase/pectin methylesterase inhibitor family protein; similar to EDA24 (embryo sac development arrest 24), pectinesterase inhibitor [Arabidopsis thaliana] (TAIR:AT1G70540.1); similar to pectin methylesterase inhibitor [Brassica oleracea var. botrytis] (GB:AAZ20131.1); contains InterPro domain Plant invertase/pectin methylesterase inhibitor; (InterPro:IPR007186); contains InterPro domain Pecti…
-1	-1	0	-1	AT1G78460	SOUL heme-binding family protein; similar to SOUL heme-binding family protein [Arabidopsis thaliana] (TAIR:AT1G17100.1); similar to Os01g0210500 [Oryza sativa (japonica cultivar-group)] (GB:NP_001042368.1); similar to novel protein (zgc:56136) [Danio rerio] (GB:CAI11708.1); contains InterPro domain SOUL heme-binding protein; (InterPro:IPR006917)
-1	-1	0	-1	AT1G54070	dormancy/auxin associated protein-related; similar to dormancy/auxin associated family protein [Arabidopsis thaliana] (TAIR:AT1G56220.1); similar to auxin-repressed protein-like protein [Nicotiana tabacum] (GB:AAO21304.1); contains InterPro domain Dormancyauxin associated; (InterPro:IPR008406)
-1	0	0	0	AT1G03050	epsin N-terminal homology (ENTH) domain-containing protein / clathrin assembly protein-related; Identical to Putative clathrin assembly protein At1g03050 [Arabidopsis Thaliana] (GB:Q9SA65); similar to epsin N-terminal homology (ENTH) domain-containing protein / clathrin assembly protein-related [Arabidopsis thaliana] (TAIR:AT4G02650.1); similar to putative clathrin assembly protein [Oryza sativa …
-1	-1	0	-1	AT2G31500	member of Calcium Dependent Protein Kinase
-1	0	0	0	AT2G22180	hydroxyproline-rich glycoprotein family protein; similar to hydroxyproline-rich glycoprotein family protein [Arabidopsis thaliana] (TAIR:AT4G39745.1); similar to Harpin-induced 1 [Medicago truncatula] (GB:ABE82616.1); contains InterPro domain Harpin-induced 1; (InterPro:IPR010847)
-1	0	0	0	AT2G04675	contains domain Scorpion toxin-like (SSF57095)
-1	-1	0	0	AT2G13570	CCAAT-box binding transcription factor, putative; Identical to Nuclear transcription factor Y subunit B-7 (AtNF-YB-7) (NFYB7) [Arabidopsis Thaliana] (GB:Q9SIT9); similar to CCAAT-box binding transcription factor subunit B (NF-YB) (HAP3 ) (AHAP3) family [Arabidopsis thaliana] (TAIR:AT4G14540.1); similar to putative CCAAT-binding transcription factor, chain A [Dictyostelium discoideum AX4] (GB:XP_6…
-1	0	0	0	AT2G04460	similar to unknown protein [Arabidopsis thaliana] (TAIR:AT2G10090.1); similar to pol polyprotein [Citrus x paradisi] (GB:AAK70407.1)
-1	-1	0	-1	AT2G36020	abscisic acid-responsive HVA22 family protein; Identical to HVA22-like protein j (AtHVA22j) (HVA22J) [Arabidopsis Thaliana] (GB:Q8GXE9;GB:Q8LEZ1;GB:Q9SJ48); similar to abscisic acid-responsive HVA22 family protein [Arabidopsis thaliana] (TAIR:AT5G42560.1); similar to TB2/DP1, HVA22 family protein, expressed [Oryza sativa (japonica cultivar-group)] (GB:ABF94986.1); contains InterPro domain TB2/DP1…
-1	0	0	0	AT1G12070	Rho GDP-dissociation inhibitor family protein; similar to Rho GDP-dissociation inhibitor family protein [Arabidopsis thaliana] (TAIR:AT1G62450.1); similar to Rho GDP dissociation inhibitor 2 [Medicago truncatula] (GB:CAF02296.1); contains InterPro domain RHO protein GDP dissociation inhibitor; (InterPro:IPR000406)
-1	0	0	-1	AT1G61680	NA
-1	-1	0	-1	AT1G04540	C2 domain-containing protein; similar to C2 domain-containing protein [Arabidopsis thaliana] (TAIR:AT2G33320.1); similar to C2 calcium/lipid-binding re (GB:ABE92950.1); contains InterPro domain C2; (InterPro:IPR000008); contains InterPro domain C2 calcium/lipid-binding region, CaLB; (InterPro:IPR008973)
-1	0	0	0	AT1G04670	unknown protein
-1	0	0	0	AT1G65480	FT, together with LFY, promotes flowering and is antagonistic with its homologous gene, TERMINAL FLOWER1 (TFL1). FT is expressed in leaves and is induced by long day treatment. Either the FT mRNA or protein is translocated to the shoot apex where it induces its own expression. FT is a target of CO and acts upstream of SOC1.
-1	-1	0	-1	AT1G24520	Male fertility gene acting on tapetum and microspore
-1	-1	-1	-1	AT1G55570	SKS12 (SKU5 Similar 12); copper ion binding / oxidoreductase; similar to SKS14 (SKU5 Similar 14), copper ion binding / oxidoreductase [Arabidopsis thaliana] (TAIR:AT1G55560.1); similar to SKS13 (SKU5 Similar 13), copper ion binding / oxidoreductase [Arabidopsis thaliana] (TAIR:AT3G13400.1); similar to SKS11 (SKU5 Similar 11), copper ion binding / oxidoreductase [Arabidopsis thaliana] (TAIR:AT3G13…
-1	-1	0	0	AT2G28355	LCR5 (Low-molecular-weight cysteine-rich 5); Identical to Low-molecular-weight cysteine-rich protein LCR5 precursor (LCR5) [Arabidopsis Thaliana] (GB:Q8S8H3;GB:P82720;GB:Q8LGD4); similar to LCR14 (Low-molecular-weight cysteine-rich 14) [Arabidopsis thaliana] (TAIR:AT2G25344.1); similar to Putative low-molecular-weight cysteine-rich protein LCR32 precursor (GB:P82747); contains InterPro domain S l…
-1	0	0	-1	AT2G13350	C2 domain-containing protein; similar to C2 domain-containing protein [Arabidopsis thaliana] (TAIR:AT2G33320.1); similar to C2 calcium/lipid-binding re (GB:ABE92950.1); contains InterPro domain C2; (InterPro:IPR000008); contains InterPro domain C2 calcium/lipid-binding region, CaLB; (InterPro:IPR008973)
-1	0	0	0	AT2G18340	late embryogenesis abundant domain-containing protein / LEA domain-containing protein; similar to late embryogenesis abundant domain-containing protein / LEA domain-containing protein [Arabidopsis thaliana] (TAIR:AT4G36600.1); similar to PvLEA1 protein [Polypedilum vanderplanki] (GB:BAE92616.1); contains InterPro domain Late embryogenesis abundant protein; (InterPro:IPR004238)
-1	-1	0	-1	AT2G16730	putative beta-galactosidase (BGAL13 gene)
-1	0	0	0	AT2G15535	LCR10 (Low-molecular-weight cysteine-rich 10); Identical to Putative low-molecular-weight cysteine-rich protein LCR10 precursor (LCR10) [Arabidopsis Thaliana] (GB:Q8S8H9;GB:P82725); contains InterPro domain S locus-related glycoprotein 1 binding pollen coat; (InterPro:IPR010851)
-1	-1	-1	0	AT2G07560	NA
-1	-1	-1	-1	AT2G18470	protein kinase family protein; similar to ATPERK1 (PROLINE EXTENSIN-LIKE RECEPTOR KINASE 1), ATP binding / protein kinase [Arabidopsis thaliana] (TAIR:AT3G24550.1); similar to protein kinase family protein [Arabidopsis thaliana] (TAIR:AT3G18810.1); similar to protein kinase family protein [Arabidopsis thaliana] (TAIR:AT4G34440.1); similar to receptor protein kinase PERK1 [Brassica napus] (GB:AAK2…
-1	0	0	0	AT2G24210	TPS10 (TERPENE SYNTHASE 10); myrcene/(E)-beta-ocimene synthase; similar to ATTPS-CIN (TERPENE SYNTHASE-LIKE SEQUENCE-1,8-CINEOLE), myrcene/(E)-beta-ocimene synthase [Arabidopsis thaliana] (TAIR:AT3G25830.1); similar to myrcene/ocimene synthase, putative [Arabidopsis thaliana] (TAIR:AT3G25810.1); similar to ATTPS-CIN (TERPENE SYNTHASE-LIKE SEQUENCE-1,8-CINEOLE), myrcene/(E)-beta-ocimene synthase […
-1	-1	0	-1	AT2G02140	NA
-1	-1	0	-1	AT2G43230	serine/threonine protein kinase, putative; similar to kinase [Arabidopsis thaliana] (TAIR:AT3G59350.3); similar to protein kinase Pti1 [Glycine max] (GB:AAO92595.1); contains InterPro domain Protein kinase-like; (InterPro:IPR011009); contains InterPro domain Protein kinase; (InterPro:IPR000719); contains InterPro domain Tyrosine protein kinase, active site; (InterPro:IPR008266); contains InterPro…
-1	-1	0	-1	AT2G07040	NA
-1	-1	0	-1	AT2G23900	glycoside hydrolase family 28 protein / polygalacturonase (pectinase) family protein; similar to glycoside hydrolase family 28 protein / polygalacturonase (pectinase) family protein [Arabidopsis thaliana] (TAIR:AT3G48950.1); similar to Peptidase S26A, signal peptidase I; Glycoside hydrolase, family 28 [Medicago truncatula] (GB:ABE85310.1); contains InterPro domain Virulence factor, pectin lyase f…
-1	-1	0	-1	AT2G46210	delta-8 sphingolipid desaturase, putative; similar to delta-8 sphingolipid desaturase (SLD1) [Arabidopsis thaliana] (TAIR:AT3G61580.1); similar to Fatty acid desaturase, putative [Medicago truncatula] (GB:ABE90798.1); similar to delta-8 sphingolipid desaturase [Brassica napus] (GB:CAA11857.1); similar to delta-8 sphingolipid desaturase [Helianthus annuus] (GB:CAA60621.1); contains InterPro domain…
-1	0	0	0	AT2G25890	glycine-rich protein / oleosin; similar to OLEO1 (OLEOSIN1) [Arabidopsis thaliana] (TAIR:AT4G25140.1); similar to 15.8 kDa oleosin [Theobroma cacao] (GB:AAM46778.1); contains InterPro domain Oleosin; (InterPro:IPR000136)
-1	0	-1	0	AT2G29790	Encodes a Maternally expressed gene (MEG) family protein [pseudogene]
-1	-1	-1	-1	AT2G19770	Encodes profilin 5, originally named profilin 4 (PRO4/PFN4). Low-molecular weight, actin monomer-binding protein that regulates the organization of actin cytoskeleton. Pollen-specific plant profilin present predominantly in mature pollen and growing pollen tubes.
-1	-1	0	-1	AT2G47050	invertase/pectin methylesterase inhibitor family protein; similar to invertase/pectin methylesterase inhibitor family protein [Arabidopsis thaliana] (TAIR:AT3G62180.1); similar to Probable pectinesterase precursor (Pectin methylesterase) (PE) (GB:P41510); similar to pollen development related protein [Brassica rapa subsp. chinensis] (GB:ABC25451.1); contains InterPro domain Plant invertase/pectin…
-1	-1	-1	-1	AT2G46860	NA
-1	0	0	0	AT2G22860	NA
-1	-1	0	-1	AT2G45800	NA
-1	0	0	0	AT2G39330	jacalin lectin family protein; Identical to Myrosinase-binding protein-like At2g39330 [Arabidopsis Thaliana] (GB:O80948); similar to jacalin lectin family protein [Arabidopsis thaliana] (TAIR:AT2G39310.1); similar to myrosinase binding protein [Brassica napus] (GB:CAA70587.1); contains InterPro domain Jacalin-related lectin; (InterPro:IPR001229)
-1	0	0	0	AT2G41210	phosphatidylinositol-4-phosphate 5-kinase family protein; Identical to Phosphatidylinositol-4-phosphate 5-kinase 5 (EC 2.7.1.68) (AtPIP5K5) (1-phosphatidylinositol-4-phosphate kinase 5) (PtdIns(4)P-5-kinase 5) (Diphosphoinositide kinase 5) (PIP5K5) [Arabidopsis Thaliana] (GB:Q9SLG9); similar to phosphatidylinositol-4-phosphate 5-kinase family protein [Arabidopsis thaliana] (TAIR:AT3G56960.1); sim…
-1	0	0	0	AT2G22950	calcium-transporting ATPase, plasma membrane-type, putative / Ca2+-ATPase, putative (ACA7); Identical to Putative calcium-transporting ATPase 7, plasma membrane-type (EC 3.6.3.8) (Ca(2+)-ATPase isoform 7) (ACA7) [Arabidopsis Thaliana] (GB:O64806); similar to ACA2 (CALCIUM ATPASE 2), calmodulin binding [Arabidopsis thaliana] (TAIR:AT4G37640.1); similar to calcium-transporting ATPase, plasma membra…
-1	0	0	0	AT2G44260	similar to unknown protein [Arabidopsis thaliana] (TAIR:AT2G44230.1); similar to unknown protein [Arabidopsis thaliana] (TAIR:AT3G01880.1); similar to unknown protein [Arabidopsis thaliana] (TAIR:AT3G01870.1); similar to Protein of unknown function DUF946, plant [Medicago truncatula] (GB:ABE82110.1); contains InterPro domain Protein of unknown function DUF946, plant; (InterPro:IPR009291)
-1	0	0	0	AT2G34870	MEE26 (maternal effect embryo arrest 26); similar to proline-rich family protein [Arabidopsis thaliana] (TAIR:AT3G02670.1); similar to proline-rich protein [Brassica napus] (GB:AAT75332.1)
-1	-1	0	-1	AT2G19000	similar to glycine-rich protein [Arabidopsis thaliana] (TAIR:AT4G21620.1); similar to expressed protein [Oryza sativa (japonica cultivar-group)] (GB:ABA99958.1); contains InterPro domain Whey acidic protein, core region; (InterPro:IPR008197)
-1	0	0	0	AT2G33690	late embryogenesis abundant protein, putative / LEA protein, putative; similar to unknown protein [Arabidopsis thaliana] (TAIR:AT2G23120.1); similar to seed maturation protein PM35 [Glycine max] (GB:AAD51623.1)
-1	-1	0	-1	AT2G02720	pectate lyase family protein; Identical to Probable pectate lyase 6 precursor (EC 4.2.2.2) [Arabidopsis Thaliana] (GB:O64510); similar to AT59 (Arabidopsis homolog of tomato LAT59), lyase/ pectate lyase [Arabidopsis thaliana] (TAIR:AT1G14420.1); similar to Probable pectate lyase P59 precursor (GB:P15722); contains InterPro domain Virulence factor, pectin lyase fold; (InterPro:IPR011050); contains…
1	0	0	0	AT2G26560	NA
1	0	0	0	AT5G12270	oxidoreductase, 2OG-Fe(II) oxygenase family protein; similar to oxidoreductase, 2OG-Fe(II) oxygenase family protein [Arabidopsis thaliana] (TAIR:AT3G13610.1); similar to putative flavanone 3-hydroxylase [Oryza sativa (japonica cultivar-group)] (GB:AAL58118.1); similar to Os04g0581000 [Oryza sativa (japonica cultivar-group)] (GB:NP_001053651.1); contains InterPro domain 2OG-Fe(II) oxygenase; (Inte…
1	0	-1	1	AT4G15210	NA
1	1	0	0	AT4G14130	NA
1	0	0	0	AT4G17090	NA
1	0	0	0	AT4G15770	60S ribosome subunit biogenesis protein, putative; similar to PREDICTED: similar to MGC83122 protein [Gallus gallus] (GB:XP_414222.1); contains InterPro domain PUA; (InterPro:IPR002478)
1	0	-1	0	AT4G15200	NA
1	0	0	0	AT4G15460	glycine-rich protein; similar to glycine-rich protein [Arabidopsis thaliana] (TAIR:AT2G05440.2); similar to hypothetical protein Bcen_1918 [Burkholderia cenocepacia AU 1054] (GB:YP_621794.1); similar to hypothetical protein Bcen2424_2530 [Burkholderia cenocepacia HI2424] (GB:YP_836173.1)
1	0	0	0	AT1G26210	NA
1	0	0	0	AT5G09420	NA
1	0	0	0	AT5G09480	hydroxyproline-rich glycoprotein family protein; similar to hydroxyproline-rich glycoprotein family protein [Arabidopsis thaliana] (TAIR:AT5G09520.1); similar to Pro- and Glu-rich, PENPEV (10x); similar to Streptococcus B antigen, corresponds to Swiss-Prot Accession Number P27951 [Paramecium bursaria Chlorella virus 1] (GB:NP_048785.1)
1	0	0	0	AT5G08330	TCP family transcription factor, putative; similar to TCP family transcription factor, putative [Arabidopsis thaliana] (TAIR:AT5G23280.1); similar to unknown [Brassica rapa] (GB:ABB97033.1); contains InterPro domain TCP transcription factor; (InterPro:IPR005333)
1	0	0	0	AT4G36580	AAA-type ATPase family protein; similar to AAA-type ATPase family protein [Arabidopsis thaliana] (TAIR:AT5G16930.1); similar to AAA-type ATPase family protein [Arabidopsis thaliana] (TAIR:AT2G18330.1); similar to ATPase [Arabidopsis thaliana] (TAIR:AT3G03060.1); similar to Os02g0697600 [Oryza sativa (japonica cultivar-group)] (GB:NP_001047821.1); similar to Os02g0706500 [Oryza sativa (japonica cu…
1	0	0	0	AT5G14960	NA
1	0	0	0	AT5G25440	protein kinase family protein; similar to protein kinase family protein [Arabidopsis thaliana] (TAIR:AT5G11410.1); similar to Os06g0727400 [Oryza sativa (japonica cultivar-group)] (GB:NP_001058637.1); similar to H0409D10.5 [Oryza sativa (indica cultivar-group)] (GB:CAH66747.1); contains InterPro domain Protein kinase-like; (InterPro:IPR011009); contains InterPro domain Protein kinase; (InterPro:I…
1	0	0	0	AT5G24820	aspartyl protease family protein; similar to CDR1 (CONSTITUTIVE DISEASE RESISTANCE 1), aspartic-type endopeptidase/ pepsin A [Arabidopsis thaliana] (TAIR:AT5G33340.1); similar to Aspartic proteinase nepenthesin-1 precursor (Nepenthesin-I) (GB:Q766C3); contains InterPro domain Peptidase A1, pepsin; (InterPro:IPR001461); contains InterPro domain Peptidase aspartic, catalytic; (InterPro:IPR009007)
1	0	0	0	AT5G67390	similar to unknown protein [Arabidopsis thaliana] (TAIR:AT5G57340.1); similar to hypothetical protein MtrDRAFT_AC137703g30v2 [Medicago truncatula] (GB:ABE82530.1)
1	0	0	0	AT5G65390	AGP7 (Arabinogalactan protein 7); Identical to Classical arabinogalactan protein 7 precursor (AGP7) [Arabidopsis Thaliana] (GB:Q8LG54;GB:Q9FKQ0); similar to AGP4 (ARABINOGALACTAN-PROTEIN 4) [Arabidopsis thaliana] (TAIR:AT5G10430.1); similar to 4D11_29 [Brassica rapa subsp. pekinensis] (GB:AAZ67543.1); contains InterPro domain Glutelin; (InterPro:IPR000480)
1	0	0	0	AT5G64170	dentin sialophosphoprotein-related; similar to unknown protein [Arabidopsis thaliana] (TAIR:AT3G54500.2); similar to expressed protein [Oryza sativa (japonica cultivar-group)] (GB:ABF96328.1); similar to Os03g0387900 [Oryza sativa (japonica cultivar-group)] (GB:NP_001050262.1)
1	0	0	0	AT5G62730	proton-dependent oligopeptide transport (POT) family protein; similar to nitrate transporter, putative [Arabidopsis thaliana] (TAIR:AT1G27040.1); similar to ATNRT1:2 (NITRATE TRANSPORTER 1:2), calcium ion binding / transporter [Arabidopsis thaliana] (TAIR:AT1G69850.1); similar to putative nitrate transporter [Oryza sativa (japonica cultivar-group)] (GB:BAD86972.1); similar to Os06g0581000 [Oryza …
1	0	0	0	AT5G61620	myb family transcription factor; similar to myb family transcription factor [Arabidopsis thaliana] (TAIR:AT5G47390.1); similar to MYBR2 [Malus x domestica] (GB:AAZ20443.1); contains InterPro domain Homeodomain-related; (InterPro:IPR012287); contains InterPro domain Homeodomain-like; (InterPro:IPR009057); contains InterPro domain Myb-like DNA-binding region, SHAQKYF class; (InterPro:IPR006447); co…
1	0	0	0	AT5G61110	zinc ion binding; similar to zinc ion binding [Arabidopsis thaliana] (TAIR:AT5G61100.1); similar to PHD-finger, putative [Oryza sativa (japonica cultivar-group)] (GB:AAX96031.1); contains InterPro domain Zinc finger, FYVE/PHD-type; (InterPro:IPR011011)
1	0	0	0	AT5G60950	phytochelatin synthetase-related; Identical to COBRA-like protein 5 precursor (COBL5) [Arabidopsis Thaliana] (GB:Q9FME5;GB:Q6IDL3); similar to COB (COBRA) [Arabidopsis thaliana] (TAIR:AT5G60920.1); similar to phytochelatin synthetase-like protein [Phaseolus vulgaris] (GB:AAR13304.1); contains InterPro domain Carbohydrate-binding; (InterPro:IPR008965); contains InterPro domain Phytochelatin synthe…
1	0	1	0	AT5G57560	NA
1	0	0	0	AT5G55620	similar to unknown protein [Arabidopsis thaliana] (TAIR:AT3G09950.1); similar to Os06g0523300 [Oryza sativa (japonica cultivar-group)] (GB:NP_001057752.1); similar to unknown protein [Oryza sativa (japonica cultivar-group)] (GB:BAD45825.1)
1	0	0	0	AT5G55450	protease inhibitor/seed storage/lipid transfer protein (LTP) family protein; similar to lipid binding [Arabidopsis thaliana] (TAIR:AT5G55410.2); similar to MtN5 [Medicago truncatula] (GB:CAA75593.1); contains InterPro domain Plant lipid transfer/seed storage/trypsin-alpha amylase inhibitor; (InterPro:IPR003612)
1	0	0	0	AT5G55250	Encodes an enzyme which specifically converts IAA to its methyl ester form MelIAA. This gene belongs to the family of carboxyl methyltransferases whose members catalyze the transfer of the methyl group from S-adenosyl-L-methionine to carboxylic acid-containing substrates to form small molecule methyl esters. Expression of TCP genes is downregulated in mutant iamt1-D.
1	0	0	0	AT5G54190	light-dependent NADPH:protochlorophyllide oxidoreductase A
1	0	0	0	AT5G52640	NA
1	0	0	0	AT5G52310	NA
1	0	0	0	AT5G52380	zinc knuckle (CCHC-type) family protein; similar to zinc knuckle (CCHC-type) family protein [Arabidopsis thaliana] (TAIR:AT3G43590.1); similar to Os04g0555800 [Oryza sativa (japonica cultivar-group)] (GB:NP_001053520.1); similar to putative actin depolymerizing factor [Sorghum bicolor] (GB:AAT42170.1); contains InterPro domain Zinc finger, CCHC-type; (InterPro:IPR001878)
1	0	0	0	AT5G51440	23.5 kDa mitochondrial small heat shock protein (HSP23.5-M); similar to ATHSP23.6-MITO (MITOCHONDRION-LOCALIZED SMALL HEAT SHOCK PROTEIN 23.6) [Arabidopsis thaliana] (TAIR:AT4G25200.1); similar to LMW heat shock protein [Euphorbia esula] (GB:AAF37726.1); contains InterPro domain Heat shock protein Hsp20; (InterPro:IPR002068)
1	0	0	0	AT5G50915	basic helix-loop-helix (bHLH) family protein; similar to basic helix-loop-helix (bHLH) family protein [Arabidopsis thaliana] (TAIR:AT1G68920.3); similar to bHLH transcription factor GBOF-1 [Tulipa gesneriana] (GB:AAD56411.1); contains InterPro domain Helix-loop-helix DNA-binding; (InterPro:IPR011598); contains InterPro domain Basic helix-loop-helix dimerisation region bHLH; (InterPro:IPR001092)
1	1	0	1	AT5G50260	cysteine proteinase, putative; similar to cysteine proteinase, putative [Arabidopsis thaliana] (TAIR:AT3G48350.1); similar to Vignain precursor (Cysteine endopeptidase) (GB:O65039); contains InterPro domain Peptidase, cysteine peptidase active site; (InterPro:IPR000169); contains InterPro domain Peptidase C1A, papain; (InterPro:IPR013128); contains InterPro domain Proteinase inhibitor I29, cathep…
1	0	0	0	AT5G49260	unknown protein
1	0	0	0	AT5G44190	NA
1	0	0	0	AT5G44020	acid phosphatase class B family protein; similar to acid phosphatase class B family protein [Arabidopsis thaliana] (TAIR:AT1G04040.1); similar to Plant acid phosphatase [Medicago truncatula] (GB:ABE84853.1); contains InterPro domain Acid phosphatase (Class B); (InterPro:IPR005519); contains InterPro domain Plant acid phosphatase; (InterPro:IPR010028)
1	0	0	0	AT5G43110	NA
1	0	0	0	AT5G24470	NA
1	0	0	0	AT5G24530	oxidoreductase, 2OG-Fe(II) oxygenase family protein; similar to oxidoreductase, 2OG-Fe(II) oxygenase family protein [Arabidopsis thaliana] (TAIR:AT4G10490.1); similar to 2OG-Fe(II) oxygenase [Medicago truncatula] (GB:ABE85154.1); contains InterPro domain 2OG-Fe(II) oxygenase; (InterPro:IPR005123)
1	0	0	0	AT5G24160	squalene monooxygenase 1,2 / squalene epoxidase 1,2 (SQP1,2); Identical to Squalene monooxygenase 1,2 (EC 1.14.99.7) (Squalene epoxidase 1,2) (SE 1,2) (SQP1,2) [Arabidopsis Thaliana] (GB:O65402); similar to SQP1 (Squalene monooxygenase 1) [Arabidopsis thaliana] (TAIR:AT5G24150.1); similar to SQP2 (Squalene monooxygenase 2), oxidoreductase [Arabidopsis thaliana] (TAIR:AT5G24140.1); similar to Squa…
1	0	-1	0	AT5G19240	Identical to Putative GPI-anchored protein At5g19240 precursor [Arabidopsis Thaliana] (GB:Q84VZ5;GB:Q8H7A4); similar to unknown protein [Arabidopsis thaliana] (TAIR:AT5G19230.1); similar to Os07g0645000 [Oryza sativa (japonica cultivar-group)] (GB:NP_001060451.1); similar to unknown protein [Oryza sativa (japonica cultivar-group)] (GB:BAC07018.1); contains domain PR-1-like (SSF55797)
1	0	0	0	AT5G18840	sugar transporter, putative; Identical to Sugar transporter ERD6-like 16 [Arabidopsis Thaliana] (GB:Q8LBI9;GB:Q8VZI5); similar to sugar transporter, putative [Arabidopsis thaliana] (TAIR:AT2G48020.1); similar to sugar transporter family protein [Arabidopsis thaliana] (TAIR:AT3G05150.1); similar to putative sugar transporter [Solanum lycopersicum] (GB:CAC00697.2); contains InterPro domain Sugar tr…
1	0	0	0	AT5G14570	NA
1	0	0	0	AT5G14230	ankyrin repeat family protein; similar to XBAT32 (XB3 ortholog 2 in Arabidopsis thaliana 32), protein binding / zinc ion binding [Arabidopsis thaliana] (TAIR:AT5G57740.1); similar to OSJNBa0084K20.9 [Oryza sativa (japonica cultivar-group)] (GB:CAD41131.1); similar to Os04g0490300 [Oryza sativa (japonica cultivar-group)] (GB:NP_001053162.1); similar to Ankyrin [Medicago truncatula] (GB:ABE79732.1)…
1	0	0	0	AT5G12220	las1-like family protein; similar to Las1-like [Medicago truncatula] (GB:ABE77696.1); contains InterPro domain Las1-like; (InterPro:IPR007174)
1	0	0	0	AT5G11160	APT5 (ADENINE PHOSPHORIBOSYLTRANSFERASE 5); adenine phosphoribosyltransferase; similar to APT2 (ADENINE PHOSPHORIBOSYL TRANSFERASE 2), adenine phosphoribosyltransferase [Arabidopsis thaliana] (TAIR:AT1G80050.1); similar to adenine phosphoribosyltransferase [Physcomitrella patens] (GB:AAZ42360.1); similar to Os07g0484800 [Oryza sativa (japonica cultivar-group)] (GB:NP_001059653.1); similar to aden…
1	0	0	0	AT5G10760	aspartyl protease family protein; similar to chloroplast nucleoid DNA-binding protein, putative [Arabidopsis thaliana] (TAIR:AT5G10770.1); similar to CND41, chloroplast nucleoid DNA binding protein [Nicotiana tabacum] (GB:BAA22813.1); contains InterPro domain Peptidase A1, pepsin; (InterPro:IPR001461); contains InterPro domain Peptidase aspartic, catalytic; (InterPro:IPR009007)
1	0	0	0	AT5G09840	similar to unknown protein [Arabidopsis thaliana] (TAIR:AT5G64710.1); similar to 80C09_3 [Brassica rapa subsp. pekinensis] (GB:AAZ41814.1); similar to Os12g0162900 [Oryza sativa (japonica cultivar-group)] (GB:NP_001066226.1); contains InterPro domain Protein of unknown function DUF537; (InterPro:IPR007491)
1	0	0	0	AT5G06520	SWAP (Suppressor-of-White-APricot)/surp domain-containing protein; similar to SWAP (Suppressor-of-White-APricot)/surp domain-containing protein / ubiquitin family protein [Arabidopsis thaliana] (TAIR:AT1G14650.1); similar to PREDICTED: similar to Splicing factor 3 subunit 1 (Spliceosome associated protein 114) (SAP 114) (SF3a120) isoform 5 [Canis familiaris] (GB:XP_865871.1); contains InterPro do…
1	0	0	0	AT5G02810	NA
1	0	0	0	AT5G02230	haloacid dehalogenase-like hydrolase family protein; similar to haloacid dehalogenase-like hydrolase family protein [Arabidopsis thaliana] (TAIR:AT5G59490.1); similar to putative ripening-related protein [Vitis vinifera] (GB:CAB85628.1); contains InterPro domain HAD-superfamily hydrolase subfamily IA, variant 3; (InterPro:IPR006402); contains InterPro domain Pyrimidine 5-nucleotidase; (InterPro:I…
1	0	0	0	AT5G01790	similar to unknown protein [Arabidopsis thaliana] (TAIR:AT2G40475.1); similar to hypothetical protein [Oryza sativa (japonica cultivar-group)] (GB:BAC20927.1); similar to Os01g0166500 [Oryza sativa (japonica cultivar-group)] (GB:NP_001042116.1); similar to Os05g0335500 [Oryza sativa (japonica cultivar-group)] (GB:NP_001055233.1)
1	0	0	0	AT3G63200	NA
1	0	0	0	AT3G61630	CRF6 encodes one of the six cytokinin response factors. CRF5 belongs to the AP2/ERF superfamily of the transcriptional factors. CRF proteins rapidly relocalize to the nucleus in response to cytokinin. Analysis of loos-of-function mutants revealed that the CRFs function redundantly to regulate the development of embryos, cotyledons and leaves.
1	0	0	1	AT3G61930	unknown protein
1	0	0	0	AT3G60010	NA
1	0	0	0	AT3G60020	NA
1	1	0	0	AT3G59060	NA
1	0	0	0	AT3G58660	60S ribosomal protein-related; similar to 60S ribosomal protein-related [Arabidopsis thaliana] (TAIR:AT2G42650.1); similar to 60S ribosomal protein-related (ISS) [Ostreococcus tauri] (GB:CAL54265.1); similar to Os05g0558000 [Oryza sativa (japonica cultivar-group)] (GB:NP_001056294.1); contains InterPro domain Ribosomal protein L1; (InterPro:IPR002143)
1	0	0	0	AT3G58210	meprin and TRAF homology domain-containing protein / MATH domain-containing protein; similar to meprin and TRAF homology domain-containing protein / MATH domain-containing protein [Arabidopsis thaliana] (TAIR:AT3G58270.2); similar to MATH domain containing protein [Brassica oleracea] (GB:ABD65138.1); contains InterPro domain TRAF-like; (InterPro:IPR008974); contains InterPro domain MATH; (InterPr…
1	0	0	0	AT3G58280	similar to meprin and TRAF homology domain-containing protein / MATH domain-containing protein [Arabidopsis thaliana] (TAIR:AT3G58290.1); similar to MATH domain containing protein [Brassica oleracea] (GB:ABD65138.1); contains InterPro domain TRAF-like; (InterPro:IPR008974); contains InterPro domain MATH; (InterPro:IPR002083); contains InterPro domain TRAF-type; (InterPro:IPR013322)
1	0	0	0	AT3G58290	meprin and TRAF homology domain-containing protein / MATH domain-containing protein; similar to unknown protein [Arabidopsis thaliana] (TAIR:AT3G58280.1); similar to Os12g0489100 [Oryza sativa (japonica cultivar-group)] (GB:NP_001066793.1); similar to Ubiquitin carboxyl-terminal hydrolase family protein, expressed [Oryza sativa (japonica cultivar-group)] (GB:ABA94399.1); similar to ubiquitin-spec…
1	0	0	0	AT3G57950	similar to unknown protein [Arabidopsis thaliana] (TAIR:AT2G42180.1); similar to Os09g0279200 [Oryza sativa (japonica cultivar-group)] (GB:NP_001062757.1)
1	0	0	0	AT3G55760	similar to unknown protein [Arabidopsis thaliana] (TAIR:AT1G42430.1); similar to hypothetical protein [Trifolium pratense] (GB:BAE71279.1)
1	0	0	0	AT3G51920	NA
1	0	0	0	AT3G50970	NA
1	0	0	0	AT3G49690	NA
1	0	1	0	AT3G48580	xyloglucan:xyloglucosyl transferase, putative / xyloglucan endotransglycosylase, putative / endo-xyloglucan transferase, putative; Identical to Probable xyloglucan endotransglucosylase/hydrolase protein 11 precursor (EC 2.4.1.207) (At-XTH11) (XTH-11) (XTH11) [Arabidopsis Thaliana] (GB:Q9SMP1); similar to XTH3 (XYLOGLUCAN ENDOTRANSGLUCOSYLASE/HYDROLASE 3), hydrolase, acting on glycosyl bonds [Arab…
1	0	0	0	AT3G45970	NA
1	0	0	0	AT3G45480	protein binding / zinc ion binding; similar to zinc ion binding [Arabidopsis thaliana] (TAIR:AT3G45460.1); similar to zinc finger family protein, putative [Solanum demissum] (GB:AAT40530.2); contains InterPro domain Zinc finger, C6HC-type; (InterPro:IPR002867); contains InterPro domain Polynucleotidyl transferase, Ribonuclease H fold; (InterPro:IPR012337); contains InterPro domain Zinc finger, RI…
1	0	0	0	AT3G44450	similar to unknown protein [Arabidopsis thaliana] (TAIR:AT3G52740.1); similar to H0717B12.8 [Oryza sativa (indica cultivar-group)] (GB:CAH67161.1)
1	0	0	0	AT4G39590	kelch repeat-containing F-box family protein; similar to kelch repeat-containing F-box family protein [Arabidopsis thaliana] (TAIR:AT1G61540.1); similar to 117M18_27 [Brassica rapa] (GB:AAZ66946.1); contains InterPro domain Cyclin-like F-box; (InterPro:IPR001810); contains InterPro domain Galactose oxidase, central; (InterPro:IPR011043); contains InterPro domain Kelch repeat; (InterPro:IPR006652)
1	0	0	0	AT4G38860	auxin-responsive protein, putative; similar to auxin-responsive protein, putative [Arabidopsis thaliana] (TAIR:AT2G21220.1); similar to Auxin responsive SAUR protein [Medicago truncatula] (GB:ABE79956.1); contains InterPro domain Auxin responsive SAUR protein; (InterPro:IPR003676)
1	0	0	0	AT4G36220	NA
1	0	0	0	AT4G36010	pathogenesis-related thaumatin family protein; similar to pathogenesis-related thaumatin family protein [Arabidopsis thaliana] (TAIR:AT2G17860.1); similar to Thaumatin, pathogenesis-related [Medicago truncatula] (GB:ABE77925.1); contains InterPro domain Thaumatin, pathogenesis-related; (InterPro:IPR001938)
1	1	0	0	AT4G35770	NA
1	0	1	0	AT4G34950	nodulin family protein; similar to nodulin family protein [Arabidopsis thaliana] (TAIR:AT2G16660.1); similar to Nodulin-like; Major facilitator superfamily MFS_1 [Medicago truncatula] (GB:ABE77921.1); similar to Os09g0536700 [Oryza sativa (japonica cultivar-group)] (GB:NP_001063787.1); contains InterPro domain Nodulin-like; (InterPro:IPR010658); contains InterPro domain Major facilitator superfam…
1	0	0	0	AT4G34740	NA
1	0	0	0	AT4G33900	kelch repeat-containing F-box family protein; similar to kelch repeat-containing F-box family protein [Arabidopsis thaliana] (TAIR:AT4G23580.1); similar to Cyclin-like F-box; Serine/threonine protein phosphatase, BSU1 [Medicago truncatula] (GB:ABE89413.1); contains InterPro domain Cyclin-like F-box; (InterPro:IPR001810); contains InterPro domain Galactose oxidase, central; (InterPro:IPR011043); c…
1	0	0	0	AT4G30650	hydrophobic protein, putative / low temperature and salt responsive protein, putative; Identical to UPF057 membrane protein At4g30650 [Arabidopsis Thaliana] (GB:Q9M095;GB:Q6IDS0); similar to hydrophobic protein, putative / low temperature and salt responsive protein, putative [Arabidopsis thaliana] (TAIR:AT4G30660.1); similar to salt and low temperature response protein [Brassica rapa subsp. peki…
1	0	0	0	AT4G30270	NA
1	0	0	0	AT4G29510	NA
1	0	0	0	AT4G29190	zinc finger (CCCH-type) family protein; similar to zinc finger (CCCH-type) family protein [Arabidopsis thaliana] (TAIR:AT2G19810.1); similar to Zinc finger, CCCH-type [Medicago truncatula] (GB:ABE91976.1); contains InterPro domain Zinc finger, CCCH-type; (InterPro:IPR000571)
1	0	0	0	AT4G26600	nucleolar protein, putative; similar to nucleolar protein, putative [Arabidopsis thaliana] (TAIR:AT5G55920.1); similar to Bacterial Fmu (Sun)/eukaryotic nucleolar NOL1/Nop2p [Medicago truncatula] (GB:ABE89312.1); similar to Os09g0551300 [Oryza sativa (japonica cultivar-group)] (GB:NP_001063867.1); similar to putative proliferating cell nuclear protein P120 [Oryza sativa (japonica cultivar-group)]…
1	1	0	0	AT4G25420	NA
1	0	0	0	AT4G25480	NA
1	0	0	0	AT4G24860	AAA-type ATPase family protein; similar to AAA-type ATPase family protein [Arabidopsis thaliana] (TAIR:AT1G62130.1); similar to AAA-type ATPase family protein [Arabidopsis thaliana] (TAIR:AT1G02890.1); similar to AAA-type ATPase family protein [Arabidopsis thaliana] (TAIR:AT4G02480.1); similar to Peptidase S1 and S6, chymotrypsin/Hap; Immunoglobulin/major histocompatibility complex; AAA ATPase, c…
1	0	0	0	AT4G23540	binding; similar to binding [Arabidopsis thaliana] (TAIR:AT2G34357.1); similar to Os01g0957900 [Oryza sativa (japonica cultivar-group)] (GB:NP_001045449.1); similar to hypothetical protein CIMG_05430 [Coccidioides immitis RS] (GB:XP_001245989.1); similar to Os02g0782100 [Oryza sativa (japonica cultivar-group)] (GB:NP_001048314.1); contains InterPro domain Armadillo-like helical; (InterPro:IPR0119…
1	0	0	0	AT4G21680	proton-dependent oligopeptide transport (POT) family protein; similar to proton-dependent oligopeptide transport (POT) family protein [Arabidopsis thaliana] (TAIR:AT1G32450.1); similar to TGF-beta receptor, type I/II extracellular re (GB:ABD32535.1); similar to TGF-beta receptor, type I/II extracellular re (GB:ABE93051.1); similar to transporter, major facilitator family, putative [Medicago trunc…
1	0	0	0	AT4G12930	similar to unknown protein [Arabidopsis thaliana] (TAIR:AT4G28930.1)
1	0	0	0	AT4G11730	ATPase, plasma membrane-type, putative / proton pump, putative; Identical to Putative ATPase, plasma membrane-like [Arabidopsis Thaliana] (GB:Q9T0E0); similar to AHA3 (Arabidopsis H(+)-ATPase 3), ATPase [Arabidopsis thaliana] (TAIR:AT5G57350.1); similar to Plasma membrane ATPase 4 (Proton pump 4) (GB:Q03194); similar to plasma membrane H+-ATPase [Lycopersicon esculentum] (GB:AAB17186.1); contains…
1	0	0	0	AT4G09900	NA
1	0	0	0	AT4G08850	NA
1	0	0	0	AT4G04940	transducin family protein / WD-40 repeat family protein; similar to WD-40 repeat family protein / katanin p80 subunit, putative [Arabidopsis thaliana] (TAIR:AT1G61210.1); similar to Os06g0644600 [Oryza sativa (japonica cultivar-group)] (GB:NP_001058188.1); similar to PREDICTED: similar to WD repeat domain 36 [Bos taurus] (GB:XP_592093.2); contains InterPro domain WD-40 repeat; (InterPro:IPR001680…
1	0	0	0	AT4G03400	NA
1	0	0	0	AT4G02130	NA
1	0	0	0	AT4G01550	NA
1	0	0	0	AT1G22090	EMB2204 (EMBRYO DEFECTIVE 2204); similar to unknown protein [Arabidopsis thaliana] (TAIR:AT1G02770.1); contains InterPro domain Protein of unknown function DUF626, Arabidopsis thaliana; (InterPro:IPR006462)
1	0	0	0	AT1G33970	NA
1	0	0	0	AT1G07180	NA
1	0	1	0	AT1G13650	similar to 18S pre-ribosomal assembly protein gar2-related [Arabidopsis thaliana] (TAIR:AT2G03810.3); similar to hypothetical protein [Trypanosoma cruzi strain CL Brener] (GB:XP_813437.1)
1	0	0	0	AT1G56300	DNAJ heat shock N-terminal domain-containing protein; similar to DNAJ heat shock N-terminal domain-containing protein [Arabidopsis thaliana] (TAIR:AT3G14200.1); similar to DnaJ-like protein [Glycine max] (GB:AAM23263.1); contains InterPro domain Heat shock protein DnaJ, N-terminal; (InterPro:IPR001623)
1	-1	-1	0	AT3G12580	NA
1	0	0	0	AT1G66790	similar to unknown protein [Arabidopsis thaliana] (TAIR:AT5G53740.1)
1	-1	-1	-1	AT1G31580	NA
1	0	0	0	AT3G22860	NA
1	0	0	0	AT3G22600	protease inhibitor/seed storage/lipid transfer protein (LTP) family protein; similar to protease inhibitor/seed storage/lipid transfer protein (LTP) family protein [Arabidopsis thaliana] (TAIR:AT4G14815.1); similar to Plant lipid transfer protein/Par allergen [Medicago truncatula] (GB:ABE87133.1); contains InterPro domain Plant lipid transfer protein/Par allergen; (InterPro:IPR000528); contains I…
1	0	0	0	AT3G21040	copia-like retrotransposon family, has a 5.7e-20 P-value blast match to gb|AAO73527.1| gag-pol polyprotein (Glycine max) (SIRE1) (Ty1_Copia-family)
1	0	0	0	AT3G14200	DNAJ heat shock N-terminal domain-containing protein; similar to heat shock protein binding [Arabidopsis thaliana] (TAIR:AT1G72416.1); similar to Os03g0300600 [Oryza sativa (japonica cultivar-group)] (GB:NP_001049859.1); similar to heat shock-like protein [Picea glauca] (GB:AAB01572.1); contains InterPro domain Heat shock protein DnaJ, N-terminal; (InterPro:IPR001623)
1	0	0	0	AT3G15270	Encodes a member of the SPL (squamosa-promoter binding protein-like)gene family, a novel gene family encoding DNA binding proteins and putative transcription factors. Contains the SBP-box, which encodes the SBP-domain, required and sufficient for interaction with DNA. It is involved in regulation of flowering and vegetative phase change. Its temporal expression is regulated by the microRNA miR156…
1	0	0	0	AT3G13150	pentatricopeptide (PPR) repeat-containing protein; similar to pentatricopeptide (PPR) repeat-containing protein [Arabidopsis thaliana] (TAIR:AT3G13160.1); similar to Os01g0785700 [Oryza sativa (japonica cultivar-group)] (GB:NP_001044469.1); similar to Pentatricopeptide repeat [Medicago truncatula] (GB:ABD28713.1); contains InterPro domain Pentatricopeptide repeat; (InterPro:IPR002885); contains I…
1	0	0	0	AT3G23730	xyloglucan:xyloglucosyl transferase, putative / xyloglucan endotransglycosylase, putative / endo-xyloglucan transferase, putative; Identical to Probable xyloglucan endotransglucosylase/hydrolase protein 16 precursor (EC 2.4.1.207) (At-XTH16) (XTH-16) (XTH16) [Arabidopsis Thaliana] (GB:Q8LG58;GB:Q9LK45); similar to XTR7 (XYLOGLUCAN ENDOTRANSGLYCOSYLASE 7), hydrolase, acting on glycosyl bonds [Arab…
1	0	0	0	AT3G22060	contains Pfam profile: PF01657 Domain of unknown function that is usually associated with protein kinase domain Pfam:PF00069, however this protein does not have the protein kinase domain
1	0	0	0	AT3G15570	phototropic-responsive NPH3 family protein; similar to phototropic-responsive NPH3 family protein [Arabidopsis thaliana] (TAIR:AT1G52770.1); similar to hypothetical protein [Oryza sativa (japonica cultivar-group)] (GB:AAT77355.1); contains InterPro domain NPH3; (InterPro:IPR004249)
1	0	0	0	AT3G13270	similar to unknown protein [Arabidopsis thaliana] (TAIR:AT2G14450.1); similar to unknown protein [Arabidopsis thaliana] (TAIR:AT1G35920.1); similar to hypothetical protein 31.t00031 [Brassica oleracea] (GB:ABD65118.1); contains InterPro domain Nucleic acid-binding, OB-fold, subgroup; (InterPro:IPR012340); contains InterPro domain Protein of unknown function DUF223, Arabidopsis thaliana; (InterPro…
1	0	0	0	AT3G20710	F-box protein-related; similar to F-box protein-related [Arabidopsis thaliana] (TAIR:AT3G20690.1); similar to Cyclin-like F-box; F-box protein interaction domain [Medicago truncatula] (GB:ABE83882.1); similar to Cyclin-like F-box; F-box protein interaction domain [Medicago truncatula] (GB:ABE83878.1); contains InterPro domain Cyclin-like F-box; (InterPro:IPR001810); contains InterPro domain F-box…
1	0	0	0	AT3G26290	putative cytochrome P450
1	0	0	0	AT3G12860	nucleolar protein Nop56, putative; similar to NOP56 (ARABIDOPSIS HOMOLOG OF NUCLEOLAR PROTEIN NOP56) [Arabidopsis thaliana] (TAIR:AT1G56110.1); similar to Os03g0352300 [Oryza sativa (japonica cultivar-group)] (GB:NP_001050122.1); similar to Pre-mRNA processing ribonucleoprotein, binding re (GB:ABE82021.1); contains InterPro domain NOSIC; (InterPro:IPR012976); contains InterPro domain NOP5, N-term…
1	0	0	0	AT3G25180	member of CYP82G
1	0	0	0	AT3G25080	similar to unknown protein [Arabidopsis thaliana] (TAIR:AT1G24370.1); contains InterPro domain Protein of unknown function DUF626, Arabidopsis thaliana; (InterPro:IPR006462)
1	0	0	0	AT3G27550	group II intron splicing factor CRS1-related; similar to unknown protein [Arabidopsis thaliana] (TAIR:AT2G28480.1); similar to group II intron splicing factor CRS1-like [Oryza sativa (japonica cultivar-group)] (GB:BAD88160.1); similar to Os05g0145300 [Oryza sativa (japonica cultivar-group)] (GB:NP_001054631.1); similar to group II intron splicing factor CRS1-like [Oryza sativa (japonica cultivar-…
1	0	0	0	AT3G14700	similar to SART-1 family protein [Arabidopsis thaliana] (TAIR:AT5G16780.1); similar to SART-1 protein [Medicago truncatula] (GB:ABE84261.1); similar to SART-1 protein [Medicago truncatula] (GB:ABE88274.1); similar to Os02g0511500 [Oryza sativa (japonica cultivar-group)] (GB:NP_001046936.1); contains InterPro domain SART-1 protein; (InterPro:IPR005011)
1	0	0	0	AT3G21540	transducin family protein / WD-40 repeat family protein; similar to TOZ (TORMOZEMBRYO DEFECTIVE), nucleotide binding [Arabidopsis thaliana] (TAIR:AT5G16750.1); similar to WD repeat-containing protein 3 [Homo sapiens] (GB:NP_006775.1); similar to PREDICTED: WD repeat-containing protein 3 isoform 1 [Macaca mulatta] (GB:XP_001113341.1); similar to U4/U6 small nuclear ribonucleoprotein Prp4 (contains…
1	0	0	0	AT3G15740	zinc finger (C3HC4-type RING finger) family protein; similar to zinc finger (C3HC4-type RING finger) family protein [Arabidopsis thaliana] (TAIR:AT3G14970.1); similar to PREDICTED: similar to Ubiquitin protein ligase Praja1 isoform 2 [Rattus norve (GB:XP_001058171.1); similar to Praja1 isoform a [Mus musculus] (GB:AAK15764.2); similar to Pja1 protein [Mus musculus] (GB:AAH08148.1); contains Inter…
1	0	0	0	AT3G15650	phospholipase/carboxylesterase family protein; similar to phospholipase/carboxylesterase family protein [Arabidopsis thaliana] (TAIR:AT1G52700.1); similar to putative lysophospholipase 2 [Oryza sativa (japonica cultivar-group)] (GB:BAB62566.1); contains InterPro domain Phospholipase/Carboxylesterase; (InterPro:IPR003140)
1	0	0	0	AT3G22370	NA
1	0	0	0	AT3G09540	pectate lyase family protein; similar to pectate lyase family protein [Arabidopsis thaliana] (TAIR:AT3G55140.1); similar to Os01g0546800 [Oryza sativa (japonica cultivar-group)] (GB:NP_001043284.1); similar to putative pectate lyase [Oryza sativa (japonica cultivar-group)] (GB:BAD73403.1); contains InterPro domain Virulence factor, pectin lyase fold; (InterPro:IPR011050); contains InterPro domain…
1	0	0	0	AT3G10580	NA
1	0	0	0	AT3G10530	transducin family protein / WD-40 repeat family protein; similar to nucleotide binding [Arabidopsis thaliana] (TAIR:AT2G33340.3); similar to WD40-repeat-containing subunit of the 18S rRNA processing complex (ISS) [Ostreococcus tauri] (GB:CAL50451.1); similar to Os01g0183100 [Oryza sativa (japonica cultivar-group)] (GB:NP_001042224.1); contains InterPro domain BING4, C-terminal; (InterPro:IPR01295…
1	0	0	0	AT3G09440	heat shock cognate 70 kDa protein 3 (HSC70-3) (HSP70-3); Identical to Heat shock cognate 70 kDa protein 3 (Hsc70.3) (HSC70-3) [Arabidopsis Thaliana] (GB:O65719;GB:Q42345); similar to HSP70 (heat shock protein 70), ATP binding [Arabidopsis thaliana] (TAIR:AT3G12580.1); similar to heat shock cognate 70 kDa protein 2 (HSC70-2) (HSP70-2) [Arabidopsis thaliana] (TAIR:AT5G02490.1); similar to HSC70-1 (…
1	0	0	0	AT1G13810	similar to unknown protein [Arabidopsis thaliana] (TAIR:AT1G67660.2); similar to H0811E11.7 [Oryza sativa (indica cultivar-group)] (GB:CAC09491.2); similar to OSJNBa0081L15.20 [Oryza sativa (japonica cultivar-group)] (GB:CAE03158.2); contains domain no description (G3D.3.90.320.10); contains domain ALPHA/BETA HYDROLASE RELATED (PTHR10992:SF3); contains domain ALPHA/BETA HYDROLASE RELATED (PTHR109…
1	0	0	0	AT1G19050	Encodes a member of the Arabidopsis response regulator (ARR) family, most closely related to ARR15. A two-component response regulator protein containing a phosphate accepting domain in the receiver domain but lacking a DNA binding domain in the output domain. Involved in response to cytokinin and meristem stem cell maintenance.
1	0	0	0	AT1G21250	NA
1	0	0	0	AT1G77570	DNA binding / transcription factor; similar to AT-HSFA5 (Arabidopsis thaliana heat shock transcription factor A5), DNA binding / transcription factor [Arabidopsis thaliana] (TAIR:AT4G13980.1); similar to Os03g0854500 [Oryza sativa (japonica cultivar-group)] (GB:NP_001051938.1); similar to heat shock transcription factor 1 [Medicago sativa] (GB:ABJ09073.1); similar to heat shock transcription fact…
1	0	0	0	AT1G71030	NA
1	0	0	0	AT1G71040	multi-copper oxidase type I family protein; similar to multi-copper oxidase type I family protein [Arabidopsis thaliana] (TAIR:AT1G23010.1); similar to Os01g0126100 [Oryza sativa (japonica cultivar-group)] (GB:NP_001041895.1); similar to putative spore coat protein-like protein [Oryza sativa (japonica cultivar-group)] (GB:BAB21194.1); contains InterPro domain Cupredoxin; (InterPro:IPR008972); con…
1	0	0	0	AT1G29660	GDSL-motif lipase/hydrolase family protein; similar to GDSL-motif lipase/hydrolase family protein [Arabidopsis thaliana] (TAIR:AT1G29670.1); similar to GDSL-lipase 1 [Capsicum annuum] (GB:AAZ23955.1); contains InterPro domain Lipolytic enzyme, G-D-S-L; (InterPro:IPR001087)
1	0	0	0	AT1G76470	cinnamoyl-CoA reductase; similar to cinnamoyl-CoA reductase family [Arabidopsis thaliana] (TAIR:AT2G33590.1); similar to Os06g0623600 [Oryza sativa (japonica cultivar-group)] (GB:NP_001058105.1); similar to Os06g0623300 [Oryza sativa (japonica cultivar-group)] (GB:NP_001058104.1); similar to cinnamoyl-CoA reductase [Pinus taeda] (GB:AAL47684.1); contains InterPro domain NAD-dependent epimerase/de…
1	0	0	0	AT1G76520	auxin efflux carrier family protein; similar to auxin efflux carrier family protein [Arabidopsis thaliana] (TAIR:AT1G76530.1); similar to Auxin Efflux Carrier [Medicago truncatula] (GB:ABE88820.1); contains InterPro domain Auxin Efflux Carrier; (InterPro:IPR004776)
1	0	0	0	AT1G67920	similar to unknown protein [Arabidopsis thaliana] (TAIR:AT1G24600.1)
1	0	0	0	AT1G29940	Encodes a subunit of RNA polymerase 1 (aka RNA polymerase A).
1	0	0	0	AT1G52770	phototropic-responsive NPH3 family protein; similar to phototropic-responsive NPH3 family protein [Arabidopsis thaliana] (TAIR:AT3G15570.1); similar to hypothetical protein [Oryza sativa (japonica cultivar-group)] (GB:AAT77355.1); contains InterPro domain NPH3; (InterPro:IPR004249)
1	0	0	0	AT2G43620	chitinase, putative; similar to glycoside hydrolase family 19 protein [Arabidopsis thaliana] (TAIR:AT2G43610.1); similar to Basic endochitinase CHB4 precursor (GB:Q06209); contains InterPro domain Chitin-binding, type 1; (InterPro:IPR001002); contains InterPro domain Glycoside hydrolase, family 19; (InterPro:IPR000726)
1	0	0	0	AT1G14580	zinc finger (C2H2 type) family protein; similar to ATIDD4 (ARABIDOPSIS THALIANA INDETERMINATE(ID)-DOMAIN 4), transcription factor [Arabidopsis thaliana] (TAIR:AT2G02080.1); similar to Os08g0554400 [Oryza sativa (japonica cultivar-group)] (GB:NP_001062466.1); similar to INDETERMINATE-related protein 7 [Zea mays] (GB:AAV51391.1); contains InterPro domain Zinc finger, C2H2-type; (InterPro:IPR007087)
1	0	0	0	AT1G29270	similar to unknown protein [Arabidopsis thaliana] (TAIR:AT2G40435.1); similar to predicted protein [Gossypium hirsutum] (GB:AAT64012.1)
1	0	-1	0	AT1G32900	starch synthase, putative; Identical to Probable granule-bound starch synthase 1, chloroplast precursor (EC 2.4.1.242) (Granule-bound starch synthase I) (GBSS-I) (WAXY) [Arabidopsis Thaliana] (GB:Q9MAQ0); similar to glycogen synthase, putative [Arabidopsis thaliana] (TAIR:AT3G01180.1); similar to Granule-bound starch synthase 1, chloroplast precursor (Granule-bound starch synthase I) (GBSS-I) (GB…
1	0	0	0	AT1G35710	leucine-rich repeat transmembrane protein kinase, putative; similar to leucine-rich repeat family protein / protein kinase family protein [Arabidopsis thaliana] (TAIR:AT4G08850.1); similar to leucine-rich repeat family protein / protein kinase family protein [Arabidopsis thaliana] (TAIR:AT1G17230.1); similar to leucine-rich repeat transmembrane protein kinase, putative [Arabidopsis thaliana] (TAI…
1	0	0	0	AT1G18330	NA
1	0	0	0	AT1G02820	late embryogenesis abundant 3 family protein / LEA3 family protein; similar to SAG21 (SENESCENCE-ASSOCIATED GENE 21) [Arabidopsis thaliana] (TAIR:AT4G02380.1); similar to late embryogenis abundant protein 5 [Nicotiana tabacum] (GB:AAC06242.1); contains InterPro domain Late embryogenesis abundant protein 3; (InterPro:IPR004926)
1	0	0	0	AT1G52700	phospholipase/carboxylesterase family protein; similar to phospholipase/carboxylesterase family protein [Arabidopsis thaliana] (TAIR:AT3G15650.1); similar to Phospholipase/Carboxylesterase [Medicago truncatula] (GB:ABE78991.1); contains InterPro domain Phospholipase/Carboxylesterase; (InterPro:IPR003140)
1	0	0	0	AT1G73050	(R)-mandelonitrile lyase, putative / (R)-oxynitrilase, putative; similar to glucose-methanol-choline (GMC) oxidoreductase family protein [Arabidopsis thaliana] (TAIR:AT1G12570.1); similar to GMC oxidoreductase [Medicago truncatula] (GB:ABE86333.1); contains InterPro domain GMC oxidoreductase; (InterPro:IPR007867); contains InterPro domain Glucose-methanol-choline oxidoreductase; (InterPro:IPR0001…
1	0	0	1	AT1G28600	NA
1	0	0	0	AT1G28610	NA
1	0	0	0	AT2G05380	glycine-rich protein 3 short isoform (GRP3S) mRNA, complete
1	0	0	0	AT2G16190	similar to hydroxyproline-rich glycoprotein family protein [Arabidopsis thaliana] (TAIR:AT1G49330.1); similar to conserved hypothetical protein [Medicago truncatula] (GB:ABE94525.1)
1	0	0	0	AT1G78600	NA
1	0	0	0	AT2G31770	NA
1	0	0	0	AT1G31240	similar to unknown protein [Arabidopsis thaliana] (TAIR:AT4G34340.1); similar to Bromodomain associated family protein, expressed [Oryza sativa (japonica cultivar-group)] (GB:ABA98992.1); similar to Os12g0574800 [Oryza sativa (japonica cultivar-group)] (GB:NP_001067103.1); similar to Os02g0699900 [Oryza sativa (japonica cultivar-group)] (GB:NP_001047835.1); contains InterPro domain Bromodomain tr…
1	0	0	0	AT2G40435	similar to unknown protein [Arabidopsis thaliana] (TAIR:AT3G56220.1); similar to Os03g0338400 [Oryza sativa (japonica cultivar-group)] (GB:NP_001050055.1); similar to hypothetical protein [Oryza sativa (japonica cultivar-group)] (GB:BAC10078.1); similar to Os05g0337200 [Oryza sativa (japonica cultivar-group)] (GB:NP_001055237.1); contains domain Regulatory domain in the aminoacid metabolism (SSF5…
1	0	0	0	AT2G04450	NA
1	0	0	0	AT1G22690	gibberellin-responsive protein, putative; similar to GASA2 (GAST1 PROTEIN HOMOLOG 2) [Arabidopsis thaliana] (TAIR:AT4G09610.1); similar to snakin2 [Solanum tuberosum] (GB:CAC44012.1); contains InterPro domain Gibberellin regulated protein; (InterPro:IPR003854)
1	0	0	0	AT1G22770	NA
1	1	0	1	AT1G12010	encodes a protein whose sequence is similar to 1-amino-cyclopropane-1-carboxylic acid oxidase
1	0	-1	1	AT1G61800	NA
1	0	0	0	AT1G27460	encodes a calmodulin-binding protein that is expressed in pollen, suspension culture cells, flowers, and fruits.
1	0	0	0	AT1G67110	member of CYP709A
1	0	0	0	AT1G65490	similar to unknown protein [Arabidopsis thaliana] (TAIR:AT1G65500.1)
1	0	0	0	AT1G09080	luminal binding protein 3 (BiP-3) (BP3); similar to BIP (LUMINAL BINDING PROTEIN), ATP binding [Arabidopsis thaliana] (TAIR:AT5G42020.1); similar to luminal binding protein 1 (BiP-1) (BP1) [Arabidopsis thaliana] (TAIR:AT5G28540.1); similar to HSP70B (heat shock protein 70B), ATP binding [Arabidopsis thaliana] (TAIR:AT1G16030.1); similar to luminal binding protein [Pseudotsuga menziesii] (GB:CAA89…
1	1	0	1	AT1G27030	similar to unknown protein [Arabidopsis thaliana] (TAIR:AT1G27020.1); similar to unknown protein [Oryza sativa (japonica cultivar-group)] (GB:AAN05517.1); similar to Os10g0463800 [Oryza sativa (japonica cultivar-group)] (GB:NP_001064789.1); contains domain GatB/YqeY domain (SSF89095)
1	0	0	0	AT1G51380	eukaryotic translation initiation factor 4A, putative / eIF-4A, putative; Identical to DEAD-box ATP-dependent RNA helicase 34 (EC 3.6.1.-) (RH34) [Arabidopsis Thaliana] (GB:Q9C8J1;GB:Q9SYE0); similar to eukaryotic translation initiation factor 4A, putative / eIF-4A, putative / DEAD box RNA helicase, putative [Arabidopsis thaliana] (TAIR:AT3G19760.1); similar to Eukaryotic initiation factor 4A-3 (…
1	0	0	0	AT1G30960	GTP-binding protein (ERG); Identical to GTP-binding protein ERG (ERG) [Arabidopsis Thaliana] (GB:O82653); similar to GTP binding / RNA binding / nucleic acid binding [Arabidopsis thaliana] (TAIR:AT5G66470.1); similar to GTP-binding protein ERG (GB:O82626); contains InterPro domain GTP-binding protein, HSR1-related; (InterPro:IPR002917); contains InterPro domain Small GTP-binding protein domain; (…
1	0	0	0	AT2G36750	UGT72C1 (UDP-glucosyl transferase 72C1); UDP-glycosyltransferase/ transferase, transferring glycosyl groups; Identical to Cytokinin-O-glucosyltransferase 1 (EC 2.4.1.-) (Zeatin O- glucosyltransferase 1) (AtZOG1) (UGT73C1) [Arabidopsis Thaliana] (GB:Q9ZQ99); similar to UDP-glucoronosyl/UDP-glucosyl transferase family protein [Arabidopsis thaliana] (TAIR:AT2G36780.1); similar to DOGT1 (DON-GLUCOSYL…
1	0	0	0	AT2G16660	nodulin family protein; similar to nodulin family protein [Arabidopsis thaliana] (TAIR:AT4G34950.1); similar to Nodulin-like; Major facilitator superfamily MFS_1 [Medicago truncatula] (GB:ABE77921.1); similar to Os09g0536700 [Oryza sativa (japonica cultivar-group)] (GB:NP_001063787.1); contains InterPro domain Nodulin-like; (InterPro:IPR010658); contains InterPro domain Major facilitator superfam…
1	1	1	1	AT2G05540	glycine-rich protein; similar to glycine-rich protein [Arabidopsis thaliana] (TAIR:AT2G05530.1); similar to Glycine rich [Medicago truncatula] (GB:ABE77579.1); contains InterPro domain Glycine rich; (InterPro:IPR010800)
1	0	0	0	AT2G27240	similar to unknown protein [Arabidopsis thaliana] (TAIR:AT1G08440.1); similar to putative aluminum activated malate transporter [Brassica napus] (GB:BAE97280.1)
1	0	0	0	AT2G14560	similar to unknown protein [Arabidopsis thaliana] (TAIR:AT1G33840.1); similar to Protein of unknown function DUF567 [Medicago truncatula] (GB:ABE88873.1); contains InterPro domain Protein of unknown function DUF567; (InterPro:IPR007612)
1	1	0	0	AT2G42480	meprin and TRAF homology domain-containing protein / MATH domain-containing protein; similar to meprin and TRAF homology domain-containing protein / MATH domain-containing protein [Arabidopsis thaliana] (TAIR:AT2G42470.1); similar to LPXTG anchored putative adhesin [Streptococcus pyogenes MGAS10394] (GB:YP_060491.1); contains InterPro domain TRAF-like; (InterPro:IPR008974); contains InterPro doma…
1	0	0	0	AT2G15090	fatty acid elongase, putative; Identical to 3-ketoacyl-CoA synthase 8 (EC 2.3.1.-) (KCS-8) (Very-long-chain fatty acid condensing enzyme 8) (VLCFA condensing enzyme 8) (KCS8) [Arabidopsis Thaliana] (GB:Q4V3C9;GB:Q9ZUK2); similar to fatty acid elongase, putative [Arabidopsis thaliana] (TAIR:AT4G34250.1); similar to 3-ketoacyl-CoA synthase [Physaria fendleri] (GB:AAU05611.1); contains InterPro doma…
1	1	1	1	AT2G18550	NA
1	0	0	0	AT2G40780	RNA binding / translation initiation factor; similar to F-box protein-related [Arabidopsis thaliana] (TAIR:AT2G40910.1); similar to Os03g0114200 [Oryza sativa (japonica cultivar-group)] (GB:NP_001048742.1); similar to hypothetical protein LOC393440 [Danio rerio] (GB:NP_956762.1); contains InterPro domain Nucleic acid-binding, OB-fold, subgroup; (InterPro:IPR012340); contains InterPro domain Nucle…
1	0	0	0	AT2G18660	expansin family protein (EXPR3); Identical to Expansin-like B3 precursor (AtEXLB3) (AtEXPR3) (Ath-ExpGamma-1.2) (EXLB3) [Arabidopsis Thaliana] (GB:Q9ZV52); similar to expansin-related [Arabidopsis thaliana] (TAIR:AT4G30380.1); similar to immuno-reactant natriuretic peptide-like protein [Erucastrum strigosum] (GB:AAM18791.1); contains InterPro domain Barwin-related endoglucanase; (InterPro:IPR0090…
1	0	0	0	AT2G45180	protease inhibitor/seed storage/lipid transfer protein (LTP) family protein; similar to protease inhibitor/seed storage/lipid transfer protein (LTP) family protein [Arabidopsis thaliana] (TAIR:AT1G62510.1); similar to 14 kDa polypeptide [Catharanthus roseus] (GB:CAA81526.1); contains InterPro domain Plant lipid transfer/seed storage/trypsin-alpha amylase inhibitor; (InterPro:IPR003612)
1	0	0	0	AT2G45080	CYCP3;1 (cyclin p3;1); cyclin-dependent protein kinase; similar to CYCP3,2 (cyclin p3,2), cyclin-dependent protein kinase [Arabidopsis thaliana] (TAIR:AT3G60550.1); similar to PREG-like protein [Picea mariana] (GB:AAC32127.1); similar to Os04g0552300 [Oryza sativa (japonica cultivar-group)] (GB:NP_001053503.1); contains InterPro domain Cyclin, N-terminal; (InterPro:IPR006671); contains InterPro d…
1	0	0	0	AT2G32360	ubiquitin family protein; similar to unknown protein [Arabidopsis thaliana] (TAIR:AT5G66540.1); similar to heat shock protein binding [Arabidopsis thaliana] (TAIR:AT2G04970.1); similar to hypothetical protein B14911_03489 [Bacillus sp. NRRL B-14911] (GB:ZP_01168655.1); contains InterPro domain Ubiquitin; (InterPro:IPR000626)
1	0	0	0	AT2G47890	NA
1	0	0	0	AT2G23840	HNH endonuclease domain-containing protein; similar to Os07g0170200 [Oryza sativa (japonica cultivar-group)] (GB:NP_001058990.1); similar to unnamed protein product [Ostreococcus tauri] (GB:CAL50123.1); contains InterPro domain HNH endonuclease; (InterPro:IPR002711); contains InterPro domain HNH nuclease; (InterPro:IPR003615)
1	0	0	0	AT2G03170	NA
1	0	0	0	AT2G44910	NA
1	0	0	0	AT2G44940	encodes a member of the DREB subfamily A-4 of ERF/AP2 transcription factor family. The protein contains one AP2 domain. There are 17 members in this subfamily including TINY.
1	0	0	0	AT2G26150	NA
1	0	0	0	AT2G44790	Encodes a uclacyanin, a protein precursor that is closely related to precursors of stellacyanins and a blue copper protein from pea pods.
1	0	0	0	AT2G45900	similar to unknown protein [Arabidopsis thaliana] (TAIR:AT3G61380.1); similar to conserved hypothetical protein [Medicago truncatula] (GB:ABD32828.1); contains domain PHOSPHATIDYLINOSITOL N-ACETYLGLUCOSAMINYLTRANSFERASE SUBUNIT P (DOWN SYNDROME CRITICAL REGION PROTEIN 5)-RELATED (PTHR21726); contains domain RNASE H1 SMALL SUBUNIT (AYP1)-RELATED (PTHR21726:SF4)
1	0	0	0	AT2G32470	F-box family protein-related; similar to unknown protein [Arabidopsis thaliana] (TAIR:AT5G22791.1); similar to Probable disease resistance RPP8-like protein 2 (GB:Q9MAG6); contains InterPro domain F-box associated type 3; (InterPro:IPR013187); contains InterPro domain F-box associated type 1; (InterPro:IPR006527)
1	0	0	0	AT2G41090	calmodulin-like calcium-binding protein, 22 kDa (CaBP-22); Identical to 22 kDa calmodulin-like calcium-binding protein (CABP-22) [Arabidopsis Thaliana] (GB:P30187); similar to CAM2 (CALMODULIN-2), calcium ion binding [Arabidopsis thaliana] (TAIR:AT2G27030.3); similar to calmodulin [Ae (GB:AAX31386.1); contains InterPro domain EF-Hand type; (InterPro:IPR011992); contains InterPro domain Calcium-bi…
1	0	0	0	AT2G31010	protein kinase family protein; similar to protein kinase family protein [Arabidopsis thaliana] (TAIR:AT3G58640.2); similar to flag-tagged protein kinase domain of putative mitogen-activated protein kinase kinase kinase [synthetic construct] (GB:ABG54352.1); similar to Os02g0241600 [Oryza sativa (japonica cultivar-group)] (GB:NP_001046406.1); similar to Os01g0674100 [Oryza sativa (japonica cultiva…
1	1	1	0	AT2G30600	NA
1	1	0	0	AT2G30600	NA
1	0	0	0	AT2G33000	ubiquitin-associated (UBA)/TS-N domain-containing protein-related; similar to ubiquitin-associated (UBA)/TS-N domain-containing protein [Arabidopsis thaliana] (TAIR:AT2G33010.1); contains InterPro domain UBA-like; (InterPro:IPR009060)
1	0	0	0	AT2G42180	similar to unknown protein [Arabidopsis thaliana] (TAIR:AT3G57950.1); similar to Os09g0279200 [Oryza sativa (japonica cultivar-group)] (GB:NP_001062757.1)
