# Supplementary material for: The Tinkerbell (Tink) Mutation Identifies the Dual-Specificity MAPK Phosphatase INDOLE-3-BUTYRIC ACID-RESPONSE5 (IBR5) as a Novel Regulator of Organ Size in Arabidopsis
Source: PLoS One. 2015 Jul 6;10(7):e0131103. doi: 10.1371/journal.pone.0131103 (PMC4492785; doi:10.1371/journal.pone.0131103)
Supplement: S6 Table — (XLSX) [file pone.0131103.s012.xlsx]

## Sheet: Supp Table 5
Table S6. Primers used for Q-PCR analysis
At5g47370_QPCR_F	ACGGCAAGACAAGTGGAAGT
At5g47370_QPCR_R	GCTTCTCTACGCACCGTTTC
AT5G44300_QPCR_F	TTGAAAACCTTTGGGACGAC
AT5G44300_QPCR_R	TCACATTACTTGCCGGATGA
AT3G23030_QPCR_F	TGGATTACCCGGAAGAACAG
AT3G23030_QPCR_R	AGGAGCTCCGTCCATACTCA
AT1G76520_QPCR_F	CTCCTTCACACCTTCGTGGT
AT1G76520_QPCR_R	CAACGGGAGAGTTCGATAGC
AT1G70940_QPCR_F	ATCTTCTCACCCGACCAATG
AT1G70940_QPCR_R	GATGCTCCACTCGAGGCTAC
AT2G17500_QPCR_F	CTTTCATGGCCTCTGATCGT
AT2G17500_QPCR_R	ACCCAAGAAGTCCTCCGATT
AT2G01420_QPCR_F	TCCTTACGCCATGAATTTCC
AT2G01420_QPCR_R	CCTGCGTAGGTTCCGTACAT
AT5G55250_QPCR_F	AAAGGTGGCAAAGGACAAGA
AT5G55250_QPCR_R	CGGAGGAGTTGAGGTGAACA
AT2G18660_QPCR_F	AGCTGCTCAAGGAAAAGCTG
AT2G18660_QPCR_R	AATGCATCGAACCCTGTACC
AT1G28270_QPCR_F	ATCCGTCAATGCAACCTACC
AT1G28270_QPCR_R	TGAGAGCATCGTAGCCAATG
AT1G35490_QPCR_F	TATGTCGTCGAAACCCATTG
AT1G35490_QPCR_R	AGCATGAGTAACTGCTGATCCA
AT1G24520_QPCR_F	GACGATGCAGCTCCTACTCC
AT1G24520_QPCR_R	GGATGTAACACCAACGACGA
